# Supplementary material for: Inverse design of chiral functional films by a robotic AI-guided system
Source: Nat Commun. 2023 Oct 4;14:6177. doi: 10.1038/s41467-023-41951-x (PMC10551020; doi:10.1038/s41467-023-41951-x)
Supplement: Supplementary file 7 — Source Data [file 41467_2023_41951_MOESM7_ESM.xlsx]

## Sheet: Figure 1c
Wavelength(nm)	gabs	gabs	gabs	gabs	gabs
300	0.5241	-0.47235	-0.01201	0.44779	0.40147
300.2	0.52271	-0.46955	-0.0202	0.44389	0.40964
300.4	0.52088	-0.46573	-0.02828	0.43966	0.41714
300.6	0.51951	-0.46263	-0.03636	0.43516	0.42468
300.8	0.5185	-0.45951	-0.04349	0.43151	0.43108
301	0.51732	-0.45612	-0.05165	0.42716	0.43804
301.2	0.51547	-0.45232	-0.05972	0.42262	0.44527
301.4	0.51391	-0.44858	-0.06791	0.41816	0.45238
301.6	0.51247	-0.44476	-0.07587	0.41287	0.4594
301.8	0.5107	-0.4414	-0.08295	0.40824	0.46574
302	0.5088	-0.4378	-0.09086	0.4035	0.47263
302.2	0.50599	-0.43309	-0.09983	0.39718	0.47927
302.4	0.5042	-0.42832	-0.10784	0.3917	0.48546
302.6	0.50187	-0.42362	-0.11571	0.38592	0.49172
302.8	0.49967	-0.41933	-0.12366	0.38009	0.497
303	0.4971	-0.41489	-0.13135	0.37401	0.50253
303.2	0.49474	-0.40999	-0.139	0.36793	0.50811
303.4	0.49198	-0.40522	-0.1467	0.36211	0.5132
303.6	0.48933	-0.40009	-0.15431	0.35596	0.51799
303.8	0.48657	-0.39624	-0.16083	0.35069	0.5222
304	0.4836	-0.39101	-0.1682	0.34443	0.52704
304.2	0.48058	-0.38617	-0.17573	0.33775	0.53158
304.4	0.47684	-0.38138	-0.18303	0.33131	0.5365
304.6	0.47343	-0.37585	-0.19055	0.3243	0.54013
304.8	0.46986	-0.37005	-0.19811	0.31756	0.54422
305	0.46721	-0.3648	-0.20446	0.31181	0.54724
305.2	0.46359	-0.35919	-0.21163	0.30495	0.55065
305.4	0.45997	-0.3534	-0.21879	0.29778	0.55409
305.6	0.45605	-0.34778	-0.22562	0.29082	0.55768
305.8	0.45265	-0.34139	-0.23254	0.28371	0.56067
306	0.44834	-0.33574	-0.23901	0.27658	0.56357
306.2	0.44441	-0.32978	-0.24592	0.26944	0.56559
306.4	0.44045	-0.32361	-0.25256	0.26206	0.56757
306.6	0.43604	-0.31777	-0.25898	0.25482	0.56984
306.8	0.43157	-0.31165	-0.26515	0.24753	0.57076
307	0.42699	-0.30527	-0.27133	0.24009	0.57275
307.2	0.42295	-0.29889	-0.27758	0.23251	0.57377
307.4	0.41818	-0.29249	-0.28382	0.22501	0.57501
307.6	0.41414	-0.28588	-0.28976	0.21731	0.57624
307.8	0.40995	-0.27925	-0.29542	0.20979	0.57728
308	0.40523	-0.27264	-0.30134	0.20226	0.57791
308.2	0.40056	-0.26577	-0.30676	0.19476	0.57862
308.4	0.3962	-0.25933	-0.31238	0.18728	0.57922
308.6	0.39173	-0.2524	-0.31748	0.17958	0.57974
308.8	0.38691	-0.24603	-0.32244	0.17209	0.57988
309	0.38165	-0.23941	-0.32752	0.1645	0.58012
309.2	0.37592	-0.2326	-0.33225	0.15667	0.57973
309.4	0.37062	-0.22591	-0.33772	0.14904	0.57998
309.6	0.36452	-0.21836	-0.34304	0.14038	0.57928
309.8	0.35933	-0.21163	-0.34787	0.13267	0.57901
310	0.35403	-0.2049	-0.35316	0.12504	0.578
310.2	0.3485	-0.19791	-0.35775	0.11734	0.57682
310.4	0.34331	-0.19129	-0.36228	0.10978	0.57572
310.6	0.3378	-0.18455	-0.36673	0.10218	0.57449
310.8	0.33213	-0.17795	-0.37135	0.09476	0.57333
311	0.32809	-0.17211	-0.37529	0.08809	0.57216
311.2	0.32294	-0.16548	-0.3797	0.08064	0.57111
311.4	0.31784	-0.15891	-0.38414	0.07308	0.56941
311.6	0.31289	-0.15244	-0.38781	0.06561	0.56758
311.8	0.30771	-0.14576	-0.39215	0.05807	0.5664
312	0.30344	-0.14005	-0.39547	0.05176	0.5652
312.2	0.2985	-0.13365	-0.39987	0.0443	0.56345
312.4	0.29373	-0.12724	-0.40341	0.037	0.56164
312.6	0.28903	-0.12077	-0.40705	0.02962	0.55888
312.8	0.28454	-0.11435	-0.41035	0.02241	0.5568
313	0.27946	-0.10798	-0.41377	0.01511	0.55484
313.2	0.2748	-0.10173	-0.41749	0.00794	0.55298
313.4	0.27008	-0.09549	-0.42129	0.000685355	0.55081
313.6	0.26511	-0.08944	-0.42404	-0.00642	0.54925
313.8	0.26048	-0.08329	-0.42721	-0.01349	0.54707
314	0.25609	-0.0771	-0.43043	-0.02061	0.54424
314.2	0.25139	-0.07105	-0.43365	-0.02757	0.5418
314.4	0.24662	-0.06492	-0.4369	-0.03462	0.53894
314.6	0.24209	-0.0589	-0.44016	-0.04153	0.53621
314.8	0.23781	-0.0528	-0.44279	-0.04852	0.53354
315	0.23328	-0.04686	-0.44603	-0.05539	0.5308
315.2	0.22914	-0.04163	-0.44864	-0.06147	0.52831
315.4	0.22505	-0.0357	-0.45141	-0.06821	0.52521
315.6	0.22067	-0.02971	-0.45428	-0.07508	0.52256
315.8	0.21641	-0.02382	-0.45678	-0.08186	0.51929
316	0.21204	-0.01788	-0.46025	-0.08854	0.51664
316.2	0.20829	-0.01292	-0.46281	-0.09424	0.51426
316.4	0.20399	-0.00708	-0.46569	-0.10089	0.51111
316.6	0.20033	-0.00175	-0.46817	-0.10695	0.5086
316.8	0.19657	0.00319	-0.47024	-0.11249	0.50595
317	0.19252	0.00852	-0.47287	-0.11852	0.50326
317.2	0.18841	0.0143	-0.47612	-0.12497	0.49986
317.4	0.18456	0.0194	-0.47857	-0.13086	0.49725
317.6	0.17999	0.02595	-0.48204	-0.13822	0.49434
317.8	0.17524	0.03248	-0.48474	-0.14572	0.49051
318	0.17053	0.03901	-0.48808	-0.1531	0.48685
318.2	0.16587	0.04547	-0.49081	-0.16039	0.48296
318.4	0.1618	0.05119	-0.49261	-0.16676	0.48
318.6	0.15737	0.05774	-0.49545	-0.17403	0.47679
318.8	0.15307	0.06348	-0.49841	-0.18044	0.47337
319	0.14894	0.06917	-0.50101	-0.18679	0.46962
319.2	0.14489	0.07506	-0.50365	-0.19326	0.46581
319.4	0.14055	0.08074	-0.50558	-0.19962	0.4617
319.6	0.13635	0.08644	-0.50811	-0.20596	0.45754
319.8	0.13204	0.09221	-0.51033	-0.21256	0.45404
320	0.12768	0.09786	-0.51289	-0.21908	0.45011
320.2	0.12335	0.10374	-0.51516	-0.22569	0.44598
320.4	0.11908	0.10949	-0.5166	-0.23181	0.44221
320.6	0.11453	0.11547	-0.51859	-0.23853	0.43835
320.8	0.11021	0.12117	-0.52087	-0.24497	0.43463
321	0.10648	0.1261	-0.52255	-0.25029	0.43168
321.2	0.10193	0.1317	-0.52543	-0.2564	0.42717
321.4	0.09748	0.13764	-0.52748	-0.26259	0.42274
321.6	0.09304	0.14336	-0.52905	-0.26907	0.41871
321.8	0.08851	0.14905	-0.5314	-0.27513	0.41428
322	0.08397	0.15484	-0.53346	-0.28123	0.40928
322.2	0.07947	0.1605	-0.53543	-0.28752	0.40455
322.4	0.07489	0.16633	-0.53761	-0.29406	0.4005
322.6	0.07045	0.17188	-0.53994	-0.30019	0.39594
322.8	0.06596	0.1779	-0.54216	-0.30664	0.39201
323	0.06151	0.18351	-0.54397	-0.31307	0.3873
323.2	0.05692	0.18924	-0.54568	-0.31911	0.38264
323.4	0.05247	0.19489	-0.54767	-0.32512	0.37771
323.6	0.04801	0.20049	-0.5501	-0.33101	0.37329
323.8	0.04339	0.20632	-0.55231	-0.33691	0.3686
324	0.03826	0.21311	-0.55323	-0.34347	0.36332
324.2	0.03372	0.21895	-0.55497	-0.35026	0.3582
324.4	0.02911	0.22474	-0.55619	-0.35646	0.35305
324.6	0.02447	0.23067	-0.55723	-0.3625	0.34754
324.8	0.01979	0.23651	-0.55873	-0.36825	0.34187
325	0.01515	0.24221	-0.56061	-0.3742	0.33649
325.2	0.00988	0.24847	-0.56171	-0.38054	0.33026
325.4	0.0052	0.25455	-0.56245	-0.3866	0.32497
325.6	0.000430185	0.26062	-0.56306	-0.39231	0.31895
325.8	-0.00429	0.26621	-0.56349	-0.39783	0.31352
326	-0.0091	0.27203	-0.56401	-0.40341	0.30779
326.2	-0.01386	0.27821	-0.56454	-0.40898	0.30173
326.4	-0.0187	0.28423	-0.56474	-0.41481	0.29572
326.6	-0.02287	0.28935	-0.56574	-0.41995	0.28995
326.8	-0.02773	0.29501	-0.56602	-0.42578	0.28401
327	-0.03252	0.30101	-0.56643	-0.4316	0.27753
327.2	-0.03745	0.30741	-0.56677	-0.43783	0.27138
327.4	-0.04179	0.31253	-0.56609	-0.44301	0.26585
327.6	-0.04665	0.31821	-0.56713	-0.44922	0.25971
327.8	-0.05155	0.32397	-0.56633	-0.45481	0.25332
328	-0.05651	0.32973	-0.567	-0.4597	0.24672
328.2	-0.06094	0.335	-0.5672	-0.46436	0.24085
328.4	-0.06595	0.34129	-0.56697	-0.46999	0.23444
328.6	-0.07142	0.34712	-0.56692	-0.47589	0.22735
328.8	-0.07642	0.35267	-0.56767	-0.48092	0.22038
329	-0.08135	0.35784	-0.56795	-0.48597	0.21341
329.2	-0.08635	0.36355	-0.56811	-0.49115	0.20622
329.4	-0.09153	0.36952	-0.56781	-0.49643	0.1992
329.6	-0.09664	0.37527	-0.56783	-0.50235	0.19205
329.8	-0.10256	0.38184	-0.56771	-0.50739	0.18401
330	-0.10719	0.38697	-0.56629	-0.51211	0.17771
330.2	-0.11254	0.39271	-0.5656	-0.5169	0.17048
330.4	-0.11761	0.39757	-0.56426	-0.52174	0.16323
330.6	-0.1229	0.40274	-0.56378	-0.527	0.1555
330.8	-0.12822	0.40862	-0.56212	-0.53167	0.14823
331	-0.13281	0.41366	-0.56088	-0.53571	0.14162
331.2	-0.13791	0.41863	-0.55975	-0.53996	0.13392
331.4	-0.14316	0.42423	-0.5589	-0.54405	0.12618
331.6	-0.14841	0.42954	-0.5578	-0.54867	0.11854
331.8	-0.15335	0.43492	-0.55569	-0.55332	0.11081
332	-0.15867	0.43998	-0.55443	-0.5575	0.10304
332.2	-0.16351	0.44493	-0.55383	-0.56232	0.09526
332.4	-0.16878	0.44989	-0.55205	-0.56694	0.08734
332.6	-0.17435	0.45616	-0.55072	-0.57119	0.07841
332.8	-0.17957	0.46151	-0.54936	-0.57457	0.07051
333	-0.18491	0.46652	-0.54751	-0.5787	0.06246
333.2	-0.19023	0.47161	-0.54499	-0.58226	0.05453
333.4	-0.19626	0.47788	-0.54215	-0.58747	0.04545
333.6	-0.20162	0.48345	-0.54021	-0.59112	0.03744
333.8	-0.20695	0.48799	-0.5378	-0.5951	0.02921
334	-0.2114	0.49245	-0.53587	-0.59829	0.02201
334.2	-0.21684	0.49647	-0.53356	-0.6019	0.01384
334.4	-0.22237	0.50125	-0.53081	-0.60538	0.00549
334.6	-0.22767	0.50575	-0.5276	-0.60859	-0.00274
334.8	-0.23298	0.51035	-0.52507	-0.61139	-0.01114
335	-0.23803	0.5154	-0.52301	-0.61497	-0.01943
335.2	-0.24252	0.51947	-0.52022	-0.61744	-0.0265
335.4	-0.2477	0.52408	-0.51672	-0.62	-0.03485
335.6	-0.253	0.52832	-0.51391	-0.62194	-0.04361
335.8	-0.25733	0.53202	-0.51154	-0.62333	-0.05096
336	-0.26222	0.53684	-0.50796	-0.62577	-0.05937
336.2	-0.26751	0.54203	-0.50474	-0.62802	-0.06781
336.4	-0.27283	0.54642	-0.50088	-0.6307	-0.07641
336.6	-0.27698	0.55034	-0.49775	-0.63225	-0.08387
336.8	-0.28221	0.55451	-0.49451	-0.63399	-0.09223
337	-0.28724	0.55939	-0.49058	-0.63656	-0.1006
337.2	-0.29211	0.56364	-0.48587	-0.63824	-0.10905
337.4	-0.29848	0.56878	-0.48162	-0.64098	-0.1187
337.6	-0.30314	0.57334	-0.47721	-0.64322	-0.127
337.8	-0.30849	0.57694	-0.47346	-0.64464	-0.13549
338	-0.31343	0.58098	-0.46938	-0.64672	-0.14382
338.2	-0.31844	0.58451	-0.46522	-0.64801	-0.15243
338.4	-0.32395	0.58862	-0.46087	-0.64999	-0.16197
338.6	-0.3289	0.59253	-0.45656	-0.6513	-0.17036
338.8	-0.33405	0.59787	-0.45188	-0.65247	-0.17872
339	-0.33833	0.60178	-0.44754	-0.65335	-0.18718
339.2	-0.34346	0.60489	-0.4426	-0.655	-0.19555
339.4	-0.34781	0.60771	-0.43859	-0.65534	-0.20296
339.6	-0.35296	0.61118	-0.43392	-0.65529	-0.21133
339.8	-0.35787	0.61452	-0.4292	-0.65608	-0.21952
340	-0.36343	0.61837	-0.42457	-0.6568	-0.22792
340.2	-0.36807	0.6209	-0.42025	-0.65717	-0.23539
340.4	-0.37308	0.62544	-0.41532	-0.65778	-0.24352
340.6	-0.37845	0.62901	-0.41064	-0.65694	-0.25181
340.8	-0.38351	0.63258	-0.40562	-0.65602	-0.2602
341	-0.38847	0.63547	-0.40018	-0.65547	-0.26864
341.2	-0.393	0.63777	-0.39473	-0.656	-0.27724
341.4	-0.39733	0.64165	-0.38935	-0.65489	-0.28534
341.6	-0.4015	0.64421	-0.38455	-0.65523	-0.29331
341.8	-0.40619	0.64593	-0.37951	-0.65463	-0.30128
342	-0.41096	0.6481	-0.3738	-0.65478	-0.30872
342.2	-0.4153	0.65066	-0.36825	-0.65363	-0.31637
342.4	-0.42024	0.65247	-0.36285	-0.65238	-0.32399
342.6	-0.42477	0.65595	-0.35718	-0.65123	-0.33158
342.8	-0.42874	0.65825	-0.35099	-0.64989	-0.33924
343	-0.43302	0.65999	-0.34574	-0.64864	-0.34688
343.2	-0.4368	0.66282	-0.34071	-0.64804	-0.35332
343.4	-0.4412	0.66461	-0.33474	-0.64673	-0.36102
343.6	-0.44594	0.66622	-0.32931	-0.64496	-0.36844
343.8	-0.45076	0.66745	-0.32341	-0.64323	-0.37578
344	-0.45527	0.66868	-0.31746	-0.64178	-0.38334
344.2	-0.45959	0.66999	-0.31098	-0.63993	-0.39068
344.4	-0.46426	0.67078	-0.30474	-0.63822	-0.39789
344.6	-0.46859	0.6726	-0.2985	-0.63686	-0.40478
344.8	-0.47205	0.6733	-0.29354	-0.63583	-0.41055
345	-0.4762	0.67401	-0.28749	-0.63357	-0.41764
345.2	-0.48035	0.67579	-0.2808	-0.63193	-0.42554
345.4	-0.48462	0.67613	-0.27467	-0.62961	-0.43267
345.6	-0.48888	0.67812	-0.2685	-0.62782	-0.44007
345.8	-0.49271	0.67859	-0.26164	-0.62417	-0.44702
346	-0.49746	0.68067	-0.25422	-0.62155	-0.45538
346.2	-0.5015	0.68135	-0.24754	-0.61857	-0.46188
346.4	-0.50493	0.68234	-0.24103	-0.61534	-0.46772
346.6	-0.5087	0.68348	-0.23429	-0.61267	-0.47426
346.8	-0.51309	0.68487	-0.22761	-0.61006	-0.47999
347	-0.51693	0.68434	-0.22113	-0.60665	-0.48679
347.2	-0.52098	0.68324	-0.214	-0.60224	-0.49346
347.4	-0.52514	0.68406	-0.20716	-0.59867	-0.49967
347.6	-0.52862	0.68462	-0.20036	-0.59444	-0.50581
347.8	-0.5322	0.6853	-0.19363	-0.5924	-0.51153
348	-0.53535	0.68444	-0.18651	-0.58874	-0.51905
348.2	-0.53851	0.68501	-0.17942	-0.58478	-0.52453
348.4	-0.54115	0.68555	-0.1725	-0.581	-0.52959
348.6	-0.54442	0.68542	-0.16642	-0.57714	-0.53398
348.8	-0.54698	0.685	-0.15909	-0.57239	-0.53924
349	-0.54936	0.68305	-0.15211	-0.5687	-0.54422
349.2	-0.5528	0.68139	-0.14545	-0.56478	-0.54987
349.4	-0.55634	0.68133	-0.13844	-0.56169	-0.55443
349.6	-0.5575	0.68085	-0.13246	-0.55834	-0.55826
349.8	-0.56044	0.68064	-0.12542	-0.55403	-0.5625
350	-0.56275	0.6794	-0.1184	-0.54888	-0.56694
350.2	-0.5656	0.67847	-0.11155	-0.54389	-0.57194
350.4	-0.56819	0.67824	-0.10463	-0.53961	-0.57632
350.6	-0.57062	0.67717	-0.09773	-0.53532	-0.58177
350.8	-0.57241	0.6755	-0.09079	-0.53143	-0.58667
351	-0.57523	0.67514	-0.08292	-0.52616	-0.59139
351.2	-0.57706	0.67389	-0.07598	-0.52196	-0.5959
351.4	-0.57911	0.67281	-0.0691	-0.51738	-0.59981
351.6	-0.58165	0.67134	-0.06197	-0.51195	-0.60431
351.8	-0.58443	0.66922	-0.05503	-0.50595	-0.60877
352	-0.58638	0.66706	-0.04801	-0.5008	-0.61352
352.2	-0.58819	0.666	-0.04112	-0.49534	-0.61684
352.4	-0.58994	0.66477	-0.03428	-0.49106	-0.62141
352.6	-0.59204	0.66301	-0.0274	-0.48598	-0.62594
352.8	-0.59299	0.66069	-0.02059	-0.48089	-0.62996
353	-0.59509	0.65912	-0.01374	-0.47456	-0.63463
353.2	-0.5964	0.65776	-0.00683	-0.46943	-0.63828
353.4	-0.59825	0.65626	-3.67767e-05	-0.46334	-0.64083
353.6	-0.59932	0.65475	0.00607	-0.4577	-0.64258
353.8	-0.60082	0.65249	0.01295	-0.45195	-0.64539
354	-0.60209	0.64836	0.01973	-0.44644	-0.64849
354.2	-0.60276	0.646	0.02659	-0.44115	-0.65082
354.4	-0.60355	0.64269	0.03333	-0.4356	-0.65346
354.6	-0.60508	0.6405	0.04012	-0.42986	-0.65649
354.8	-0.60639	0.63842	0.04678	-0.4236	-0.65973
355	-0.60736	0.63594	0.05255	-0.41778	-0.66215
355.2	-0.60814	0.63254	0.05922	-0.41245	-0.6641
355.4	-0.60805	0.6308	0.06596	-0.40611	-0.66742
355.6	-0.60913	0.62826	0.0725	-0.40022	-0.67049
355.8	-0.6102	0.62557	0.07902	-0.39437	-0.67268
356	-0.61049	0.62152	0.08638	-0.38736	-0.67382
356.2	-0.61072	0.61974	0.09274	-0.38115	-0.67461
356.4	-0.61058	0.61728	0.09941	-0.37534	-0.67546
356.6	-0.61166	0.61415	0.10599	-0.3693	-0.67786
356.8	-0.61291	0.61121	0.11233	-0.36273	-0.68004
357	-0.61329	0.60813	0.11861	-0.35685	-0.68157
357.2	-0.61341	0.60499	0.12508	-0.35083	-0.68467
357.4	-0.61362	0.60296	0.13146	-0.34464	-0.68581
357.6	-0.61401	0.59973	0.13769	-0.33829	-0.68783
357.8	-0.61663	0.59702	0.14383	-0.33185	-0.69013
358	-0.61825	0.59359	0.15037	-0.32543	-0.69152
358.2	-0.61906	0.59063	0.15631	-0.3192	-0.69344
358.4	-0.62015	0.58772	0.16226	-0.3123	-0.69432
358.6	-0.61974	0.58474	0.1681	-0.3059	-0.6953
358.8	-0.62019	0.58164	0.17326	-0.30049	-0.69459
359	-0.62071	0.57903	0.17955	-0.29405	-0.69416
359.2	-0.62148	0.57537	0.18557	-0.28767	-0.69487
359.4	-0.62214	0.57127	0.19104	-0.28119	-0.69533
359.6	-0.62243	0.56821	0.19606	-0.2756	-0.69608
359.8	-0.62304	0.56416	0.20182	-0.26894	-0.69671
360	-0.62276	0.56121	0.20776	-0.26247	-0.69742
360.2	-0.62311	0.55769	0.2134	-0.25656	-0.69721
360.4	-0.62249	0.55515	0.21921	-0.24999	-0.69575
360.6	-0.62132	0.55177	0.22478	-0.24405	-0.69635
360.8	-0.62233	0.54934	0.23075	-0.23748	-0.69459
361	-0.6223	0.54647	0.23626	-0.23152	-0.6934
361.2	-0.62247	0.54254	0.24185	-0.22479	-0.69194
361.4	-0.62301	0.53888	0.24711	-0.21841	-0.69141
361.6	-0.62239	0.53584	0.25201	-0.21161	-0.68878
361.8	-0.62238	0.53298	0.25712	-0.20549	-0.68859
362	-0.62259	0.52828	0.26324	-0.1983	-0.68702
362.2	-0.62228	0.52423	0.26847	-0.19201	-0.68407
362.4	-0.6222	0.52079	0.2737	-0.18564	-0.68339
362.6	-0.6226	0.51757	0.27829	-0.17948	-0.68324
362.8	-0.62245	0.514	0.28353	-0.17308	-0.68194
363	-0.62056	0.50933	0.2886	-0.16657	-0.67965
363.2	-0.62058	0.50521	0.29419	-0.1603	-0.67718
363.4	-0.61986	0.50125	0.29931	-0.15394	-0.67485
363.6	-0.61971	0.49682	0.30392	-0.14766	-0.67287
363.8	-0.61999	0.49297	0.30869	-0.14151	-0.67047
364	-0.61915	0.48787	0.31378	-0.13534	-0.66674
364.2	-0.61816	0.48483	0.31784	-0.12976	-0.66691
364.4	-0.61662	0.48073	0.32265	-0.12359	-0.66509
364.6	-0.61583	0.4766	0.32695	-0.1174	-0.66149
364.8	-0.61495	0.47242	0.33111	-0.11098	-0.66041
365	-0.61375	0.46735	0.33531	-0.10513	-0.65843
365.2	-0.61227	0.46322	0.33949	-0.09905	-0.65602
365.4	-0.61197	0.45896	0.34464	-0.09293	-0.65346
365.6	-0.61096	0.45471	0.34892	-0.08699	-0.6505
365.8	-0.61019	0.45008	0.35274	-0.08092	-0.64722
366	-0.60884	0.44518	0.35687	-0.07495	-0.64526
366.2	-0.6065	0.44143	0.35984	-0.06973	-0.64141
366.4	-0.60633	0.43634	0.36356	-0.06381	-0.63851
366.6	-0.6049	0.43155	0.36789	-0.05757	-0.63526
366.8	-0.60376	0.42659	0.37125	-0.05173	-0.63236
367	-0.60357	0.42281	0.37547	-0.04574	-0.63026
367.2	-0.60323	0.41908	0.37857	-0.04049	-0.62755
367.4	-0.60177	0.41496	0.3828	-0.03456	-0.62707
367.6	-0.60012	0.41033	0.38651	-0.02853	-0.62398
367.8	-0.59825	0.40596	0.38976	-0.02269	-0.62111
368	-0.59761	0.4022	0.39335	-0.01747	-0.61745
368.2	-0.59702	0.39839	0.39608	-0.01232	-0.61486
368.4	-0.59712	0.39466	0.39864	-0.00794	-0.61222
368.6	-0.59534	0.39199	0.40178	-0.0028	-0.60913
368.8	-0.59503	0.38833	0.40452	0.00233	-0.608
369	-0.59489	0.38462	0.407	0.00668	-0.60568
369.2	-0.59284	0.38065	0.41059	0.01176	-0.60137
369.4	-0.59187	0.37491	0.41436	0.01896	-0.59868
369.6	-0.58998	0.36901	0.41778	0.02603	-0.59496
369.8	-0.58837	0.36307	0.42157	0.03318	-0.59059
370	-0.58671	0.35763	0.42501	0.0402	-0.58728
370.2	-0.58543	0.35299	0.42792	0.04593	-0.58386
370.4	-0.58362	0.34824	0.43155	0.05212	-0.58006
370.6	-0.58152	0.3442	0.4343	0.05753	-0.57718
370.8	-0.57934	0.33958	0.43679	0.06307	-0.57345
371	-0.57855	0.33478	0.44084	0.06849	-0.56813
371.2	-0.579	0.33077	0.44273	0.07404	-0.56353
371.4	-0.57708	0.32702	0.44522	0.07949	-0.56054
371.6	-0.57636	0.32299	0.4473	0.08484	-0.55678
371.8	-0.57472	0.3184	0.45036	0.09023	-0.55317
372	-0.57346	0.31476	0.45243	0.0958	-0.54939
372.2	-0.57176	0.31054	0.4548	0.10107	-0.54681
372.4	-0.57026	0.30731	0.45694	0.10582	-0.54347
372.6	-0.56977	0.30277	0.46036	0.11122	-0.53968
372.8	-0.56941	0.29819	0.46237	0.11648	-0.53516
373	-0.56782	0.29433	0.46471	0.12168	-0.53176
373.2	-0.56648	0.28992	0.46679	0.12685	-0.52757
373.4	-0.56543	0.28572	0.4698	0.13182	-0.52367
373.6	-0.56577	0.28123	0.47255	0.13699	-0.52032
373.8	-0.56453	0.27651	0.47464	0.14225	-0.51537
374	-0.56348	0.27229	0.47642	0.14724	-0.51207
374.2	-0.5616	0.26756	0.47907	0.15202	-0.50712
374.4	-0.55972	0.26386	0.48195	0.15713	-0.50221
374.6	-0.55842	0.25883	0.4837	0.16208	-0.49912
374.8	-0.55614	0.25517	0.48669	0.16689	-0.49496
375	-0.55389	0.25076	0.48938	0.17184	-0.4902
375.2	-0.55241	0.24637	0.49203	0.17662	-0.48601
375.4	-0.55012	0.24153	0.49399	0.18161	-0.48095
375.6	-0.54853	0.23696	0.49588	0.18621	-0.47576
375.8	-0.54747	0.23235	0.49777	0.19106	-0.47002
376	-0.54619	0.2279	0.5004	0.19606	-0.46613
376.2	-0.54466	0.22367	0.50272	0.20105	-0.46224
376.4	-0.54323	0.2199	0.50589	0.2061	-0.45702
376.6	-0.54118	0.21561	0.50757	0.21079	-0.45165
376.8	-0.53967	0.21089	0.51051	0.21521	-0.44674
377	-0.53711	0.20603	0.51323	0.21982	-0.44196
377.2	-0.53592	0.20165	0.51346	0.2247	-0.43741
377.4	-0.53485	0.19674	0.5151	0.22957	-0.43252
377.6	-0.53288	0.19292	0.51639	0.23441	-0.42823
377.8	-0.53107	0.18845	0.51875	0.2396	-0.42403
378	-0.52759	0.18372	0.52202	0.24521	-0.41927
378.2	-0.52566	0.17931	0.52364	0.2503	-0.41432
378.4	-0.52343	0.17462	0.52616	0.25459	-0.40983
378.6	-0.52203	0.1706	0.5269	0.25889	-0.40498
378.8	-0.5208	0.16598	0.53013	0.26363	-0.40018
379	-0.52001	0.16167	0.53166	0.26833	-0.3952
379.2	-0.51839	0.1577	0.53277	0.27288	-0.39106
379.4	-0.51683	0.15326	0.5352	0.27779	-0.38685
379.6	-0.51519	0.14886	0.53582	0.28246	-0.38183
379.8	-0.51368	0.14462	0.53701	0.28672	-0.3771
380	-0.51134	0.14039	0.53848	0.29095	-0.37222
380.2	-0.50996	0.13603	0.54093	0.295	-0.36771
380.4	-0.50891	0.13156	0.54225	0.29939	-0.36287
380.6	-0.50587	0.12699	0.54386	0.30363	-0.3585
380.8	-0.50503	0.12281	0.54454	0.30835	-0.35324
381	-0.50379	0.11863	0.54722	0.31252	-0.34907
381.2	-0.50238	0.11425	0.54913	0.31667	-0.34331
381.4	-0.50086	0.11015	0.55015	0.32031	-0.33778
381.6	-0.49879	0.10592	0.55119	0.32427	-0.33253
381.8	-0.49642	0.10243	0.5521	0.32799	-0.32825
382	-0.49382	0.0983	0.55376	0.33196	-0.32326
382.2	-0.49303	0.09412	0.55462	0.3362	-0.31719
382.4	-0.49154	0.08998	0.55619	0.34037	-0.31273
382.6	-0.49048	0.08575	0.55784	0.34449	-0.30801
382.8	-0.48816	0.08177	0.55783	0.34824	-0.30286
383	-0.4871	0.07835	0.55797	0.35137	-0.29854
383.2	-0.48629	0.0741	0.55976	0.35465	-0.29414
383.4	-0.48246	0.07003	0.5614	0.35857	-0.28921
383.6	-0.48157	0.06605	0.56283	0.36178	-0.2848
383.8	-0.48058	0.06187	0.56264	0.3651	-0.2799
384	-0.47759	0.05771	0.56335	0.3688	-0.27555
384.2	-0.47687	0.05397	0.56387	0.37185	-0.27135
384.4	-0.47537	0.04993	0.56403	0.37621	-0.26708
384.6	-0.4731	0.04593	0.56582	0.37842	-0.26155
384.8	-0.47139	0.04181	0.56623	0.38203	-0.25663
385	-0.47117	0.03781	0.56718	0.38531	-0.25231
385.2	-0.46917	0.03378	0.56764	0.38826	-0.24747
385.4	-0.46756	0.02987	0.56843	0.3911	-0.24227
385.6	-0.46552	0.02587	0.57076	0.39418	-0.237
385.8	-0.46291	0.02194	0.57111	0.39753	-0.23191
386	-0.46155	0.01795	0.57144	0.39989	-0.22707
386.2	-0.46005	0.01398	0.57181	0.40316	-0.22167
386.4	-0.45892	0.01046	0.57146	0.40559	-0.21718
386.6	-0.45768	0.00652	0.5725	0.40844	-0.21231
386.8	-0.45683	0.00251	0.57225	0.41201	-0.20689
387	-0.4565	-0.00144	0.57248	0.4155	-0.20171
387.2	-0.45399	-0.00542	0.57127	0.41903	-0.19685
387.4	-0.45139	-0.00935	0.57014	0.42273	-0.1916
387.6	-0.44975	-0.01329	0.56962	0.42538	-0.1865
387.8	-0.44783	-0.01668	0.56985	0.42733	-0.18171
388	-0.44606	-0.02064	0.57078	0.42951	-0.1766
388.2	-0.4449	-0.02452	0.57136	0.43298	-0.17174
388.4	-0.44287	-0.02847	0.57189	0.43638	-0.16644
388.6	-0.43991	-0.03237	0.57115	0.43924	-0.16134
388.8	-0.43794	-0.03586	0.57177	0.44235	-0.15664
389	-0.43563	-0.03972	0.57113	0.44582	-0.1516
389.2	-0.4328	-0.04369	0.57153	0.448	-0.14643
389.4	-0.43083	-0.04759	0.57028	0.45108	-0.14151
389.6	-0.4294	-0.05143	0.56938	0.45442	-0.13651
389.8	-0.42725	-0.05464	0.56957	0.45744	-0.1322
390	-0.42613	-0.05856	0.56849	0.46058	-0.12716
390.2	-0.42356	-0.06246	0.56813	0.46361	-0.12215
390.4	-0.422	-0.06621	0.5681	0.46686	-0.11696
390.6	-0.41938	-0.07001	0.56832	0.46962	-0.11189
390.8	-0.41724	-0.0738	0.56789	0.47246	-0.10671
391	-0.41543	-0.07763	0.56745	0.47544	-0.10164
391.2	-0.41312	-0.08139	0.56813	0.47869	-0.09636
391.4	-0.41082	-0.08546	0.56855	0.4821	-0.09092
391.6	-0.40827	-0.08937	0.56827	0.48535	-0.08551
391.8	-0.40815	-0.09326	0.56722	0.48894	-0.08036
392	-0.40502	-0.09707	0.56767	0.49136	-0.07499
392.2	-0.40244	-0.10099	0.56837	0.49438	-0.06967
392.4	-0.40066	-0.10517	0.56829	0.49698	-0.06437
392.6	-0.39828	-0.10925	0.56773	0.49935	-0.05913
392.8	-0.39606	-0.11293	0.56628	0.50141	-0.05373
393	-0.39419	-0.11668	0.56505	0.50523	-0.04856
393.2	-0.39249	-0.12036	0.56564	0.50744	-0.04343
393.4	-0.38957	-0.12425	0.56412	0.51074	-0.03826
393.6	-0.38735	-0.12862	0.56275	0.51378	-0.03247
393.8	-0.38679	-0.13241	0.56222	0.51745	-0.02722
394	-0.38419	-0.13622	0.5622	0.51935	-0.02208
394.2	-0.38219	-0.14	0.56144	0.52208	-0.01694
394.4	-0.38022	-0.144	0.56071	0.52404	-0.01164
394.6	-0.37909	-0.14786	0.55933	0.52576	-0.00645
394.8	-0.37749	-0.15188	0.55937	0.52739	-0.00118
395	-0.37501	-0.15606	0.55917	0.5308	0.00403
395.2	-0.37296	-0.15995	0.55889	0.53411	0.00932
395.4	-0.37057	-0.16388	0.55795	0.53666	0.01453
395.6	-0.36839	-0.16801	0.55813	0.53888	0.01974
395.8	-0.3666	-0.17214	0.55801	0.54022	0.025
396	-0.36442	-0.17611	0.5581	0.543	0.03034
396.2	-0.36229	-0.1799	0.55818	0.54514	0.03558
396.4	-0.35944	-0.18375	0.55845	0.54756	0.04085
396.6	-0.35724	-0.18769	0.55756	0.54877	0.04605
396.8	-0.35603	-0.19145	0.55757	0.55117	0.05141
397	-0.35364	-0.19544	0.55623	0.5537	0.05682
397.2	-0.35261	-0.19957	0.55596	0.55379	0.06194
397.4	-0.35108	-0.20281	0.55541	0.55557	0.06707
397.6	-0.34856	-0.20703	0.55433	0.55742	0.0726
397.8	-0.34673	-0.21095	0.55418	0.55848	0.07786
398	-0.34436	-0.21534	0.55472	0.56007	0.0832
398.2	-0.34264	-0.21887	0.55544	0.56294	0.08836
398.4	-0.34005	-0.22265	0.5546	0.56539	0.09361
398.6	-0.33814	-0.22669	0.5536	0.56735	0.09893
398.8	-0.33558	-0.23086	0.55288	0.56847	0.10424
399	-0.33431	-0.23455	0.55181	0.57026	0.10968
399.2	-0.33146	-0.239	0.54894	0.57181	0.11549
399.4	-0.33001	-0.24284	0.54746	0.57277	0.12077
399.6	-0.32775	-0.24652	0.54687	0.57363	0.12625
399.8	-0.32561	-0.24987	0.5454	0.57509	0.13171
400	-0.32315	-0.25384	0.54426	0.57624	0.13706
400.2	-0.32106	-0.25745	0.54284	0.57791	0.14262
400.4	-0.31876	-0.26164	0.54156	0.58014	0.14909
400.6	-0.31683	-0.26542	0.54014	0.58154	0.15469
400.8	-0.31451	-0.26873	0.53949	0.58357	0.16008
401	-0.31251	-0.2731	0.53928	0.58538	0.16567
401.2	-0.30917	-0.27702	0.53696	0.58671	0.17151
401.4	-0.30607	-0.28075	0.53502	0.58805	0.17671
401.6	-0.30362	-0.28472	0.53417	0.5891	0.18222
401.8	-0.30096	-0.28821	0.53318	0.5907	0.18747
402	-0.29772	-0.29256	0.53226	0.592	0.19286
402.2	-0.2951	-0.2962	0.52969	0.5939	0.19818
402.4	-0.29297	-0.29994	0.52832	0.59517	0.20319
402.6	-0.29064	-0.30282	0.52698	0.59633	0.20803
402.8	-0.28753	-0.30682	0.52651	0.59838	0.21334
403	-0.28533	-0.31066	0.52563	0.60053	0.21865
403.2	-0.28229	-0.31406	0.5231	0.60214	0.22407
403.4	-0.27894	-0.31796	0.52183	0.60344	0.22996
403.6	-0.27675	-0.3208	0.52054	0.60381	0.23486
403.8	-0.27425	-0.32492	0.51801	0.60525	0.24002
404	-0.27211	-0.32904	0.51589	0.60609	0.24531
404.2	-0.26964	-0.33264	0.51385	0.60781	0.25079
404.4	-0.26765	-0.33696	0.5114	0.60978	0.25616
404.6	-0.2661	-0.34048	0.50927	0.6118	0.26145
404.8	-0.26361	-0.34449	0.50824	0.61315	0.26639
405	-0.26126	-0.34853	0.50615	0.61538	0.2715
405.2	-0.25875	-0.35266	0.50526	0.61556	0.27699
405.4	-0.2565	-0.35657	0.5043	0.61745	0.28228
405.6	-0.25319	-0.36092	0.50211	0.6178	0.2883
405.8	-0.25106	-0.36546	0.50138	0.61941	0.29369
406	-0.24757	-0.36969	0.49975	0.62146	0.29935
406.2	-0.24519	-0.37296	0.49727	0.62364	0.3045
406.4	-0.24239	-0.37709	0.49399	0.62491	0.31002
406.6	-0.24013	-0.38194	0.49265	0.62493	0.31509
406.8	-0.23731	-0.38616	0.49008	0.6256	0.32062
407	-0.23486	-0.39084	0.48857	0.62706	0.32618
407.2	-0.23184	-0.39582	0.48617	0.62831	0.33222
407.4	-0.22969	-0.39963	0.48595	0.62942	0.33709
407.6	-0.22784	-0.4028	0.48399	0.63059	0.34222
407.8	-0.22519	-0.40588	0.48292	0.6329	0.3468
408	-0.2233	-0.40904	0.4813	0.63455	0.35075
408.2	-0.22136	-0.41284	0.48038	0.63622	0.35524
408.4	-0.21974	-0.41624	0.47848	0.63639	0.35933
408.6	-0.21817	-0.41927	0.4768	0.63711	0.36372
408.8	-0.21624	-0.42306	0.47443	0.63834	0.36828
409	-0.21313	-0.4265	0.47189	0.63885	0.37324
409.2	-0.20959	-0.43213	0.46941	0.63967	0.37988
409.4	-0.20626	-0.43739	0.46726	0.6394	0.38711
409.6	-0.20372	-0.44206	0.46535	0.64	0.39309
409.8	-0.2015	-0.44632	0.46387	0.64148	0.39841
410	-0.19898	-0.45117	0.46163	0.64186	0.40292
410.2	-0.1963	-0.45447	0.45927	0.64202	0.40782
410.4	-0.19396	-0.45801	0.45691	0.64321	0.41328
410.6	-0.19149	-0.46162	0.45395	0.64187	0.41896
410.8	-0.18833	-0.46637	0.45157	0.64225	0.42502
411	-0.18597	-0.47147	0.44897	0.64371	0.43052
411.2	-0.18359	-0.47469	0.44681	0.64382	0.43495
411.4	-0.18079	-0.47851	0.44469	0.64395	0.44013
411.6	-0.17837	-0.48248	0.44351	0.64376	0.44538
411.8	-0.17559	-0.48699	0.44033	0.64416	0.44962
412	-0.17251	-0.49092	0.43801	0.64421	0.45451
412.2	-0.16975	-0.49472	0.43618	0.64465	0.45987
412.4	-0.1666	-0.49895	0.43412	0.64622	0.46524
412.6	-0.16364	-0.50337	0.43175	0.6463	0.47102
412.8	-0.16062	-0.50658	0.42878	0.64667	0.47697
413	-0.15742	-0.50999	0.42572	0.64631	0.48203
413.2	-0.15448	-0.51233	0.42221	0.64628	0.48763
413.4	-0.15124	-0.51562	0.41978	0.64405	0.49252
413.6	-0.14819	-0.51906	0.41539	0.64413	0.49612
413.8	-0.14514	-0.52237	0.41219	0.64468	0.50043
414	-0.14188	-0.52621	0.40967	0.64698	0.50532
414.2	-0.13867	-0.52893	0.40615	0.64652	0.51018
414.4	-0.13576	-0.53256	0.40321	0.64641	0.51632
414.6	-0.13281	-0.53561	0.40072	0.64531	0.52163
414.8	-0.1297	-0.53874	0.39812	0.64552	0.52688
415	-0.12687	-0.54122	0.39502	0.64592	0.5327
415.2	-0.12376	-0.54362	0.39138	0.64539	0.53697
415.4	-0.1204	-0.54594	0.38887	0.64439	0.54045
415.6	-0.11727	-0.54935	0.38564	0.64431	0.54389
415.8	-0.11407	-0.55168	0.38152	0.64484	0.54938
416	-0.11074	-0.55502	0.37761	0.64325	0.5545
416.2	-0.10805	-0.55827	0.37471	0.6428	0.55832
416.4	-0.10488	-0.56246	0.37123	0.64107	0.56254
416.6	-0.10186	-0.56616	0.36837	0.64071	0.5663
416.8	-0.09903	-0.56906	0.36621	0.64065	0.56817
417	-0.09585	-0.57159	0.36309	0.63918	0.5734
417.2	-0.09264	-0.5757	0.35961	0.63825	0.57839
417.4	-0.08955	-0.5783	0.35676	0.63847	0.58401
417.6	-0.08614	-0.58256	0.35408	0.63919	0.58907
417.8	-0.08328	-0.5855	0.3507	0.63861	0.59238
418	-0.07996	-0.58932	0.34659	0.63829	0.59691
418.2	-0.0766	-0.59285	0.34256	0.63695	0.60155
418.4	-0.07334	-0.59446	0.33924	0.63547	0.60609
418.6	-0.0702	-0.59738	0.33545	0.63495	0.61024
418.8	-0.06653	-0.601	0.33216	0.63272	0.61482
419	-0.06363	-0.60427	0.32952	0.63237	0.61939
419.2	-0.06043	-0.60752	0.32624	0.63132	0.62217
419.4	-0.05713	-0.60867	0.32202	0.62992	0.62436
419.6	-0.05396	-0.61152	0.31777	0.62877	0.62989
419.8	-0.05071	-0.61391	0.31419	0.62692	0.6334
420	-0.04752	-0.61429	0.31004	0.62574	0.63723
420.2	-0.04385	-0.61752	0.30605	0.62432	0.64249
420.4	-0.04055	-0.62085	0.30194	0.62285	0.64665
420.6	-0.03734	-0.62526	0.29783	0.62275	0.65093
420.8	-0.03389	-0.6271	0.29437	0.62096	0.6534
421	-0.03067	-0.6288	0.29016	0.61875	0.65712
421.2	-0.02727	-0.63288	0.28612	0.61559	0.6616
421.4	-0.02392	-0.63648	0.28256	0.61406	0.66519
421.6	-0.0205	-0.64027	0.27879	0.61343	0.66838
421.8	-0.01716	-0.6438	0.27534	0.61172	0.67414
422	-0.01378	-0.64604	0.27119	0.61032	0.67865
422.2	-0.01032	-0.64874	0.26693	0.60778	0.68307
422.4	-0.00692	-0.65272	0.26292	0.60513	0.68739
422.6	-0.00344	-0.65549	0.25893	0.60306	0.6904
422.8	2.60177e-05	-0.65872	0.25393	0.60001	0.69234
423	0.00356	-0.66382	0.24958	0.59796	0.69608
423.2	0.00705	-0.66641	0.24514	0.59587	0.69901
423.4	0.01055	-0.66928	0.24183	0.59401	0.70262
423.6	0.01414	-0.67192	0.23779	0.59216	0.70621
423.8	0.01766	-0.67257	0.23351	0.59057	0.71171
424	0.02124	-0.67638	0.22897	0.58853	0.7139
424.2	0.02479	-0.67906	0.22478	0.58599	0.71776
424.4	0.02834	-0.68096	0.22038	0.58325	0.7192
424.6	0.03194	-0.68304	0.21589	0.58063	0.72314
424.8	0.03553	-0.68502	0.21128	0.57877	0.72866
425	0.03908	-0.68631	0.20647	0.57647	0.73359
425.2	0.04264	-0.68741	0.20169	0.57424	0.73659
425.4	0.04625	-0.68996	0.197	0.57151	0.73952
425.6	0.04979	-0.69278	0.19207	0.56903	0.74287
425.8	0.05343	-0.69526	0.18719	0.56595	0.74565
426	0.05699	-0.69733	0.18237	0.56317	0.74904
426.2	0.06058	-0.69912	0.17808	0.55967	0.75005
426.4	0.06432	-0.70023	0.17333	0.55772	0.75425
426.6	0.06803	-0.70324	0.1691	0.55541	0.75674
426.8	0.07173	-0.70714	0.16503	0.55253	0.75878
427	0.07507	-0.71065	0.16014	0.5504	0.76138
427.2	0.07862	-0.7135	0.15546	0.54784	0.76292
427.4	0.08219	-0.71584	0.15088	0.54492	0.76577
427.6	0.08558	-0.71851	0.14634	0.5422	0.76884
427.8	0.08883	-0.72257	0.14179	0.53985	0.77164
428	0.09231	-0.72429	0.13731	0.53778	0.77505
428.2	0.09591	-0.72935	0.13274	0.53489	0.77832
428.4	0.1	-0.73172	0.12737	0.53208	0.78005
428.6	0.10353	-0.73326	0.12273	0.52878	0.78333
428.8	0.10714	-0.73462	0.11796	0.52518	0.7845
429	0.11108	-0.73628	0.11325	0.52091	0.78662
429.2	0.11429	-0.74046	0.10856	0.51707	0.78779
429.4	0.11789	-0.74237	0.10373	0.51416	0.78966
429.6	0.12173	-0.74467	0.09875	0.51231	0.79215
429.8	0.12581	-0.74709	0.09371	0.50982	0.79555
430	0.12987	-0.74813	0.08894	0.50828	0.7977
430.2	0.13386	-0.74976	0.08404	0.50597	0.80012
430.4	0.13799	-0.75138	0.07882	0.50202	0.80228
430.6	0.14159	-0.75453	0.07387	0.49822	0.80479
430.8	0.14547	-0.75608	0.06901	0.49432	0.80596
431	0.14873	-0.75993	0.06415	0.49123	0.80967
431.2	0.15261	-0.76057	0.05929	0.48769	0.81242
431.4	0.15661	-0.76046	0.05437	0.4857	0.81355
431.6	0.16086	-0.7626	0.04938	0.48224	0.81535
431.8	0.16482	-0.76584	0.04445	0.4799	0.81635
432	0.16858	-0.76929	0.03954	0.47609	0.81886
432.2	0.17231	-0.77057	0.03458	0.47231	0.81985
432.4	0.17654	-0.77188	0.02965	0.46832	0.82293
432.6	0.18064	-0.77391	0.02461	0.46574	0.82476
432.8	0.18461	-0.7766	0.01961	0.46323	0.82698
433	0.18804	-0.77848	0.01464	0.45912	0.82904
433.2	0.19144	-0.78068	0.0103	0.45586	0.83034
433.4	0.1955	-0.7835	0.00521	0.45097	0.8317
433.6	0.19919	-0.78639	0.000174115	0.44822	0.83284
433.8	0.20336	-0.78798	-0.00487	0.44468	0.83361
434	0.20726	-0.78967	-0.00993	0.44076	0.83431
434.2	0.21103	-0.79268	-0.01462	0.43773	0.837
434.4	0.21504	-0.79518	-0.01969	0.43457	0.84016
434.6	0.21877	-0.79751	-0.02488	0.43036	0.84073
434.8	0.22305	-0.80097	-0.03001	0.42652	0.84236
435	0.22712	-0.80188	-0.03507	0.42312	0.84567
435.2	0.23091	-0.8026	-0.03961	0.41922	0.84728
435.4	0.23512	-0.8032	-0.04478	0.41553	0.84824
435.6	0.23899	-0.80443	-0.04986	0.41079	0.84858
435.8	0.24322	-0.80593	-0.05519	0.40769	0.85182
436	0.24746	-0.80653	-0.0603	0.40293	0.85532
436.2	0.25192	-0.80948	-0.06527	0.39854	0.85436
436.4	0.2557	-0.80997	-0.0704	0.39437	0.8574
436.6	0.25969	-0.81152	-0.07539	0.38991	0.85685
436.8	0.2639	-0.8133	-0.08073	0.3865	0.85921
437	0.26804	-0.8155	-0.08596	0.38156	0.85946
437.2	0.27112	-0.81739	-0.09107	0.37754	0.86317
437.4	0.27518	-0.81727	-0.09634	0.37315	0.86436
437.6	0.27982	-0.81895	-0.10127	0.36966	0.86745
437.8	0.28354	-0.82169	-0.10667	0.3657	0.8676
438	0.28685	-0.82282	-0.11203	0.36088	0.86654
438.2	0.29085	-0.82436	-0.11743	0.35654	0.86735
438.4	0.29399	-0.82624	-0.12248	0.35179	0.8678
438.6	0.29754	-0.82945	-0.12754	0.34748	0.86862
438.8	0.30197	-0.83267	-0.1325	0.34297	0.86706
439	0.3047	-0.83406	-0.13704	0.33961	0.86631
439.2	0.3078	-0.83501	-0.14081	0.33671	0.86858
439.4	0.3109	-0.83507	-0.14486	0.333	0.86868
439.6	0.31352	-0.8335	-0.14902	0.33055	0.8672
439.8	0.316	-0.83445	-0.15358	0.32634	0.86907
440	0.31895	-0.83775	-0.15831	0.32216	0.8701
440.2	0.32216	-0.83741	-0.16492	0.31617	0.87194
440.4	0.32723	-0.83865	-0.17144	0.30991	0.87199
440.6	0.33151	-0.84044	-0.17774	0.30451	0.87283
440.8	0.33566	-0.84071	-0.18458	0.29978	0.87257
441	0.3396	-0.84167	-0.18989	0.295	0.87217
441.2	0.34334	-0.84185	-0.19465	0.29085	0.87222
441.4	0.34699	-0.84322	-0.20008	0.28604	0.87147
441.6	0.35043	-0.84276	-0.20512	0.28153	0.86934
441.8	0.35402	-0.84277	-0.20983	0.27631	0.87085
442	0.35795	-0.84318	-0.21483	0.27114	0.87091
442.2	0.36181	-0.84304	-0.22006	0.26636	0.87246
442.4	0.36505	-0.84273	-0.2252	0.26142	0.87163
442.6	0.36801	-0.84081	-0.22982	0.25779	0.87065
442.8	0.37228	-0.83924	-0.23501	0.25241	0.86866
443	0.37439	-0.84025	-0.2399	0.24808	0.86864
443.2	0.37768	-0.84059	-0.24515	0.24292	0.868
443.4	0.38104	-0.83974	-0.25014	0.23821	0.86791
443.6	0.38486	-0.83942	-0.25554	0.23345	0.86743
443.8	0.38777	-0.83901	-0.26049	0.22828	0.86642
444	0.39182	-0.8377	-0.26535	0.22364	0.86475
444.2	0.39511	-0.83727	-0.27033	0.21911	0.86114
444.4	0.39847	-0.83774	-0.27593	0.21441	0.86022
444.6	0.40243	-0.83692	-0.28101	0.2098	0.85928
444.8	0.40673	-0.83666	-0.28668	0.20486	0.8584
445	0.41056	-0.83715	-0.29209	0.19999	0.85997
445.2	0.41435	-0.83611	-0.29765	0.19509	0.85807
445.4	0.41963	-0.83551	-0.30291	0.19013	0.85765
445.6	0.42301	-0.83687	-0.30833	0.18572	0.85549
445.8	0.42581	-0.8379	-0.31361	0.18121	0.85686
446	0.42969	-0.83806	-0.31905	0.17608	0.85681
446.2	0.43399	-0.83692	-0.32393	0.17117	0.85527
446.4	0.43758	-0.83731	-0.3291	0.16631	0.85379
446.6	0.44102	-0.83575	-0.33387	0.16099	0.85327
446.8	0.44491	-0.8347	-0.33935	0.15586	0.85272
447	0.44855	-0.83444	-0.34484	0.15075	0.8501
447.2	0.45246	-0.83163	-0.35037	0.14574	0.85065
447.4	0.45599	-0.83238	-0.3549	0.14083	0.85098
447.6	0.4612	-0.83198	-0.36122	0.13531	0.84941
447.8	0.46665	-0.83232	-0.3659	0.12985	0.84824
448	0.47014	-0.83283	-0.37112	0.12475	0.84751
448.2	0.47481	-0.83021	-0.37613	0.1195	0.84666
448.4	0.47849	-0.82967	-0.38138	0.11426	0.84585
448.6	0.48267	-0.83073	-0.38643	0.10911	0.84555
448.8	0.48692	-0.83024	-0.3912	0.10388	0.84488
449	0.49066	-0.83065	-0.39559	0.09869	0.84634
449.2	0.49442	-0.82933	-0.40071	0.09352	0.84122
449.4	0.49675	-0.83007	-0.40619	0.08816	0.83928
449.6	0.50074	-0.82963	-0.41204	0.08282	0.83822
449.8	0.50346	-0.82992	-0.41647	0.07754	0.83744
450	0.50741	-0.82968	-0.42113	0.07246	0.83402
450.2	0.51105	-0.82948	-0.42697	0.06708	0.83153
450.4	0.5144	-0.82985	-0.43182	0.06185	0.83028
450.6	0.51745	-0.83029	-0.43686	0.05651	0.82874
450.8	0.52133	-0.83051	-0.4415	0.05116	0.82788
451	0.52507	-0.83275	-0.44664	0.04565	0.82577
451.2	0.52895	-0.8353	-0.45115	0.04028	0.82438
451.4	0.53213	-0.83426	-0.45582	0.03495	0.82414
451.6	0.53677	-0.83346	-0.46079	0.02961	0.8207
451.8	0.54018	-0.83324	-0.46554	0.02422	0.81842
452	0.54488	-0.83297	-0.47089	0.01881	0.81691
452.2	0.54724	-0.83352	-0.47556	0.01341	0.81608
452.4	0.55051	-0.8344	-0.47973	0.00797	0.81421
452.6	0.55377	-0.83344	-0.4848	0.00252	0.81197
452.8	0.55612	-0.83223	-0.48942	-0.00296	0.80939
453	0.55913	-0.83215	-0.49425	-0.0087	0.80662
453.2	0.56268	-0.83223	-0.49864	-0.01417	0.80105
453.4	0.5658	-0.83222	-0.50265	-0.01973	0.79869
453.6	0.56886	-0.83212	-0.50771	-0.02524	0.79582
453.8	0.57217	-0.83148	-0.51232	-0.03082	0.79491
454	0.57573	-0.82874	-0.51783	-0.03705	0.79005
454.2	0.57872	-0.82576	-0.52176	-0.04256	0.78638
454.4	0.58227	-0.82426	-0.52651	-0.04805	0.78491
454.6	0.58467	-0.8229	-0.53046	-0.0536	0.78169
454.8	0.58832	-0.82361	-0.5355	-0.05909	0.77838
455	0.59166	-0.82163	-0.54	-0.06475	0.77504
455.2	0.59483	-0.82099	-0.54521	-0.07018	0.77214
455.4	0.59694	-0.81873	-0.5493	-0.07585	0.768
455.6	0.60134	-0.81639	-0.55487	-0.08207	0.76405
455.8	0.60473	-0.81418	-0.55969	-0.0875	0.76164
456	0.60679	-0.81348	-0.56497	-0.09288	0.7589
456.2	0.61031	-0.81231	-0.56866	-0.0982	0.7551
456.4	0.61402	-0.81171	-0.57295	-0.10381	0.74962
456.6	0.61733	-0.81078	-0.57759	-0.11017	0.74566
456.8	0.62022	-0.80815	-0.58312	-0.1161	0.74189
457	0.62387	-0.80648	-0.5874	-0.1216	0.73653
457.2	0.62773	-0.80592	-0.59278	-0.12694	0.7308
457.4	0.6307	-0.80385	-0.59723	-0.13219	0.72851
457.6	0.6342	-0.80356	-0.60147	-0.13765	0.72607
457.8	0.6375	-0.80112	-0.60475	-0.14292	0.72058
458	0.64264	-0.79936	-0.61021	-0.14961	0.7173
458.2	0.64586	-0.79773	-0.61595	-0.15525	0.7146
458.4	0.64862	-0.79618	-0.62083	-0.16134	0.71097
458.6	0.65161	-0.79363	-0.62478	-0.16681	0.70673
458.8	0.65601	-0.79058	-0.63058	-0.1725	0.7012
459	0.65968	-0.78789	-0.63544	-0.17813	0.69719
459.2	0.66236	-0.78401	-0.64023	-0.18396	0.69196
459.4	0.66669	-0.78045	-0.64553	-0.18979	0.68755
459.6	0.66928	-0.77796	-0.64886	-0.19559	0.68234
459.8	0.67219	-0.77678	-0.65395	-0.20126	0.6784
460	0.67504	-0.77327	-0.65769	-0.20693	0.67482
460.2	0.67812	-0.77265	-0.66131	-0.21258	0.67043
460.4	0.6801	-0.7705	-0.66761	-0.21803	0.66546
460.6	0.68285	-0.76643	-0.67188	-0.22384	0.6622
460.8	0.68589	-0.76379	-0.67651	-0.22942	0.65805
461	0.68887	-0.76317	-0.68035	-0.23506	0.65366
461.2	0.69245	-0.7616	-0.68522	-0.24088	0.6498
461.4	0.69531	-0.7595	-0.69074	-0.24637	0.64716
461.6	0.6987	-0.75689	-0.69611	-0.25243	0.64315
461.8	0.70202	-0.7533	-0.70141	-0.25835	0.63889
462	0.70512	-0.75202	-0.70474	-0.26445	0.63495
462.2	0.70885	-0.75211	-0.70897	-0.2699	0.63043
462.4	0.71189	-0.7516	-0.7145	-0.27588	0.62617
462.6	0.71497	-0.75083	-0.72022	-0.28148	0.62202
462.8	0.71993	-0.74877	-0.72413	-0.28724	0.61855
463	0.72412	-0.7479	-0.73012	-0.29341	0.61502
463.2	0.7268	-0.74701	-0.73451	-0.29927	0.61038
463.4	0.73034	-0.74547	-0.7388	-0.30505	0.60833
463.6	0.7355	-0.74436	-0.74328	-0.31079	0.60493
463.8	0.73783	-0.7435	-0.74814	-0.31641	0.60119
464	0.74089	-0.74324	-0.75509	-0.3223	0.59717
464.2	0.74571	-0.74167	-0.75872	-0.32842	0.59352
464.4	0.74822	-0.73963	-0.76291	-0.33532	0.58902
464.6	0.75123	-0.73814	-0.76913	-0.34138	0.58578
464.8	0.75482	-0.73544	-0.77225	-0.34639	0.58306
465	0.75967	-0.73398	-0.77543	-0.35155	0.57846
465.2	0.76305	-0.73258	-0.77933	-0.35707	0.57469
465.4	0.7658	-0.73021	-0.78497	-0.36288	0.57116
465.6	0.76892	-0.72912	-0.78841	-0.3681	0.5678
465.8	0.7732	-0.72745	-0.79154	-0.37363	0.56357
466	0.77719	-0.72547	-0.79851	-0.38005	0.56041
466.2	0.7795	-0.72386	-0.80353	-0.38556	0.55623
466.4	0.78258	-0.72324	-0.80927	-0.39012	0.55191
466.6	0.78703	-0.72195	-0.81361	-0.39552	0.54824
466.8	0.79166	-0.72074	-0.81909	-0.40099	0.54433
467	0.79569	-0.7196	-0.82298	-0.40662	0.5401
467.2	0.80006	-0.71836	-0.82841	-0.41164	0.5369
467.4	0.80332	-0.71764	-0.83295	-0.41769	0.53272
467.6	0.80773	-0.71619	-0.83893	-0.42345	0.53067
467.8	0.80995	-0.71587	-0.84514	-0.43015	0.52769
468	0.81474	-0.71499	-0.85284	-0.4368	0.52456
468.2	0.81848	-0.71411	-0.85701	-0.4434	0.52102
468.4	0.82309	-0.71501	-0.86394	-0.45005	0.51718
468.6	0.82675	-0.71386	-0.87048	-0.45627	0.51402
468.8	0.83403	-0.71332	-0.87541	-0.46349	0.51067
469	0.83958	-0.71244	-0.88109	-0.46986	0.50729
469.2	0.84304	-0.71236	-0.88637	-0.47618	0.50384
469.4	0.84872	-0.71172	-0.89224	-0.48364	0.50004
469.6	0.85386	-0.70955	-0.89847	-0.49046	0.49565
469.8	0.85877	-0.70866	-0.90239	-0.49729	0.49135
470	0.8646	-0.70648	-0.90341	-0.50387	0.48681
470.2	0.86886	-0.70584	-0.90956	-0.51067	0.48235
470.4	0.87402	-0.70324	-0.9158	-0.51779	0.47696
470.6	0.88018	-0.70044	-0.9195	-0.52426	0.47232
470.8	0.88582	-0.69849	-0.92309	-0.52973	0.46783
471	0.89115	-0.69632	-0.92561	-0.53701	0.46302
471.2	0.89481	-0.69436	-0.93237	-0.54345	0.45843
471.4	0.89832	-0.69143	-0.93628	-0.55037	0.45285
471.6	0.90291	-0.68913	-0.94038	-0.55636	0.44724
471.8	0.90492	-0.68784	-0.94484	-0.56302	0.44207
472	0.90848	-0.68647	-0.94818	-0.56812	0.4363
472.2	0.91216	-0.68437	-0.95179	-0.57405	0.43141
472.4	0.91588	-0.68193	-0.95693	-0.58038	0.42658
472.6	0.92054	-0.67994	-0.96167	-0.58698	0.42133
472.8	0.92496	-0.67738	-0.96509	-0.59272	0.4156
473	0.92853	-0.67553	-0.969	-0.59833	0.41031
473.2	0.93141	-0.67196	-0.97441	-0.60424	0.40468
473.4	0.93498	-0.66988	-0.97736	-0.6088	0.39929
473.6	0.93862	-0.66702	-0.98304	-0.61462	0.39396
473.8	0.9409	-0.66434	-0.98633	-0.61963	0.38789
474	0.94289	-0.66137	-0.99012	-0.62742	0.38263
474.2	0.94473	-0.65829	-0.99658	-0.63326	0.37636
474.4	0.94793	-0.65604	-0.99885	-0.63943	0.3705
474.6	0.95196	-0.65419	-1.00216	-0.64533	0.36466
474.8	0.9553	-0.65181	-1.00527	-0.65127	0.35968
475	0.95808	-0.64848	-1.01103	-0.65694	0.35321
475.2	0.96132	-0.64621	-1.0149	-0.66363	0.34749
475.4	0.96364	-0.64367	-1.01838	-0.671	0.34145
475.6	0.96507	-0.64163	-1.02087	-0.67618	0.33635
475.8	0.96886	-0.63844	-1.02294	-0.68334	0.3306
476	0.97392	-0.63592	-1.02526	-0.68916	0.32441
476.2	0.97806	-0.6323	-1.02544	-0.69303	0.31796
476.4	0.98103	-0.6301	-1.02825	-0.6994	0.3117
476.6	0.98429	-0.62667	-1.02987	-0.70356	0.30558
476.8	0.98742	-0.62305	-1.03359	-0.70942	0.29885
477	0.98942	-0.62072	-1.03639	-0.71404	0.29366
477.2	0.99187	-0.61809	-1.03966	-0.71944	0.28745
477.4	0.99804	-0.61489	-1.04138	-0.72502	0.28079
477.6	1.00031	-0.61095	-1.04542	-0.73188	0.27429
477.8	1.00381	-0.60725	-1.05044	-0.7385	0.268
478	1.00751	-0.6046	-1.05404	-0.74503	0.26163
478.2	1.01039	-0.6018	-1.05977	-0.75055	0.25554
478.4	1.01286	-0.59822	-1.06542	-0.75596	0.24923
478.6	1.01362	-0.59492	-1.06794	-0.76078	0.24287
478.8	1.01649	-0.59248	-1.0728	-0.76661	0.2368
479	1.01735	-0.5897	-1.07731	-0.77246	0.2306
479.2	1.02017	-0.58859	-1.08282	-0.7771	0.22434
479.4	1.02365	-0.58538	-1.08488	-0.78358	0.21788
479.6	1.02665	-0.58234	-1.09006	-0.78991	0.21164
479.8	1.03046	-0.57965	-1.0936	-0.79616	0.20546
480	1.03542	-0.57674	-1.09637	-0.80153	0.19943
480.2	1.04045	-0.57316	-1.09903	-0.80821	0.1924
480.4	1.04568	-0.56971	-1.10303	-0.81421	0.18607
480.6	1.04775	-0.56727	-1.10433	-0.82004	0.17962
480.8	1.05132	-0.56429	-1.10761	-0.82608	0.17358
481	1.05471	-0.56178	-1.112	-0.83248	0.16623
481.2	1.05684	-0.55843	-1.11551	-0.83946	0.15969
481.4	1.06154	-0.55593	-1.11813	-0.84631	0.15325
481.6	1.06752	-0.55363	-1.12193	-0.85192	0.14655
481.8	1.07247	-0.55106	-1.12608	-0.85884	0.13939
482	1.07632	-0.54805	-1.13023	-0.8661	0.13292
482.2	1.08082	-0.54462	-1.13672	-0.8714	0.12649
482.4	1.08753	-0.54195	-1.1387	-0.88066	0.12
482.6	1.09383	-0.53815	-1.1411	-0.88637	0.11246
482.8	1.09661	-0.53439	-1.14398	-0.89375	0.10596
483	1.09785	-0.53054	-1.1484	-0.89959	0.09903
483.2	1.10107	-0.52781	-1.14792	-0.90676	0.09243
483.4	1.10395	-0.52449	-1.15224	-0.91142	0.08502
483.6	1.1074	-0.51976	-1.15539	-0.91631	0.07796
483.8	1.11093	-0.51649	-1.15841	-0.92324	0.07102
484	1.1137	-0.51213	-1.1615	-0.9268	0.06397
484.2	1.11582	-0.50901	-1.16414	-0.93478	0.05706
484.4	1.11935	-0.50568	-1.16925	-0.9389	0.05022
484.6	1.12415	-0.50195	-1.17163	-0.94418	0.04309
484.8	1.12643	-0.49818	-1.17544	-0.95129	0.03606
485	1.13053	-0.49428	-1.17826	-0.95717	0.02897
485.2	1.1343	-0.49059	-1.1819	-0.96282	0.02197
485.4	1.1359	-0.48672	-1.18675	-0.96806	0.01485
485.6	1.13838	-0.48321	-1.18821	-0.97221	0.00778
485.8	1.14253	-0.48032	-1.19073	-0.97727	0.000696987
486	1.14625	-0.47712	-1.1939	-0.98024	-0.00654
486.2	1.14803	-0.47287	-1.19832	-0.98614	-0.0137
486.4	1.15185	-0.46877	-1.20026	-0.99121	-0.02097
486.6	1.15494	-0.46536	-1.20118	-0.99623	-0.02815
486.8	1.15851	-0.46249	-1.20448	-1.0024	-0.03454
487	1.16179	-0.45883	-1.20816	-1.00758	-0.04177
487.2	1.16511	-0.45472	-1.21017	-1.01489	-0.04908
487.4	1.1674	-0.45035	-1.21459	-1.01973	-0.05545
487.6	1.17048	-0.44585	-1.21593	-1.0253	-0.06267
487.8	1.17333	-0.44184	-1.21601	-1.02938	-0.07013
488	1.17483	-0.43923	-1.21857	-1.03301	-0.07639
488.2	1.17884	-0.43487	-1.2248	-1.03985	-0.08345
488.4	1.18208	-0.43091	-1.22975	-1.04578	-0.09081
488.6	1.18337	-0.42764	-1.23376	-1.05239	-0.09727
488.8	1.18649	-0.42305	-1.23576	-1.05795	-0.1047
489	1.1895	-0.41896	-1.24038	-1.06504	-0.11175
489.2	1.19371	-0.41477	-1.24326	-1.07099	-0.11909
489.4	1.19673	-0.41107	-1.24649	-1.07432	-0.12534
489.6	1.19971	-0.4072	-1.24958	-1.07967	-0.1325
489.8	1.20066	-0.40305	-1.2515	-1.08513	-0.13969
490	1.20163	-0.39853	-1.25709	-1.09193	-0.14748
490.2	1.204	-0.39371	-1.26012	-1.09817	-0.15465
490.4	1.20647	-0.38971	-1.26036	-1.10354	-0.16201
490.6	1.21006	-0.38641	-1.26407	-1.10723	-0.1694
490.8	1.21166	-0.38241	-1.26673	-1.10999	-0.17657
491	1.21419	-0.37799	-1.26777	-1.11728	-0.184
491.2	1.21793	-0.37433	-1.26901	-1.12217	-0.19078
491.4	1.22275	-0.3704	-1.27145	-1.12677	-0.19812
491.6	1.22643	-0.36526	-1.27459	-1.1324	-0.2053
491.8	1.2301	-0.36146	-1.27583	-1.14021	-0.21285
492	1.23445	-0.35774	-1.27773	-1.14844	-0.22113
492.2	1.23923	-0.35364	-1.27971	-1.15465	-0.22884
492.4	1.24378	-0.34964	-1.28293	-1.16145	-0.23628
492.6	1.2495	-0.34546	-1.28701	-1.1651	-0.24361
492.8	1.24985	-0.34076	-1.28814	-1.16899	-0.25075
493	1.25381	-0.33546	-1.29029	-1.17744	-0.25946
493.2	1.25822	-0.3311	-1.29299	-1.18309	-0.26728
493.4	1.26041	-0.32627	-1.29268	-1.18966	-0.27507
493.6	1.26337	-0.32146	-1.29409	-1.19472	-0.28257
493.8	1.26703	-0.31744	-1.29648	-1.20077	-0.29019
494	1.26982	-0.31315	-1.29927	-1.2073	-0.29815
494.2	1.27124	-0.3074	-1.30078	-1.21172	-0.30701
494.4	1.27225	-0.30296	-1.30155	-1.22062	-0.31483
494.6	1.27451	-0.29828	-1.30069	-1.22538	-0.32188
494.8	1.278	-0.29388	-1.30387	-1.23156	-0.32971
495	1.27952	-0.28921	-1.30591	-1.23669	-0.33721
495.2	1.28065	-0.28436	-1.30869	-1.24247	-0.34553
495.4	1.28251	-0.2794	-1.30926	-1.24857	-0.35356
495.6	1.28375	-0.2746	-1.31005	-1.25275	-0.36151
495.8	1.28773	-0.26984	-1.31291	-1.25773	-0.36978
496	1.29099	-0.26456	-1.31619	-1.26419	-0.37763
496.2	1.29378	-0.25945	-1.32031	-1.26969	-0.38538
496.4	1.29533	-0.25483	-1.32037	-1.2729	-0.39316
496.6	1.2974	-0.24977	-1.32258	-1.27873	-0.40196
496.8	1.30022	-0.24508	-1.32414	-1.28199	-0.4095
497	1.30319	-0.24017	-1.32742	-1.28886	-0.41734
497.2	1.30537	-0.23564	-1.32945	-1.29265	-0.42548
497.4	1.30649	-0.23107	-1.33106	-1.29742	-0.43354
497.6	1.30973	-0.2265	-1.33124	-1.30148	-0.44197
497.8	1.3109	-0.22216	-1.33343	-1.30566	-0.44907
498	1.3142	-0.21718	-1.33609	-1.31007	-0.45677
498.2	1.31597	-0.21232	-1.33651	-1.31395	-0.46526
498.4	1.32059	-0.20768	-1.33668	-1.31972	-0.47327
498.6	1.32413	-0.20276	-1.3389	-1.32485	-0.48087
498.8	1.32799	-0.19799	-1.33867	-1.33	-0.48881
499	1.33099	-0.19319	-1.34205	-1.33429	-0.49683
499.2	1.33341	-0.18801	-1.34327	-1.33723	-0.50502
499.4	1.33646	-0.18289	-1.34607	-1.34257	-0.51347
499.6	1.33958	-0.1776	-1.34909	-1.34777	-0.52233
499.8	1.34167	-0.17282	-1.34915	-1.35297	-0.53114
500	1.34199	-0.16788	-1.35252	-1.35685	-0.53827
500.2	1.34463	-0.16197	-1.35498	-1.36061	-0.54689
500.4	1.34628	-0.15694	-1.35608	-1.36116	-0.55456
500.6	1.34733	-0.15204	-1.35822	-1.36512	-0.56253
500.8	1.34814	-0.14694	-1.35852	-1.37085	-0.57032
501	1.35028	-0.14182	-1.36017	-1.37731	-0.57888
501.2	1.35269	-0.13666	-1.36262	-1.38161	-0.58616
501.4	1.35557	-0.13173	-1.36284	-1.38483	-0.59405
501.6	1.35511	-0.12636	-1.36476	-1.3874	-0.60228
501.8	1.35829	-0.12128	-1.36284	-1.39187	-0.60977
502	1.36074	-0.11586	-1.36411	-1.39584	-0.61644
502.2	1.36244	-0.11037	-1.36443	-1.39973	-0.6238
502.4	1.36685	-0.10455	-1.36456	-1.40605	-0.63188
502.6	1.37045	-0.09936	-1.3666	-1.40864	-0.63918
502.8	1.37665	-0.0941	-1.36822	-1.41412	-0.64774
503	1.37825	-0.08816	-1.3683	-1.41866	-0.65648
503.2	1.38244	-0.08276	-1.36773	-1.42254	-0.66405
503.4	1.3866	-0.07743	-1.36738	-1.42509	-0.67079
503.6	1.38961	-0.07132	-1.36854	-1.42918	-0.67922
503.8	1.39257	-0.06595	-1.36937	-1.4327	-0.68777
504	1.39302	-0.05986	-1.37018	-1.43687	-0.69621
504.2	1.39584	-0.05447	-1.37005	-1.44011	-0.70457
504.4	1.39828	-0.04904	-1.37037	-1.44602	-0.71252
504.6	1.40126	-0.04292	-1.3699	-1.45064	-0.72156
504.8	1.4072	-0.0374	-1.37005	-1.45431	-0.72941
505	1.40906	-0.03123	-1.37147	-1.45707	-0.73893
505.2	1.41223	-0.02575	-1.37087	-1.46299	-0.74758
505.4	1.41542	-0.02017	-1.36789	-1.46517	-0.7562
505.6	1.4183	-0.01467	-1.36823	-1.46974	-0.76392
505.8	1.42084	-0.00839	-1.36882	-1.474	-0.77305
506	1.42209	-0.00284	-1.37093	-1.47899	-0.78117
506.2	1.42457	0.00282	-1.37257	-1.48448	-0.78682
506.4	1.42463	0.00841	-1.37187	-1.48668	-0.79471
506.6	1.42728	0.01404	-1.37104	-1.49014	-0.8035
506.8	1.42905	0.01964	-1.37224	-1.49426	-0.81225
507	1.43077	0.02534	-1.37293	-1.49892	-0.82142
507.2	1.43081	0.03091	-1.37205	-1.50332	-0.82979
507.4	1.43151	0.03665	-1.3715	-1.50605	-0.83864
507.6	1.43384	0.04226	-1.37165	-1.5089	-0.84681
507.8	1.4354	0.04791	-1.37282	-1.51296	-0.85476
508	1.43825	0.05357	-1.37337	-1.51626	-0.86271
508.2	1.43999	0.05962	-1.37043	-1.51782	-0.87207
508.4	1.44356	0.06548	-1.37319	-1.52201	-0.88039
508.6	1.44566	0.07119	-1.37444	-1.52608	-0.88869
508.8	1.44775	0.07699	-1.37461	-1.52794	-0.89726
509	1.44851	0.08297	-1.37629	-1.53219	-0.90404
509.2	1.45162	0.08889	-1.37704	-1.5349	-0.91196
509.4	1.45293	0.09477	-1.37528	-1.53619	-0.92087
509.6	1.4567	0.10054	-1.37718	-1.5422	-0.92871
509.8	1.45901	0.10637	-1.37825	-1.5441	-0.93657
510	1.46081	0.1124	-1.37878	-1.54701	-0.94558
510.2	1.46537	0.11816	-1.38022	-1.55072	-0.95416
510.4	1.46734	0.12399	-1.37885	-1.55324	-0.96261
510.6	1.46824	0.12991	-1.37974	-1.55721	-0.97069
510.8	1.4702	0.13585	-1.37896	-1.55918	-0.97955
511	1.47066	0.14184	-1.37742	-1.5613	-0.98648
511.2	1.47236	0.14785	-1.37672	-1.56476	-0.99445
511.4	1.47278	0.15385	-1.37637	-1.56631	-1.00267
511.6	1.47605	0.16005	-1.37624	-1.57017	-1.01111
511.8	1.47855	0.16629	-1.37508	-1.57419	-1.01863
512	1.47965	0.1723	-1.37448	-1.57419	-1.02519
512.2	1.48256	0.17851	-1.37405	-1.57554	-1.03267
512.4	1.4828	0.18456	-1.3737	-1.57842	-1.03979
512.6	1.48555	0.1914	-1.37197	-1.58022	-1.04843
512.8	1.4868	0.19737	-1.37057	-1.58176	-1.05588
513	1.4856	0.20351	-1.36783	-1.58614	-1.06337
513.2	1.4896	0.20952	-1.36611	-1.58868	-1.06905
513.4	1.49088	0.21562	-1.36466	-1.59048	-1.07523
513.6	1.49343	0.22196	-1.36651	-1.59423	-1.08242
513.8	1.49438	0.22781	-1.36507	-1.59663	-1.08977
514	1.49806	0.23318	-1.36183	-1.60113	-1.09741
514.2	1.49853	0.23918	-1.36038	-1.60374	-1.10573
514.4	1.5014	0.2453	-1.35805	-1.6066	-1.11426
514.6	1.50553	0.25173	-1.35753	-1.60714	-1.12149
514.8	1.50531	0.25742	-1.35681	-1.61131	-1.12781
515	1.50672	0.26386	-1.35528	-1.61283	-1.13584
515.2	1.50708	0.2701	-1.35299	-1.61476	-1.14302
515.4	1.51074	0.27641	-1.35352	-1.6174	-1.14994
515.6	1.5112	0.28234	-1.35431	-1.62063	-1.15703
515.8	1.51172	0.28849	-1.35248	-1.62229	-1.16441
516	1.5126	0.29485	-1.3507	-1.62381	-1.16996
516.2	1.51473	0.30072	-1.3492	-1.62817	-1.17853
516.4	1.51672	0.30656	-1.34852	-1.63296	-1.1851
516.6	1.51762	0.31201	-1.34663	-1.63652	-1.19195
516.8	1.5175	0.31794	-1.34464	-1.63942	-1.19885
517	1.51926	0.32372	-1.34302	-1.64136	-1.20644
517.2	1.52071	0.32979	-1.33944	-1.64228	-1.21531
517.4	1.52162	0.33575	-1.33718	-1.64264	-1.22282
517.6	1.52262	0.34199	-1.33721	-1.64515	-1.23134
517.8	1.52588	0.34771	-1.33456	-1.64442	-1.23828
518	1.52752	0.35405	-1.33291	-1.64903	-1.24596
518.2	1.52847	0.36002	-1.33013	-1.65169	-1.25295
518.4	1.52754	0.36623	-1.32699	-1.65466	-1.26177
518.6	1.52844	0.37208	-1.32667	-1.65622	-1.27072
518.8	1.5286	0.37833	-1.32397	-1.65869	-1.2781
519	1.5287	0.38415	-1.32407	-1.66004	-1.28393
519.2	1.53151	0.39088	-1.3229	-1.66285	-1.29119
519.4	1.53189	0.39685	-1.32068	-1.66274	-1.29976
519.6	1.53159	0.40314	-1.32089	-1.66432	-1.30634
519.8	1.52908	0.40932	-1.31972	-1.6668	-1.31345
520	1.53189	0.41518	-1.31916	-1.66798	-1.32102
520.2	1.5346	0.42162	-1.31617	-1.67128	-1.32878
520.4	1.53649	0.428	-1.31305	-1.67375	-1.33705
520.6	1.5366	0.43412	-1.31071	-1.67509	-1.34416
520.8	1.53803	0.44034	-1.30937	-1.6747	-1.35114
521	1.53909	0.44667	-1.30776	-1.67652	-1.36018
521.2	1.53878	0.45312	-1.30658	-1.67455	-1.36657
521.4	1.53778	0.45924	-1.30289	-1.67514	-1.37429
521.6	1.53845	0.46589	-1.30164	-1.67678	-1.38234
521.8	1.53861	0.47173	-1.29927	-1.67736	-1.39046
522	1.53813	0.47824	-1.29665	-1.67891	-1.39534
522.2	1.53804	0.48536	-1.2942	-1.67841	-1.40203
522.4	1.53892	0.49207	-1.2925	-1.67788	-1.40947
522.6	1.53972	0.49875	-1.28954	-1.67636	-1.41457
522.8	1.53866	0.50452	-1.28604	-1.67841	-1.42268
523	1.53902	0.51225	-1.28361	-1.67798	-1.43067
523.2	1.53935	0.51978	-1.28021	-1.67848	-1.43641
523.4	1.54173	0.52483	-1.27659	-1.67822	-1.44362
523.6	1.54197	0.53016	-1.27423	-1.67809	-1.44912
523.8	1.54347	0.53655	-1.27102	-1.67767	-1.45478
524	1.54435	0.54459	-1.26858	-1.67774	-1.46094
524.2	1.54706	0.55104	-1.26674	-1.67776	-1.46726
524.4	1.54849	0.55749	-1.26441	-1.67742	-1.47246
524.6	1.54836	0.56417	-1.26066	-1.67592	-1.47933
524.8	1.54866	0.57184	-1.25726	-1.67562	-1.48689
525	1.5508	0.57858	-1.25513	-1.67522	-1.49343
525.2	1.55194	0.58506	-1.25256	-1.67538	-1.49873
525.4	1.55336	0.59141	-1.24951	-1.67675	-1.5043
525.6	1.55275	0.59828	-1.24583	-1.6761	-1.51149
525.8	1.55419	0.60447	-1.24262	-1.67877	-1.5158
526	1.55272	0.61095	-1.23853	-1.68093	-1.52337
526.2	1.5524	0.61654	-1.23551	-1.68118	-1.52773
526.4	1.55262	0.6229	-1.23202	-1.67921	-1.5356
526.6	1.55413	0.62976	-1.22652	-1.6776	-1.54036
526.8	1.55316	0.63678	-1.22223	-1.67651	-1.54631
527	1.55391	0.64254	-1.21844	-1.67488	-1.55342
527.2	1.55429	0.64775	-1.21528	-1.67557	-1.55971
527.4	1.55535	0.65375	-1.20976	-1.67585	-1.56381
527.6	1.55491	0.66014	-1.20508	-1.67626	-1.56891
527.8	1.55484	0.66595	-1.20069	-1.67689	-1.57647
528	1.55304	0.67066	-1.19579	-1.67604	-1.58116
528.2	1.55271	0.67696	-1.19098	-1.6751	-1.58717
528.4	1.54988	0.68335	-1.18811	-1.67414	-1.59253
528.6	1.54823	0.68827	-1.18381	-1.6755	-1.59842
528.8	1.54724	0.69392	-1.17991	-1.67537	-1.60329
529	1.54702	0.7001	-1.17599	-1.67501	-1.60826
529.2	1.5439	0.70656	-1.17168	-1.67615	-1.61233
529.4	1.54362	0.71167	-1.1675	-1.67528	-1.61682
529.6	1.54187	0.71682	-1.16302	-1.6762	-1.62248
529.8	1.53946	0.72314	-1.15792	-1.67454	-1.62712
530	1.5403	0.73001	-1.1546	-1.67233	-1.63346
530.2	1.53899	0.73549	-1.15195	-1.67217	-1.64051
530.4	1.53899	0.74117	-1.148	-1.67221	-1.64658
530.6	1.53719	0.74736	-1.14312	-1.67115	-1.65251
530.8	1.53751	0.75262	-1.13845	-1.66931	-1.65705
531	1.53751	0.75865	-1.13342	-1.66832	-1.66424
531.2	1.5376	0.76332	-1.12797	-1.6676	-1.668
531.4	1.53536	0.76849	-1.12393	-1.66533	-1.67445
531.6	1.53232	0.77482	-1.11907	-1.66598	-1.67784
531.8	1.53199	0.7817	-1.11429	-1.66315	-1.68423
532	1.53059	0.7874	-1.10924	-1.66276	-1.6897
532.2	1.52999	0.79266	-1.1043	-1.66061	-1.69411
532.4	1.52749	0.79754	-1.0985	-1.66139	-1.69778
532.6	1.52505	0.80463	-1.09344	-1.65902	-1.7044
532.8	1.52431	0.81028	-1.08946	-1.65795	-1.70816
533	1.52364	0.81595	-1.0839	-1.65624	-1.71308
533.2	1.52077	0.82088	-1.07817	-1.65289	-1.7169
533.4	1.51914	0.8267	-1.07233	-1.65013	-1.72316
533.6	1.51698	0.83315	-1.06752	-1.64666	-1.72675
533.8	1.51634	0.83865	-1.06302	-1.64622	-1.73212
534	1.51446	0.84485	-1.05726	-1.64338	-1.73614
534.2	1.51292	0.8511	-1.05203	-1.63918	-1.74031
534.4	1.51307	0.85767	-1.04719	-1.63522	-1.74562
534.6	1.51008	0.86449	-1.04219	-1.63234	-1.74993
534.8	1.50916	0.86993	-1.03682	-1.62979	-1.75426
535	1.50836	0.87695	-1.03315	-1.62835	-1.75617
535.2	1.50647	0.88368	-1.02796	-1.62659	-1.76061
535.4	1.50507	0.88952	-1.02159	-1.62513	-1.76386
535.6	1.50157	0.8949	-1.01675	-1.62175	-1.76961
535.8	1.50256	0.90207	-1.01117	-1.61896	-1.77489
536	1.50228	0.90755	-1.00755	-1.6155	-1.77757
536.2	1.5003	0.91406	-1.00223	-1.61241	-1.78154
536.4	1.49984	0.92073	-0.99762	-1.6106	-1.78533
536.6	1.50015	0.92631	-0.99271	-1.6081	-1.78923
536.8	1.50027	0.93341	-0.98819	-1.60577	-1.79342
537	1.50006	0.9413	-0.9821	-1.60171	-1.79858
537.2	1.50047	0.94766	-0.97725	-1.60053	-1.80169
537.4	1.49925	0.95163	-0.97141	-1.59772	-1.80801
537.6	1.49948	0.95752	-0.9665	-1.59429	-1.81352
537.8	1.49804	0.96398	-0.96106	-1.59014	-1.81867
538	1.49802	0.97009	-0.95613	-1.58792	-1.82088
538.2	1.49546	0.974	-0.95029	-1.58619	-1.82564
538.4	1.49349	0.97899	-0.9439	-1.58284	-1.82796
538.6	1.4925	0.98557	-0.93811	-1.57941	-1.83261
538.8	1.4912	0.99112	-0.93333	-1.57639	-1.8368
539	1.49036	0.99616	-0.92812	-1.57463	-1.84232
539.2	1.48758	1.00161	-0.92309	-1.57095	-1.84597
539.4	1.48587	1.00764	-0.91694	-1.56893	-1.85145
539.6	1.48532	1.01344	-0.91132	-1.56726	-1.85475
539.8	1.48463	1.01913	-0.90574	-1.56533	-1.85717
540	1.48233	1.02379	-0.90064	-1.56205	-1.85949
540.2	1.48085	1.03042	-0.89454	-1.56053	-1.86298
540.4	1.47847	1.03568	-0.88819	-1.55778	-1.86903
540.6	1.47574	1.04055	-0.88157	-1.55454	-1.87302
540.8	1.47507	1.04438	-0.87584	-1.55146	-1.87618
541	1.4725	1.05027	-0.86987	-1.54753	-1.8818
541.2	1.4724	1.05594	-0.8635	-1.54385	-1.8852
541.4	1.46928	1.06202	-0.85799	-1.53789	-1.88811
541.6	1.46897	1.06731	-0.85176	-1.53617	-1.89061
541.8	1.46669	1.07284	-0.84573	-1.53208	-1.89419
542	1.46397	1.07774	-0.84037	-1.52899	-1.89544
542.2	1.46174	1.08339	-0.83417	-1.52524	-1.89961
542.4	1.45911	1.08881	-0.82812	-1.52357	-1.90174
542.6	1.45629	1.09432	-0.82253	-1.51973	-1.90704
542.8	1.45589	1.09851	-0.81666	-1.51675	-1.90942
543	1.45296	1.10371	-0.81166	-1.51547	-1.91413
543.2	1.44888	1.10821	-0.80516	-1.51224	-1.91662
543.4	1.44664	1.11299	-0.79879	-1.50871	-1.92056
543.6	1.4426	1.1179	-0.79287	-1.50276	-1.92156
543.8	1.43927	1.12439	-0.78592	-1.49708	-1.92387
544	1.43661	1.12861	-0.78025	-1.49232	-1.92703
544.2	1.433	1.13391	-0.7735	-1.4874	-1.93105
544.4	1.43251	1.13986	-0.76784	-1.48462	-1.93198
544.6	1.42861	1.14481	-0.76027	-1.48048	-1.93562
544.8	1.42653	1.15056	-0.75362	-1.4763	-1.93625
545	1.42365	1.15562	-0.74671	-1.47191	-1.93846
545.2	1.41981	1.15983	-0.74164	-1.46729	-1.94171
545.4	1.41658	1.16519	-0.7355	-1.45793	-1.94535
545.6	1.41381	1.17172	-0.72952	-1.45279	-1.94658
545.8	1.41056	1.17799	-0.72324	-1.45	-1.94751
546	1.40774	1.18391	-0.71618	-1.44503	-1.94852
546.2	1.40441	1.18901	-0.70917	-1.43947	-1.95069
546.4	1.40172	1.19752	-0.703	-1.43459	-1.95209
546.6	1.39969	1.20362	-0.69585	-1.4281	-1.95377
546.8	1.39764	1.2075	-0.68971	-1.42345	-1.95353
547	1.39412	1.21287	-0.68354	-1.41772	-1.9539
547.2	1.39019	1.2187	-0.67707	-1.41266	-1.95517
547.4	1.38847	1.224	-0.67144	-1.40768	-1.9539
547.6	1.38457	1.22889	-0.66474	-1.40311	-1.95501
547.8	1.38176	1.23424	-0.65827	-1.39709	-1.95629
548	1.37915	1.23916	-0.65143	-1.39228	-1.95951
548.2	1.37571	1.24487	-0.64474	-1.38635	-1.96132
548.4	1.37355	1.24924	-0.63853	-1.38197	-1.96127
548.6	1.37184	1.25546	-0.63298	-1.37666	-1.96252
548.8	1.36831	1.26297	-0.62579	-1.37103	-1.96303
549	1.36373	1.26845	-0.6195	-1.36656	-1.96415
549.2	1.35925	1.27322	-0.61394	-1.36245	-1.96409
549.4	1.35821	1.27647	-0.60821	-1.36059	-1.96628
549.6	1.35527	1.28171	-0.60197	-1.35648	-1.96952
549.8	1.3524	1.28613	-0.59737	-1.35308	-1.97193
550	1.35039	1.29171	-0.59041	-1.34861	-1.97509
550.2	1.34793	1.29505	-0.58562	-1.3451	-1.97693
550.4	1.34541	1.29971	-0.57909	-1.33823	-1.97655
550.6	1.34295	1.30476	-0.57156	-1.33204	-1.97613
550.8	1.33787	1.30966	-0.56378	-1.32634	-1.97745
551	1.33307	1.31444	-0.557	-1.3204	-1.97794
551.2	1.33085	1.32047	-0.54984	-1.31375	-1.97947
551.4	1.32638	1.32632	-0.54362	-1.30904	-1.98093
551.6	1.32705	1.33124	-0.53798	-1.3047	-1.98416
551.8	1.3236	1.33617	-0.53182	-1.30029	-1.98615
552	1.31976	1.34089	-0.52552	-1.29569	-1.98489
552.2	1.31671	1.34519	-0.51926	-1.2902	-1.98606
552.4	1.31336	1.35041	-0.51339	-1.28659	-1.98676
552.6	1.31043	1.35557	-0.50664	-1.28182	-1.98762
552.8	1.30823	1.35932	-0.49973	-1.27775	-1.98853
553	1.30307	1.36314	-0.49386	-1.27208	-1.99075
553.2	1.3005	1.36672	-0.48841	-1.26663	-1.99266
553.4	1.29813	1.37124	-0.48142	-1.26219	-1.99347
553.6	1.29346	1.37563	-0.47466	-1.25971	-1.99506
553.8	1.28996	1.37835	-0.46857	-1.25564	-1.99702
554	1.28803	1.38184	-0.4616	-1.25012	-1.99817
554.2	1.28462	1.38767	-0.45514	-1.24493	-1.99892
554.4	1.28303	1.3931	-0.44875	-1.23988	-1.9987
554.6	1.279	1.39491	-0.44229	-1.23416	-1.99848
554.8	1.27522	1.39792	-0.43627	-1.22987	-1.9978
555	1.27106	1.40243	-0.42955	-1.22417	-1.99817
555.2	1.26901	1.40729	-0.42287	-1.21942	-1.99739
555.4	1.26618	1.41332	-0.41594	-1.21425	-1.99722
555.6	1.26173	1.42016	-0.40949	-1.20818	-1.99923
555.8	1.25835	1.42376	-0.40275	-1.20267	-2.00072
556	1.25569	1.43043	-0.39646	-1.19651	-2.00164
556.2	1.25176	1.43462	-0.38999	-1.19058	-2.00231
556.4	1.24813	1.44046	-0.38343	-1.18533	-2.00221
556.6	1.24316	1.44603	-0.37605	-1.17743	-2.00042
556.8	1.2397	1.44911	-0.36932	-1.17238	-2.00007
557	1.23676	1.45356	-0.36209	-1.16519	-1.9995
557.2	1.23282	1.45929	-0.35471	-1.15942	-1.99878
557.4	1.23061	1.46236	-0.34787	-1.15268	-1.99792
557.6	1.22728	1.46808	-0.34125	-1.14609	-1.99583
557.8	1.22249	1.47116	-0.33366	-1.13875	-1.99302
558	1.21976	1.47471	-0.32733	-1.13206	-1.99227
558.2	1.21578	1.47824	-0.31988	-1.12602	-1.99203
558.4	1.21358	1.48428	-0.31341	-1.1197	-1.98948
558.6	1.21011	1.48861	-0.30684	-1.11453	-1.98918
558.8	1.20554	1.49125	-0.29943	-1.10842	-1.98827
559	1.20207	1.49571	-0.29258	-1.10217	-1.98532
559.2	1.199	1.50062	-0.28512	-1.0947	-1.98353
559.4	1.19649	1.50574	-0.27858	-1.08742	-1.98151
559.6	1.19255	1.50829	-0.27199	-1.08087	-1.97851
559.8	1.18729	1.51255	-0.26461	-1.07442	-1.975
560	1.18543	1.51529	-0.25774	-1.06839	-1.97335
560.2	1.18291	1.51952	-0.25113	-1.06374	-1.9717
560.4	1.18015	1.52211	-0.24428	-1.0585	-1.97068
560.6	1.17656	1.52498	-0.23791	-1.05186	-1.96782
560.8	1.17466	1.52839	-0.23087	-1.04368	-1.96692
561	1.17114	1.53114	-0.22419	-1.03739	-1.96568
561.2	1.1678	1.53581	-0.21759	-1.03146	-1.96413
561.4	1.16429	1.53755	-0.2109	-1.02627	-1.96233
561.6	1.16091	1.5396	-0.20438	-1.02049	-1.95738
561.8	1.15849	1.54334	-0.19834	-1.01514	-1.956
562	1.15476	1.54899	-0.19219	-1.00942	-1.9517
562.2	1.15013	1.55211	-0.18556	-1.00303	-1.95211
562.4	1.14692	1.55342	-0.17913	-0.99674	-1.95043
562.6	1.14299	1.55824	-0.17259	-0.98989	-1.94924
562.8	1.14024	1.55897	-0.16595	-0.98475	-1.9472
563	1.13579	1.56226	-0.16014	-0.97986	-1.94663
563.2	1.132	1.566	-0.15369	-0.97414	-1.94649
563.4	1.12909	1.56706	-0.14696	-0.96786	-1.94417
563.6	1.12429	1.57042	-0.14037	-0.96041	-1.94228
563.8	1.12183	1.57306	-0.13463	-0.95586	-1.94174
564	1.11738	1.5758	-0.12801	-0.94972	-1.9385
564.2	1.11319	1.57728	-0.1213	-0.94421	-1.93622
564.4	1.11063	1.57989	-0.11474	-0.93781	-1.93554
564.6	1.10801	1.58165	-0.109	-0.93293	-1.93291
564.8	1.10669	1.58682	-0.10249	-0.92643	-1.93187
565	1.10275	1.59099	-0.09578	-0.92084	-1.93117
565.2	1.09771	1.59456	-0.08933	-0.91551	-1.92966
565.4	1.09365	1.59574	-0.08266	-0.90961	-1.92872
565.6	1.08913	1.59914	-0.07613	-0.90382	-1.92707
565.8	1.08504	1.60147	-0.07033	-0.89821	-1.92783
566	1.08181	1.60574	-0.06368	-0.89267	-1.92628
566.2	1.07718	1.61021	-0.05711	-0.8864	-1.92609
566.4	1.07264	1.61527	-0.05059	-0.88033	-1.92265
566.6	1.06836	1.61682	-0.04396	-0.87429	-1.92016
566.8	1.06264	1.61775	-0.03739	-0.86782	-1.91853
567	1.05912	1.62071	-0.03071	-0.86132	-1.91743
567.2	1.05498	1.62569	-0.02416	-0.85539	-1.91729
567.4	1.05164	1.62864	-0.01763	-0.84874	-1.91556
567.6	1.04732	1.63161	-0.01009	-0.84144	-1.9128
567.8	1.04284	1.6346	-0.00355	-0.8351	-1.91044
568	1.03899	1.63474	0.00298	-0.82889	-1.91011
568.2	1.03609	1.6365	0.00964	-0.82251	-1.90689
568.4	1.03126	1.63833	0.01614	-0.81536	-1.90385
568.6	1.02605	1.64107	0.0228	-0.80899	-1.89973
568.8	1.02081	1.64522	0.03001	-0.80131	-1.89579
569	1.01602	1.64857	0.03651	-0.79522	-1.89318
569.2	1.01083	1.651	0.04331	-0.7885	-1.8908
569.4	1.00699	1.65352	0.04977	-0.78114	-1.88724
569.6	1.00285	1.65651	0.05706	-0.77425	-1.88354
569.8	0.99883	1.66033	0.06349	-0.76791	-1.87929
570	0.99391	1.66258	0.07004	-0.76133	-1.87752
570.2	0.98972	1.66501	0.07646	-0.755	-1.8764
570.4	0.98589	1.66875	0.08376	-0.74719	-1.87294
570.6	0.98206	1.67191	0.09029	-0.74045	-1.87021
570.8	0.97745	1.67259	0.0968	-0.73374	-1.86606
571	0.97334	1.67668	0.10325	-0.72725	-1.86389
571.2	0.97007	1.68287	0.11058	-0.72045	-1.8582
571.4	0.96781	1.68462	0.11699	-0.71389	-1.85476
571.6	0.96321	1.68675	0.12344	-0.7083	-1.85285
571.8	0.96019	1.6878	0.13006	-0.70209	-1.84854
572	0.95535	1.68938	0.13727	-0.69548	-1.8448
572.2	0.9518	1.69336	0.14369	-0.68856	-1.84174
572.4	0.94837	1.69775	0.15033	-0.68226	-1.83868
572.6	0.94509	1.70034	0.15681	-0.67595	-1.83537
572.8	0.93961	1.70098	0.16405	-0.66893	-1.83261
573	0.93463	1.70317	0.17055	-0.66298	-1.82846
573.2	0.93081	1.70453	0.17694	-0.65614	-1.82375
573.4	0.92785	1.70772	0.18343	-0.64954	-1.81907
573.6	0.92394	1.70728	0.18982	-0.64313	-1.81607
573.8	0.92172	1.70868	0.19716	-0.63593	-1.81063
574	0.91829	1.71137	0.20353	-0.62941	-1.80617
574.2	0.91444	1.71242	0.21036	-0.62336	-1.80166
574.4	0.91079	1.71414	0.2166	-0.61677	-1.79952
574.6	0.90629	1.7152	0.2236	-0.60998	-1.79563
574.8	0.90297	1.71851	0.23023	-0.60385	-1.79243
575	0.90006	1.72051	0.23685	-0.59749	-1.78845
575.2	0.89582	1.72216	0.24344	-0.59064	-1.7838
575.4	0.89124	1.72529	0.25005	-0.58371	-1.78013
575.6	0.88724	1.72752	0.2573	-0.57748	-1.77685
575.8	0.88293	1.72901	0.26348	-0.57118	-1.77317
576	0.87864	1.73142	0.26991	-0.5653	-1.77039
576.2	0.87336	1.7343	0.27601	-0.55876	-1.76585
576.4	0.8682	1.73706	0.283	-0.5517	-1.762
576.6	0.86447	1.73903	0.28936	-0.54534	-1.75896
576.8	0.86193	1.74052	0.29575	-0.53888	-1.75579
577	0.85874	1.74066	0.30235	-0.53233	-1.75111
577.2	0.85302	1.74251	0.30963	-0.52493	-1.74525
577.4	0.84957	1.74441	0.31612	-0.51878	-1.74158
577.6	0.84497	1.74515	0.32217	-0.51249	-1.73611
577.8	0.84059	1.74764	0.32831	-0.50538	-1.73301
578	0.83574	1.75027	0.33542	-0.49835	-1.72783
578.2	0.83179	1.75138	0.34139	-0.49126	-1.72397
578.4	0.82785	1.75381	0.3476	-0.48514	-1.71941
578.6	0.82262	1.75512	0.35355	-0.47863	-1.71414
578.8	0.81858	1.75765	0.36028	-0.4719	-1.70868
579	0.81384	1.75924	0.36645	-0.46538	-1.70432
579.2	0.80961	1.76113	0.37226	-0.45863	-1.70104
579.4	0.80505	1.76458	0.37858	-0.45189	-1.69585
579.6	0.79867	1.76551	0.38555	-0.44432	-1.69052
579.8	0.79425	1.76739	0.3912	-0.43796	-1.68723
580	0.789	1.76877	0.39714	-0.4313	-1.68254
580.2	0.7839	1.76965	0.40328	-0.42497	-1.67724
580.4	0.78055	1.76974	0.40867	-0.41916	-1.67276
580.6	0.7758	1.77148	0.4144	-0.41213	-1.6683
580.8	0.77218	1.77282	0.41953	-0.40641	-1.66268
581	0.76669	1.77343	0.42525	-0.39994	-1.65878
581.2	0.76227	1.77425	0.43067	-0.39454	-1.65612
581.4	0.75787	1.77469	0.43762	-0.38735	-1.65203
581.6	0.7536	1.77744	0.44505	-0.37902	-1.64565
581.8	0.74792	1.78164	0.45191	-0.37168	-1.64223
582	0.74295	1.78226	0.45845	-0.36453	-1.63669
582.2	0.73919	1.7831	0.46451	-0.35785	-1.63183
582.4	0.73547	1.78396	0.47011	-0.35137	-1.62482
582.6	0.73272	1.78661	0.4755	-0.34566	-1.62018
582.8	0.72865	1.78873	0.48153	-0.3393	-1.61602
583	0.72368	1.7901	0.48792	-0.33187	-1.60956
583.2	0.71931	1.79243	0.49296	-0.32594	-1.60605
583.4	0.71567	1.79275	0.4985	-0.31946	-1.60056
583.6	0.71128	1.79387	0.5044	-0.31179	-1.59504
583.8	0.70701	1.795	0.51046	-0.30565	-1.59043
584	0.70295	1.79689	0.51714	-0.2984	-1.58482
584.2	0.69989	1.80007	0.52365	-0.29184	-1.57836
584.4	0.69632	1.80078	0.53012	-0.28537	-1.57473
584.6	0.69255	1.80257	0.53653	-0.27914	-1.56951
584.8	0.68833	1.80171	0.54232	-0.27267	-1.5655
585	0.68396	1.80283	0.54792	-0.26635	-1.55954
585.2	0.68	1.80504	0.55396	-0.26005	-1.55517
585.4	0.67647	1.80445	0.55964	-0.25382	-1.55029
585.6	0.67192	1.80781	0.56626	-0.24661	-1.54555
585.8	0.66844	1.81003	0.57239	-0.24012	-1.54074
586	0.66438	1.81127	0.579	-0.23397	-1.53559
586.2	0.66077	1.81175	0.58506	-0.22755	-1.53062
586.4	0.65632	1.81199	0.59147	-0.22133	-1.52469
586.6	0.65308	1.81352	0.59751	-0.21514	-1.52043
586.8	0.64984	1.81552	0.60357	-0.20877	-1.51601
587	0.64539	1.81615	0.60927	-0.20248	-1.50983
587.2	0.64141	1.81622	0.61576	-0.19602	-1.50505
587.4	0.63668	1.8166	0.62154	-0.18962	-1.49869
587.6	0.63301	1.81748	0.62763	-0.18323	-1.49364
587.8	0.62898	1.81966	0.63325	-0.17691	-1.48874
588	0.62527	1.82064	0.63967	-0.17067	-1.4826
588.2	0.62227	1.82261	0.6454	-0.16422	-1.47773
588.4	0.61819	1.82384	0.65092	-0.15808	-1.47412
588.6	0.61445	1.82477	0.65701	-0.15192	-1.46943
588.8	0.61037	1.82327	0.66298	-0.14569	-1.4639
589	0.60672	1.82428	0.66895	-0.13929	-1.45832
589.2	0.60325	1.82552	0.67455	-0.13276	-1.45413
589.4	0.59906	1.82771	0.67986	-0.12639	-1.44808
589.6	0.59437	1.82776	0.68537	-0.11995	-1.44256
589.8	0.59015	1.82966	0.69028	-0.1136	-1.43734
590	0.5861	1.83052	0.69632	-0.10723	-1.43124
590.2	0.58145	1.83078	0.70133	-0.10088	-1.42576
590.4	0.57719	1.8322	0.70696	-0.0946	-1.42047
590.6	0.5726	1.83249	0.71244	-0.08823	-1.41654
590.8	0.56811	1.83168	0.71723	-0.082	-1.41203
591	0.5638	1.83359	0.72301	-0.07563	-1.40515
591.2	0.55935	1.83551	0.72775	-0.06934	-1.39932
591.4	0.55568	1.83585	0.73365	-0.06294	-1.39413
591.6	0.55158	1.83759	0.73976	-0.05666	-1.38949
591.8	0.54696	1.83799	0.74619	-0.04977	-1.38387
592	0.54272	1.84009	0.7513	-0.04336	-1.37792
592.2	0.53842	1.84134	0.75606	-0.03712	-1.37271
592.4	0.53411	1.84176	0.76011	-0.0309	-1.3673
592.6	0.5294	1.84291	0.76474	-0.02459	-1.36234
592.8	0.52495	1.84454	0.7702	-0.01729	-1.35576
593	0.521	1.84707	0.77574	-0.01105	-1.34937
593.2	0.51687	1.84717	0.78051	-0.0047	-1.3455
593.4	0.51235	1.84856	0.78573	0.00152	-1.3397
593.6	0.50772	1.84966	0.79133	0.00854	-1.33416
593.8	0.50332	1.85089	0.79699	0.01479	-1.32886
594	0.49925	1.85132	0.80214	0.02112	-1.32286
594.2	0.49495	1.85219	0.80606	0.02734	-1.31676
594.4	0.49043	1.85377	0.8118	0.03444	-1.31199
594.6	0.4864	1.85575	0.81663	0.04077	-1.30558
594.8	0.48188	1.85469	0.8216	0.04705	-1.29948
595	0.47671	1.85348	0.82663	0.05413	-1.29382
595.2	0.47254	1.85367	0.83202	0.06046	-1.28793
595.4	0.46803	1.85414	0.83796	0.06749	-1.28326
595.6	0.4643	1.85421	0.84307	0.07384	-1.27848
595.8	0.45991	1.85438	0.84841	0.08009	-1.27288
596	0.45551	1.85616	0.85428	0.08712	-1.26684
596.2	0.45119	1.85642	0.85951	0.09359	-1.26058
596.4	0.44699	1.85622	0.86457	0.09979	-1.25464
596.6	0.44294	1.85744	0.87025	0.10675	-1.24741
596.8	0.43884	1.85863	0.87582	0.11294	-1.2418
597	0.43378	1.86171	0.88169	0.11996	-1.23503
597.2	0.42947	1.86275	0.88677	0.1262	-1.22923
597.4	0.42547	1.86174	0.89212	0.13241	-1.22294
597.6	0.42081	1.86058	0.89867	0.13931	-1.21716
597.8	0.41673	1.86009	0.90437	0.1455	-1.21165
598	0.41249	1.86029	0.9091	0.15161	-1.20621
598.2	0.40791	1.85845	0.91578	0.15869	-1.20004
598.4	0.40395	1.85817	0.92081	0.16482	-1.19411
598.6	0.39977	1.85831	0.92591	0.17092	-1.18769
598.8	0.39572	1.85866	0.93216	0.17716	-1.1819
599	0.39121	1.85659	0.93712	0.18375	-1.17578
599.2	0.38703	1.85533	0.94358	0.19024	-1.1704
599.4	0.38258	1.85459	0.94828	0.19624	-1.16441
599.6	0.37845	1.85353	0.95355	0.20242	-1.15874
599.8	0.37406	1.85471	0.95953	0.20827	-1.15192
600	0.36952	1.85381	0.96539	0.21514	-1.14554
600.2	0.36587	1.85323	0.97153	0.22103	-1.13956
600.4	0.36135	1.85457	0.97703	0.22734	-1.13367
600.6	0.35728	1.8549	0.98211	0.23364	-1.12737
600.8	0.353	1.85331	0.98774	0.23963	-1.12192
601	0.34876	1.85215	0.99283	0.24578	-1.11673
601.2	0.34496	1.85261	0.998	0.25168	-1.11105
601.4	0.34083	1.85195	1.00298	0.25764	-1.10576
601.6	0.33612	1.85151	1.0083	0.26439	-1.09866
601.8	0.33203	1.85008	1.01328	0.27009	-1.09279
602	0.32784	1.8506	1.01815	0.27592	-1.08761
602.2	0.32382	1.84972	1.02391	0.2818	-1.08165
602.4	0.31982	1.84838	1.0287	0.28768	-1.07507
602.6	0.3159	1.84835	1.03345	0.29373	-1.06874
602.8	0.31181	1.84822	1.03799	0.29948	-1.06381
603	0.30781	1.84933	1.04287	0.30536	-1.05704
603.2	0.30391	1.84868	1.04737	0.31121	-1.05134
603.4	0.3001	1.84953	1.0512	0.31687	-1.04504
603.6	0.29595	1.84931	1.05659	0.32257	-1.03876
603.8	0.29184	1.84915	1.06002	0.32866	-1.03199
604	0.28792	1.85088	1.0642	0.3342	-1.02682
604.2	0.28385	1.84913	1.0683	0.34001	-1.0208
604.4	0.27968	1.8495	1.07244	0.34548	-1.01431
604.6	0.27562	1.84837	1.07663	0.35127	-1.00862
604.8	0.27127	1.84838	1.08112	0.35739	-1.00249
605	0.26751	1.84689	1.08566	0.36325	-0.99717
605.2	0.2635	1.84509	1.08933	0.36919	-0.9917
605.4	0.25969	1.84618	1.09385	0.37528	-0.98569
605.6	0.25584	1.84646	1.09842	0.38123	-0.98016
605.8	0.25187	1.84675	1.10238	0.38675	-0.97463
606	0.24769	1.84617	1.10654	0.39286	-0.96879
606.2	0.24356	1.84556	1.1115	0.39848	-0.96249
606.4	0.23957	1.84763	1.11632	0.40466	-0.95625
606.6	0.23563	1.84735	1.12045	0.41045	-0.95091
606.8	0.23153	1.84781	1.12398	0.41626	-0.94583
607	0.22745	1.84711	1.12721	0.42176	-0.94041
607.2	0.2235	1.84833	1.13206	0.42736	-0.93512
607.4	0.21949	1.84691	1.13657	0.43326	-0.92895
607.6	0.2154	1.8449	1.1417	0.43903	-0.92353
607.8	0.21151	1.84615	1.14561	0.44504	-0.91755
608	0.20746	1.84595	1.14966	0.45099	-0.91263
608.2	0.20338	1.84599	1.15329	0.45689	-0.90673
608.4	0.19941	1.84476	1.15764	0.46295	-0.90062
608.6	0.19497	1.84286	1.16385	0.46982	-0.89368
608.8	0.19101	1.84157	1.16844	0.47589	-0.88834
609	0.18713	1.84209	1.17331	0.48194	-0.88255
609.2	0.18299	1.84219	1.17745	0.48835	-0.87673
609.4	0.17895	1.84107	1.18261	0.49428	-0.86995
609.6	0.17501	1.84016	1.18726	0.50025	-0.86449
609.8	0.17055	1.84207	1.19333	0.50662	-0.8576
610	0.16678	1.84192	1.19841	0.51341	-0.85198
610.2	0.16279	1.84079	1.2038	0.51974	-0.84609
610.4	0.15824	1.84052	1.20877	0.52676	-0.84036
610.6	0.15425	1.84069	1.21388	0.5326	-0.83477
610.8	0.15036	1.84084	1.21897	0.53786	-0.82951
611	0.14608	1.83979	1.22483	0.54445	-0.82256
611.2	0.14218	1.83954	1.22905	0.55001	-0.81719
611.4	0.13804	1.83922	1.23408	0.55608	-0.81171
611.6	0.13363	1.83932	1.24052	0.56276	-0.80574
611.8	0.12988	1.83931	1.24558	0.56845	-0.80025
612	0.1255	1.83663	1.25157	0.57503	-0.79491
612.2	0.12159	1.83664	1.25622	0.58097	-0.78934
612.4	0.1173	1.83535	1.26262	0.58716	-0.78332
612.6	0.11357	1.83501	1.26784	0.59306	-0.77824
612.8	0.10926	1.83567	1.27274	0.60004	-0.77194
613	0.10527	1.83675	1.27752	0.60541	-0.76584
613.2	0.10083	1.83691	1.28234	0.61198	-0.75888
613.4	0.09698	1.83726	1.28635	0.61776	-0.75294
613.6	0.09262	1.83511	1.29091	0.62429	-0.74606
613.8	0.08871	1.8367	1.29523	0.63054	-0.74004
614	0.08438	1.83784	1.30008	0.63663	-0.73315
614.2	0.08051	1.83759	1.30414	0.64259	-0.72765
614.4	0.07622	1.83714	1.30871	0.64809	-0.72128
614.6	0.07236	1.83621	1.31357	0.65458	-0.71527
614.8	0.06801	1.83614	1.32052	0.66085	-0.70833
615	0.06413	1.83577	1.32503	0.66724	-0.70186
615.2	0.05981	1.8348	1.33051	0.67343	-0.69498
615.4	0.05598	1.83705	1.33364	0.67972	-0.6897
615.6	0.05164	1.83816	1.33723	0.6859	-0.68282
615.8	0.04782	1.83731	1.34122	0.69164	-0.67701
616	0.04403	1.83732	1.34628	0.69673	-0.67146
616.2	0.0396	1.8359	1.35112	0.70329	-0.66443
616.4	0.03573	1.83721	1.35538	0.70828	-0.65905
616.6	0.03183	1.83605	1.35948	0.71385	-0.65284
616.8	0.0276	1.83428	1.36261	0.71943	-0.64613
617	0.02373	1.83369	1.36649	0.72422	-0.63999
617.2	0.01968	1.83393	1.37102	0.72903	-0.63351
617.4	0.0158	1.83352	1.37514	0.73441	-0.62802
617.6	0.01144	1.83196	1.37927	0.74023	-0.62124
617.8	0.00755	1.83039	1.38234	0.74586	-0.61515
618	0.00361	1.8324	1.38655	0.7513	-0.60907
618.2	-0.000247352	1.83184	1.38947	0.75637	-0.60251
618.4	-0.00418	1.83183	1.39321	0.76175	-0.59616
618.6	-0.00862	1.82997	1.39678	0.76769	-0.58907
618.8	-0.01254	1.82935	1.4009	0.77297	-0.58321
619	-0.01649	1.82941	1.40442	0.77911	-0.57691
619.2	-0.0204	1.82775	1.40841	0.78525	-0.5704
619.4	-0.02434	1.82493	1.41231	0.79156	-0.56371
619.6	-0.0283	1.82385	1.4155	0.79773	-0.55733
619.8	-0.03227	1.82314	1.41968	0.8027	-0.55136
620	-0.03621	1.82351	1.42245	0.80807	-0.54467
620.2	-0.04061	1.82123	1.42616	0.81406	-0.53726
620.4	-0.04449	1.82026	1.43059	0.82026	-0.53102
620.6	-0.04842	1.81949	1.43476	0.82604	-0.52473
620.8	-0.05229	1.81565	1.43862	0.8313	-0.51829
621	-0.05616	1.81319	1.44222	0.83699	-0.5127
621.2	-0.06006	1.81166	1.44619	0.84211	-0.50673
621.4	-0.06397	1.81064	1.4506	0.84773	-0.50036
621.6	-0.06793	1.81089	1.45426	0.85299	-0.49424
621.8	-0.07188	1.81038	1.45762	0.8583	-0.48794
622	-0.07582	1.80849	1.46201	0.86396	-0.4819
622.2	-0.07974	1.80649	1.4673	0.86946	-0.47562
622.4	-0.08418	1.80485	1.47193	0.87607	-0.46909
622.6	-0.08807	1.80181	1.47572	0.88074	-0.46256
622.8	-0.09192	1.79896	1.47919	0.88632	-0.45617
623	-0.0957	1.79907	1.48281	0.89186	-0.44982
623.2	-0.09957	1.79904	1.487	0.8968	-0.44364
623.4	-0.10339	1.79789	1.49132	0.90201	-0.4375
623.6	-0.10724	1.7968	1.49472	0.90705	-0.43106
623.8	-0.11151	1.7947	1.49892	0.91247	-0.42374
624	-0.11522	1.79309	1.5027	0.91799	-0.41724
624.2	-0.11892	1.79149	1.50681	0.92374	-0.41108
624.4	-0.12279	1.79077	1.50989	0.92943	-0.40475
624.6	-0.12648	1.78832	1.51377	0.93397	-0.39874
624.8	-0.13038	1.78696	1.51717	0.93908	-0.39248
625	-0.13415	1.78745	1.51999	0.9447	-0.38658
625.2	-0.13846	1.78613	1.52383	0.95148	-0.3799
625.4	-0.14232	1.78639	1.52582	0.95703	-0.37361
625.6	-0.14618	1.78368	1.52947	0.96165	-0.36709
625.8	-0.15	1.78187	1.53399	0.96624	-0.36115
626	-0.15366	1.78085	1.5388	0.97038	-0.35473
626.2	-0.15747	1.77977	1.54251	0.97573	-0.34848
626.4	-0.16186	1.77822	1.5478	0.98088	-0.34191
626.6	-0.16553	1.77623	1.55138	0.98508	-0.33591
626.8	-0.16923	1.77485	1.55348	0.99042	-0.32975
627	-0.17294	1.77289	1.55727	0.99646	-0.32363
627.2	-0.1768	1.77108	1.56198	1.00086	-0.3178
627.4	-0.1806	1.77081	1.56565	1.00518	-0.31181
627.6	-0.18431	1.77149	1.56902	1.01006	-0.3058
627.8	-0.18812	1.76944	1.57166	1.01396	-0.29964
628	-0.19182	1.76716	1.57516	1.01867	-0.29338
628.2	-0.19557	1.76556	1.57861	1.0237	-0.28713
628.4	-0.19941	1.76558	1.5818	1.02844	-0.28099
628.6	-0.20309	1.7628	1.58467	1.03277	-0.27476
628.8	-0.20677	1.76205	1.58797	1.03766	-0.26847
629	-0.21071	1.76101	1.59281	1.04168	-0.26232
629.2	-0.21448	1.76148	1.59559	1.04687	-0.25614
629.4	-0.2184	1.75848	1.59862	1.05148	-0.24993
629.6	-0.22204	1.75739	1.60239	1.05583	-0.24384
629.8	-0.2256	1.75521	1.60561	1.06	-0.23788
630	-0.22933	1.75276	1.60987	1.06416	-0.23161
630.2	-0.23327	1.75153	1.61247	1.06859	-0.22551
630.4	-0.23702	1.74926	1.61432	1.07259	-0.21928
630.6	-0.2407	1.74672	1.61694	1.07748	-0.21315
630.8	-0.2444	1.74696	1.61983	1.08176	-0.20709
631	-0.24839	1.74679	1.62354	1.08647	-0.20108
631.2	-0.25167	1.7437	1.62656	1.08961	-0.19578
631.4	-0.25532	1.74069	1.62949	1.09418	-0.1897
631.6	-0.25916	1.73726	1.63214	1.09844	-0.18375
631.8	-0.26299	1.7349	1.6355	1.10381	-0.17781
632	-0.26686	1.73376	1.6382	1.10912	-0.17169
632.2	-0.27073	1.73146	1.63954	1.11239	-0.16577
632.4	-0.27458	1.7284	1.64131	1.11757	-0.15968
632.6	-0.27829	1.72694	1.64563	1.12261	-0.15349
632.8	-0.28218	1.72523	1.64762	1.12811	-0.14754
633	-0.2858	1.72348	1.6505	1.13358	-0.14136
633.2	-0.28972	1.71905	1.6536	1.13701	-0.13536
633.4	-0.29291	1.71821	1.6568	1.1413	-0.13012
633.6	-0.29667	1.71564	1.66083	1.14551	-0.1242
633.8	-0.30038	1.71457	1.66341	1.15017	-0.11831
634	-0.30418	1.71337	1.66485	1.15678	-0.11221
634.2	-0.30789	1.71177	1.6662	1.16121	-0.10626
634.4	-0.3116	1.70948	1.66823	1.16571	-0.10035
634.6	-0.31511	1.70583	1.66921	1.16902	-0.09428
634.8	-0.31959	1.70299	1.6717	1.17532	-0.08715
635	-0.32314	1.70019	1.67542	1.17983	-0.08114
635.2	-0.32687	1.69777	1.67927	1.18447	-0.07518
635.4	-0.33068	1.69669	1.68095	1.18939	-0.06907
635.6	-0.33452	1.69459	1.68367	1.19353	-0.063
635.8	-0.33829	1.69161	1.68628	1.19735	-0.05684
636	-0.34212	1.68818	1.68856	1.20085	-0.05092
636.2	-0.34602	1.68659	1.69112	1.20602	-0.04417
636.4	-0.34973	1.68431	1.69505	1.21037	-0.03823
636.6	-0.3533	1.68248	1.69776	1.21553	-0.03216
636.8	-0.3568	1.68181	1.70055	1.22148	-0.02616
637	-0.36098	1.67928	1.70291	1.2258	-0.01934
637.2	-0.36456	1.67774	1.70506	1.22977	-0.01329
637.4	-0.3685	1.67527	1.70907	1.23281	-0.00737
637.6	-0.3725	1.67458	1.71386	1.23847	-0.000657153
637.8	-0.37637	1.67169	1.71484	1.24378	0.00534
638	-0.38014	1.66992	1.71911	1.24884	0.01127
638.2	-0.38433	1.66796	1.72086	1.25482	0.01798
638.4	-0.3878	1.66628	1.72414	1.25934	0.02388
638.6	-0.39177	1.66641	1.72863	1.26497	0.03056
638.8	-0.39557	1.66645	1.73305	1.26903	0.03659
639	-0.3996	1.66387	1.73649	1.27368	0.04257
639.2	-0.40372	1.66291	1.73902	1.27836	0.04934
639.4	-0.40766	1.66258	1.74193	1.28346	0.05542
639.6	-0.41183	1.66142	1.74407	1.28879	0.0622
639.8	-0.41576	1.66041	1.7464	1.2927	0.06818
640	-0.41958	1.65891	1.74843	1.29675	0.07422
640.2	-0.42365	1.65698	1.7528	1.3015	0.08079
640.4	-0.4272	1.65768	1.75676	1.30562	0.08672
640.6	-0.43148	1.65605	1.75955	1.30981	0.0936
640.8	-0.43492	1.65553	1.76287	1.3139	0.0996
641	-0.43872	1.65582	1.76538	1.31809	0.10575
641.2	-0.44253	1.6561	1.76876	1.32444	0.1123
641.4	-0.4463	1.65393	1.77077	1.32904	0.11835
641.6	-0.45059	1.65254	1.77213	1.33407	0.12508
641.8	-0.45426	1.65154	1.77541	1.33901	0.13117
642	-0.45816	1.64923	1.77861	1.3413	0.13711
642.2	-0.46205	1.64651	1.78176	1.34552	0.143
642.4	-0.46631	1.64458	1.78406	1.3515	0.14965
642.6	-0.47033	1.64344	1.78798	1.35685	0.15574
642.8	-0.47404	1.64273	1.78952	1.36193	0.16157
643	-0.4777	1.64217	1.79246	1.36591	0.16751
643.2	-0.48181	1.64039	1.79388	1.37218	0.17395
643.4	-0.48547	1.63819	1.79775	1.37551	0.17974
643.6	-0.4888	1.63508	1.79658	1.37973	0.18562
643.8	-0.49241	1.63408	1.79977	1.3846	0.1915
644	-0.49571	1.6321	1.80271	1.39021	0.19736
644.2	-0.49983	1.63008	1.80675	1.39624	0.20382
644.4	-0.5037	1.62891	1.80892	1.40075	0.20988
644.6	-0.50749	1.62717	1.8119	1.40417	0.21558
644.8	-0.51128	1.62366	1.81351	1.40646	0.22152
645	-0.51516	1.62164	1.81588	1.4106	0.2272
645.2	-0.5188	1.62003	1.81612	1.4152	0.23302
645.4	-0.52197	1.61811	1.81782	1.42079	0.2387
645.6	-0.52561	1.61464	1.81838	1.42524	0.24529
645.8	-0.5288	1.61173	1.82076	1.4289	0.25084
646	-0.53223	1.60969	1.82179	1.43301	0.25668
646.2	-0.53539	1.608	1.8233	1.43594	0.26252
646.4	-0.53899	1.60536	1.82478	1.43936	0.26858
646.6	-0.54264	1.60216	1.82793	1.44302	0.27434
646.8	-0.54644	1.59771	1.82838	1.44797	0.27994
647	-0.54973	1.59537	1.82993	1.45287	0.28547
647.2	-0.55329	1.59232	1.83111	1.45688	0.29206
647.4	-0.55643	1.5883	1.83284	1.46013	0.29745
647.6	-0.55969	1.58469	1.8334	1.46208	0.30316
647.8	-0.56316	1.58148	1.83415	1.46672	0.30848
648	-0.56612	1.5785	1.83474	1.46987	0.31416
648.2	-0.56908	1.57606	1.83659	1.47441	0.31973
648.4	-0.57217	1.57321	1.83853	1.47918	0.3256
648.6	-0.57575	1.56929	1.84048	1.48281	0.33129
648.8	-0.57941	1.56506	1.84273	1.48794	0.33754
649	-0.58275	1.56197	1.84291	1.49061	0.343
649.2	-0.58599	1.55824	1.84464	1.49321	0.3487
649.4	-0.58989	1.55552	1.84645	1.49551	0.35442
649.6	-0.59286	1.55291	1.84934	1.49952	0.3601
649.8	-0.59627	1.54943	1.85232	1.50411	0.36551
650	-0.59929	1.54655	1.85386	1.50658	0.37152
650.2	-0.6024	1.54399	1.85496	1.51047	0.37709
650.4	-0.60567	1.54156	1.85679	1.5137	0.38296
650.6	-0.60874	1.54069	1.85688	1.51792	0.38826
650.8	-0.61155	1.53855	1.86021	1.52127	0.39392
651	-0.61509	1.53458	1.86221	1.52568	0.39999
651.2	-0.61861	1.53283	1.86524	1.52763	0.40565
651.4	-0.62186	1.53085	1.86725	1.5307	0.41162
651.6	-0.62525	1.52818	1.87012	1.5341	0.41723
651.8	-0.62889	1.52718	1.87318	1.53832	0.42345
652	-0.63207	1.525	1.87536	1.54207	0.42915
652.2	-0.63545	1.52367	1.8765	1.54385	0.43487
652.4	-0.63842	1.52087	1.87663	1.54698	0.44031
652.6	-0.6422	1.51768	1.87701	1.54932	0.44673
652.8	-0.64549	1.51547	1.87774	1.55236	0.45185
653	-0.64896	1.51233	1.87936	1.55764	0.45766
653.2	-0.65237	1.51094	1.88293	1.56155	0.46357
653.4	-0.65619	1.5083	1.88333	1.5657	0.46959
653.6	-0.66017	1.50633	1.88563	1.56807	0.47494
653.8	-0.66383	1.50289	1.88773	1.57212	0.48021
654	-0.66806	1.50096	1.88933	1.57481	0.48586
654.2	-0.67168	1.49665	1.89212	1.58026	0.49147
654.4	-0.6751	1.49432	1.89137	1.58437	0.4961
654.6	-0.67834	1.49377	1.89183	1.58662	0.50132
654.8	-0.68159	1.49176	1.89302	1.59104	0.50642
655	-0.68526	1.48902	1.89282	1.59403	0.51264
655.2	-0.68889	1.48668	1.8947	1.59764	0.51776
655.4	-0.69234	1.48302	1.89537	1.60202	0.52351
655.6	-0.69638	1.48131	1.89756	1.60665	0.52936
655.8	-0.69985	1.48029	1.90064	1.61002	0.53471
656	-0.70351	1.47653	1.90316	1.613	0.53978
656.2	-0.7073	1.47503	1.90494	1.616	0.54568
656.4	-0.71127	1.47058	1.90586	1.61887	0.55162
656.6	-0.7146	1.46762	1.9053	1.62198	0.55705
656.8	-0.71848	1.46575	1.90517	1.62445	0.56186
657	-0.72222	1.46311	1.90586	1.62784	0.56794
657.2	-0.72576	1.45938	1.90695	1.63013	0.57284
657.4	-0.72847	1.45735	1.90755	1.63468	0.57784
657.6	-0.73196	1.45238	1.90764	1.63823	0.58316
657.8	-0.73538	1.44862	1.90649	1.6414	0.58914
658	-0.73917	1.44561	1.90688	1.6474	0.59452
658.2	-0.74254	1.44308	1.9066	1.65148	0.59946
658.4	-0.74548	1.4389	1.90664	1.65542	0.60451
658.6	-0.74928	1.43433	1.90654	1.65769	0.61078
658.8	-0.75253	1.43146	1.90668	1.65998	0.61562
659	-0.7555	1.4275	1.9078	1.66134	0.62104
659.2	-0.75765	1.42422	1.90723	1.66448	0.62571
659.4	-0.76135	1.4201	1.90828	1.66897	0.63128
659.6	-0.76439	1.41812	1.90681	1.67149	0.63629
659.8	-0.76775	1.41475	1.9063	1.67389	0.64123
660	-0.77102	1.41095	1.90559	1.67596	0.64593
660.2	-0.77456	1.40676	1.90461	1.67865	0.65141
660.4	-0.77788	1.40168	1.90611	1.68165	0.65644
660.6	-0.77996	1.39805	1.90573	1.68496	0.66162
660.8	-0.78303	1.39598	1.90626	1.68784	0.66709
661	-0.7858	1.39311	1.90513	1.68887	0.67193
661.2	-0.78898	1.39036	1.90469	1.68972	0.67654
661.4	-0.79239	1.3868	1.90499	1.69114	0.68205
661.6	-0.79528	1.38201	1.90396	1.69283	0.68677
661.8	-0.79788	1.37982	1.90462	1.6946	0.69196
662	-0.8004	1.37706	1.90432	1.69618	0.69658
662.2	-0.80356	1.37357	1.90419	1.69772	0.70193
662.4	-0.80625	1.369	1.90493	1.6999	0.70767
662.6	-0.80888	1.36524	1.90299	1.70275	0.71271
662.8	-0.81167	1.36141	1.90311	1.70488	0.71843
663	-0.81425	1.35738	1.90309	1.70567	0.72454
663.2	-0.81794	1.35525	1.90362	1.70741	0.72922
663.4	-0.82092	1.35293	1.90355	1.70861	0.73409
663.6	-0.82183	1.35046	1.90385	1.70883	0.73994
663.8	-0.82467	1.34648	1.90255	1.71199	0.74466
664	-0.8276	1.34422	1.90115	1.71378	0.74939
664.2	-0.82921	1.34049	1.90067	1.71658	0.75431
664.4	-0.83215	1.33627	1.8997	1.71684	0.75928
664.6	-0.8355	1.33436	1.89945	1.71895	0.76359
664.8	-0.83854	1.33065	1.90007	1.71968	0.76896
665	-0.84113	1.32763	1.90013	1.72238	0.77387
665.2	-0.84386	1.32405	1.89942	1.72411	0.77875
665.4	-0.84647	1.32013	1.90037	1.72658	0.78362
665.6	-0.85027	1.31729	1.89831	1.72723	0.78847
665.8	-0.85403	1.31551	1.89824	1.72811	0.79363
666	-0.85616	1.31224	1.89899	1.72824	0.79757
666.2	-0.85918	1.30814	1.8998	1.72768	0.80275
666.4	-0.86247	1.3052	1.90018	1.72774	0.80797
666.6	-0.86576	1.30385	1.90028	1.72914	0.81294
666.8	-0.86869	1.3	1.89956	1.73112	0.81713
667	-0.87158	1.29617	1.89924	1.73396	0.82122
667.2	-0.8748	1.29353	1.89761	1.7358	0.82607
667.4	-0.8793	1.29072	1.89433	1.73725	0.83098
667.6	-0.88099	1.28662	1.89257	1.73815	0.83593
667.8	-0.88236	1.28173	1.89052	1.73869	0.84038
668	-0.88467	1.27846	1.88962	1.74006	0.84513
668.2	-0.8876	1.27414	1.88847	1.74152	0.84967
668.4	-0.88959	1.27185	1.88805	1.74344	0.85445
668.6	-0.89287	1.26794	1.8862	1.7446	0.85911
668.8	-0.89584	1.26463	1.88637	1.746	0.86297
669	-0.8981	1.26055	1.8859	1.74725	0.86691
669.2	-0.90054	1.25615	1.88554	1.74877	0.87031
669.4	-0.90215	1.25118	1.88596	1.75184	0.87418
669.6	-0.90493	1.24665	1.8844	1.75328	0.87767
669.8	-0.90738	1.24312	1.88512	1.75499	0.88228
670	-0.9097	1.23801	1.88096	1.75356	0.88647
670.2	-0.91167	1.23297	1.88018	1.75497	0.88993
670.4	-0.91361	1.22977	1.87779	1.75526	0.89418
670.6	-0.91641	1.2267	1.87692	1.75641	0.89722
670.8	-0.91825	1.22243	1.8749	1.7563	0.89996
671	-0.92158	1.21786	1.8733	1.75732	0.90399
671.2	-0.92403	1.21315	1.87308	1.75811	0.90718
671.4	-0.92501	1.20904	1.87067	1.75656	0.91086
671.6	-0.92771	1.20399	1.86728	1.75737	0.91356
671.8	-0.93085	1.1987	1.86659	1.75708	0.91702
672	-0.93438	1.19416	1.86249	1.75908	0.92005
672.2	-0.93622	1.18725	1.86163	1.75968	0.92334
672.4	-0.939	1.18417	1.8621	1.75989	0.92708
672.6	-0.94119	1.18101	1.86095	1.75991	0.93055
672.8	-0.94235	1.17639	1.85807	1.76043	0.93408
673	-0.94448	1.1724	1.85611	1.7604	0.93844
673.2	-0.9467	1.16793	1.85535	1.75926	0.94158
673.4	-0.94934	1.16432	1.85373	1.75958	0.94439
673.6	-0.95168	1.16028	1.85223	1.76173	0.94819
673.8	-0.95361	1.15589	1.852	1.7596	0.95172
674	-0.95549	1.15367	1.85085	1.76019	0.95512
674.2	-0.95708	1.14993	1.84746	1.75947	0.95932
674.4	-0.95938	1.14576	1.84683	1.76001	0.96186
674.6	-0.96076	1.14063	1.84528	1.75886	0.96477
674.8	-0.96189	1.13538	1.84421	1.75959	0.96873
675	-0.96355	1.13054	1.84234	1.75693	0.97195
675.2	-0.96645	1.12547	1.84297	1.75381	0.97623
675.4	-0.96691	1.1219	1.84314	1.75246	0.97853
675.6	-0.96955	1.11763	1.84378	1.75227	0.98161
675.8	-0.97259	1.11283	1.8442	1.75176	0.98423
676	-0.97451	1.10945	1.84425	1.74942	0.98835
676.2	-0.97554	1.10629	1.84191	1.74934	0.99096
676.4	-0.97869	1.10103	1.84074	1.74836	0.995
676.6	-0.98052	1.09804	1.83598	1.7487	0.99803
676.8	-0.98254	1.09376	1.83465	1.7486	1.00168
677	-0.98509	1.08886	1.83131	1.74734	1.00458
677.2	-0.986	1.08406	1.82943	1.7465	1.00792
677.4	-0.98877	1.07964	1.82307	1.74542	1.01297
677.6	-0.98993	1.07705	1.82056	1.74469	1.0168
677.8	-0.99272	1.07347	1.81849	1.74392	1.01905
678	-0.99547	1.06858	1.81879	1.74599	1.02258
678.2	-0.99737	1.06512	1.81601	1.74499	1.02643
678.4	-0.99991	1.0618	1.81537	1.74464	1.02973
678.6	-1.00251	1.05758	1.81423	1.74377	1.03437
678.8	-1.00352	1.05419	1.81306	1.74216	1.0377
679	-1.00421	1.04988	1.8093	1.7412	1.04167
679.2	-1.00559	1.04708	1.80727	1.74297	1.0465
679.4	-1.00786	1.04381	1.80561	1.74517	1.05047
679.6	-1.00933	1.03906	1.80361	1.74652	1.0545
679.8	-1.01171	1.0363	1.80043	1.74586	1.05766
680	-1.01315	1.03312	1.8008	1.74314	1.06105
680.2	-1.01482	1.0302	1.79894	1.74165	1.06529
680.4	-1.01615	1.02576	1.79493	1.74051	1.06845
680.6	-1.01769	1.02209	1.79494	1.74056	1.07201
680.8	-1.01947	1.01835	1.79216	1.74224	1.07453
681	-1.02099	1.01438	1.78997	1.7427	1.07689
681.2	-1.02094	1.0095	1.78611	1.74239	1.08127
681.4	-1.02072	1.00582	1.78305	1.7415	1.08421
681.6	-1.02328	1.00199	1.78226	1.7383	1.0864
681.8	-1.0246	0.99804	1.77795	1.73683	1.08908
682	-1.02494	0.99348	1.77276	1.73444	1.09233
682.2	-1.0267	0.98682	1.7696	1.73431	1.09419
682.4	-1.02672	0.98288	1.76426	1.73541	1.09631
682.6	-1.0277	0.97859	1.76047	1.73368	1.0985
682.8	-1.02894	0.9752	1.75735	1.7293	1.10147
683	-1.02988	0.97058	1.75316	1.72914	1.10305
683.2	-1.03071	0.96587	1.74786	1.72616	1.10651
683.4	-1.03066	0.95927	1.74416	1.72673	1.10903
683.6	-1.03165	0.95459	1.74005	1.72515	1.11109
683.8	-1.033	0.94871	1.73253	1.72481	1.11249
684	-1.0332	0.94409	1.72993	1.72405	1.1144
684.2	-1.03338	0.93963	1.72762	1.72183	1.11645
684.4	-1.03287	0.93526	1.72576	1.71804	1.11768
684.6	-1.03401	0.9315	1.72436	1.71446	1.12039
684.8	-1.03327	0.92679	1.71851	1.71403	1.12224
685	-1.03245	0.92288	1.71348	1.71092	1.12373
685.2	-1.03243	0.91984	1.7125	1.70905	1.12516
685.4	-1.03253	0.9155	1.70888	1.70583	1.12654
685.6	-1.03185	0.91031	1.70554	1.70358	1.12811
685.8	-1.03027	0.90602	1.7004	1.70144	1.1282
686	-1.02991	0.90239	1.69689	1.69782	1.12872
686.2	-1.02812	0.89635	1.69054	1.69446	1.1315
686.4	-1.02746	0.89034	1.68437	1.6899	1.13059
686.6	-1.02786	0.88575	1.6796	1.68793	1.13099
686.8	-1.02938	0.88086	1.67612	1.68286	1.13067
687	-1.02939	0.87625	1.67157	1.67918	1.13069
687.2	-1.02952	0.87122	1.66678	1.67464	1.13145
687.4	-1.02912	0.86618	1.66271	1.67187	1.13112
687.6	-1.02824	0.86115	1.65986	1.66721	1.13131
687.8	-1.02706	0.85646	1.65519	1.66319	1.13266
688	-1.02635	0.85055	1.65001	1.65921	1.13277
688.2	-1.02695	0.84476	1.64492	1.65567	1.13415
688.4	-1.02582	0.83859	1.63798	1.65294	1.13434
688.6	-1.02372	0.8334	1.63233	1.64796	1.13559
688.8	-1.023	0.83027	1.62734	1.64282	1.13582
689	-1.02339	0.82485	1.62217	1.6385	1.13593
689.2	-1.02198	0.81982	1.61618	1.63372	1.13617
689.4	-1.01997	0.81421	1.60976	1.63203	1.13748
689.6	-1.02008	0.81043	1.60482	1.63004	1.13646
689.8	-1.01926	0.80597	1.60158	1.62786	1.13627
690	-1.01654	0.80113	1.59717	1.6232	1.13538
690.2	-1.01505	0.79546	1.59699	1.61731	1.13639
690.4	-1.01551	0.79279	1.5903	1.61502	1.13675
690.6	-1.01511	0.78757	1.58451	1.61324	1.13645
690.8	-1.01454	0.78362	1.57841	1.61059	1.1376
691	-1.01239	0.77874	1.57167	1.60902	1.13752
691.2	-1.01147	0.77579	1.56456	1.60568	1.13734
691.4	-1.01094	0.77219	1.55916	1.60084	1.13831
691.6	-1.01033	0.76771	1.55515	1.59661	1.13765
691.8	-1.00934	0.76273	1.54814	1.59204	1.1381
692	-1.01004	0.75786	1.54344	1.58802	1.13752
692.2	-1.00884	0.7533	1.53451	1.58333	1.13744
692.4	-1.00833	0.74731	1.53095	1.57896	1.13659
692.6	-1.00796	0.74128	1.52711	1.57257	1.13557
692.8	-1.00829	0.73745	1.52112	1.57045	1.13448
693	-1.00748	0.73226	1.51383	1.56764	1.13298
693.2	-1.00699	0.72802	1.50823	1.56457	1.13215
693.4	-1.00611	0.72104	1.50317	1.55941	1.1304
693.6	-1.00366	0.71546	1.49556	1.556	1.13195
693.8	-1.00376	0.71063	1.49048	1.554	1.13012
694	-1.0039	0.70611	1.48629	1.54998	1.12871
694.2	-1.00275	0.70223	1.48075	1.5476	1.12898
694.4	-1.00103	0.69659	1.47518	1.54489	1.12737
694.6	-1.00012	0.69198	1.4693	1.54044	1.12686
694.8	-0.99885	0.68608	1.4614	1.53558	1.12503
695	-0.997	0.68038	1.45625	1.53209	1.12435
695.2	-0.99465	0.67651	1.4522	1.52796	1.12379
695.4	-0.9943	0.67123	1.4453	1.52435	1.12202
695.6	-0.99194	0.66676	1.43857	1.52148	1.12144
695.8	-0.99198	0.66296	1.43248	1.51695	1.1184
696	-0.98988	0.65836	1.42695	1.51264	1.11547
696.2	-0.98936	0.65386	1.4205	1.50585	1.11301
696.4	-0.98883	0.64865	1.41454	1.50093	1.10994
696.6	-0.98686	0.642	1.40869	1.49588	1.10666
696.8	-0.98537	0.63667	1.40345	1.49058	1.10436
697	-0.98482	0.63136	1.3976	1.4872	1.10177
697.2	-0.98268	0.62576	1.39038	1.48181	1.09825
697.4	-0.98071	0.61957	1.38594	1.4782	1.09741
697.6	-0.97947	0.61378	1.37985	1.47323	1.09735
697.8	-0.97852	0.60983	1.37285	1.46642	1.09415
698	-0.97653	0.60599	1.36521	1.46016	1.0929
698.2	-0.97694	0.60147	1.36	1.45317	1.09165
698.4	-0.97447	0.5962	1.35691	1.44722	1.08973
698.6	-0.97248	0.59085	1.35032	1.44332	1.08893
698.8	-0.97093	0.58526	1.34423	1.43709	1.08811
699	-0.97082	0.58117	1.34151	1.4313	1.08574
699.2	-0.97062	0.57642	1.33596	1.42822	1.08434
699.4	-0.96931	0.57226	1.33072	1.42418	1.08303
699.6	-0.96814	0.56728	1.32638	1.41875	1.08236
[truncated: 502 more rows]

## Sheet: Figure2a
Wavelength(nm)	gabs	gabs	gabs	gabs
300	0.22027	-0.2069	0.15978	-0.43466
300.5	0.21314	-0.19889	0.12135	-0.40123
301	0.20827	-0.19344	0.08531	-0.36751
301.5	0.20225	-0.18598	0.04734	-0.33133
302	0.19496	-0.17898	0.00977	-0.29516
302.5	0.18558	-0.17102	-0.02938	-0.25757
303	0.17744	-0.16327	-0.0679	-0.2187
303.5	0.1684	-0.15422	-0.10407	-0.18308
304	0.16057	-0.14493	-0.13951	-0.1474
304.5	0.15328	-0.13553	-0.17423	-0.11139
305	0.14393	-0.12549	-0.20915	-0.07596
305.5	0.13501	-0.11651	-0.24393	-0.04076
306	0.12583	-0.10766	-0.27682	-0.00565
306.5	0.1164	-0.09918	-0.31107	0.03065
307	0.10823	-0.09044	-0.34094	0.06483
307.5	0.0998	-0.0822	-0.37087	0.09825
308	0.0911	-0.07316	-0.40111	0.13159
308.5	0.08306	-0.06517	-0.43032	0.16476
309	0.07415	-0.0563	-0.45995	0.19721
309.5	0.06633	-0.04807	-0.48557	0.22663
310	0.05823	-0.03961	-0.51186	0.25675
310.5	0.05007	-0.03148	-0.53667	0.28527
311	0.04117	-0.02267	-0.56335	0.31446
311.5	0.03267	-0.01451	-0.58809	0.34288
312	0.02419	-0.00615	-0.61191	0.37171
312.5	0.01575	0.00207	-0.63168	0.39919
313	0.00792	0.00983	-0.65066	0.42247
313.5	0.000152493	0.01755	-0.66595	0.44636
314	-0.0074	0.02506	-0.68382	0.47148
314.5	-0.01489	0.03264	-0.69963	0.49275
315	-0.02217	0.03965	-0.71537	0.51208
315.5	-0.02931	0.04623	-0.72909	0.53256
316	-0.0368	0.05337	-0.74198	0.54822
316.5	-0.04346	0.0599	-0.75291	0.56631
317	-0.04983	0.06623	-0.75972	0.58348
317.5	-0.05606	0.07269	-0.76795	0.59947
318	-0.06151	0.07778	-0.77667	0.6148
318.5	-0.0678	0.08409	-0.78496	0.62689
319	-0.07382	0.08949	-0.79332	0.63918
319.5	-0.0792	0.0943	-0.79875	0.65326
320	-0.08455	0.09884	-0.80086	0.66205
320.5	-0.08983	0.1032	-0.80384	0.67562
321	-0.09493	0.10787	-0.8069	0.68667
321.5	-0.09973	0.11258	-0.8135	0.69857
322	-0.10401	0.11634	-0.81781	0.71088
322.5	-0.10743	0.11977	-0.82126	0.72078
323	-0.11082	0.12273	-0.82182	0.72737
323.5	-0.11334	0.12535	-0.81472	0.73182
324	-0.11783	0.12969	-0.81519	0.73646
324.5	-0.12244	0.13194	-0.80901	0.73921
325	-0.12577	0.13441	-0.80444	0.74303
325.5	-0.13041	0.13839	-0.7995	0.7428
326	-0.13203	0.14026	-0.79748	0.74007
326.5	-0.13364	0.14164	-0.79012	0.74028
327	-0.13617	0.1448	-0.77886	0.73489
327.5	-0.1365	0.14479	-0.76601	0.72863
328	-0.13707	0.14498	-0.75787	0.72437
328.5	-0.13804	0.1458	-0.74401	0.71551
329	-0.13923	0.14611	-0.73345	0.70644
329.5	-0.14033	0.1469	-0.72192	0.69975
330	-0.14123	0.1458	-0.70448	0.68898
330.5	-0.14084	0.14507	-0.68788	0.67711
331	-0.13926	0.14424	-0.67359	0.66774
331.5	-0.14014	0.14458	-0.6601	0.655
332	-0.14018	0.14531	-0.64333	0.65
332.5	-0.13894	0.14332	-0.63091	0.64492
333	-0.13934	0.14236	-0.61632	0.64236
333.5	-0.13966	0.14246	-0.60923	0.63907
334	-0.13953	0.14224	-0.59955	0.63058
334.5	-0.13924	0.14313	-0.59031	0.62811
335	-0.13696	0.14214	-0.5845	0.62144
335.5	-0.13572	0.14019	-0.57392	0.61235
336	-0.13306	0.13743	-0.56317	0.60642
336.5	-0.1321	0.1354	-0.55727	0.59953
337	-0.13409	0.13589	-0.55039	0.59331
337.5	-0.13423	0.13636	-0.54298	0.59501
338	-0.13697	0.13806	-0.5337	0.59212
338.5	-0.13722	0.13837	-0.52751	0.59477
339	-0.13649	0.13677	-0.52805	0.59492
339.5	-0.13855	0.1369	-0.51608	0.58831
340	-0.13845	0.13684	-0.51318	0.58492
340.5	-0.14084	0.1401	-0.50804	0.5799
341	-0.14173	0.14034	-0.49506	0.56997
341.5	-0.13985	0.14012	-0.48791	0.56418
342	-0.13964	0.13947	-0.47866	0.56038
342.5	-0.13758	0.13721	-0.46853	0.55313
343	-0.13693	0.1354	-0.46033	0.55047
343.5	-0.13595	0.13421	-0.44967	0.54945
344	-0.13598	0.13352	-0.43811	0.54189
344.5	-0.13739	0.13442	-0.42463	0.53783
345	-0.13715	0.13441	-0.41446	0.53001
345.5	-0.13576	0.13202	-0.39992	0.52293
346	-0.13325	0.1297	-0.38451	0.51187
346.5	-0.1334	0.12942	-0.37148	0.50217
347	-0.13151	0.12744	-0.35682	0.48771
347.5	-0.12969	0.12664	-0.34241	0.47738
348	-0.12888	0.12636	-0.32359	0.47042
348.5	-0.12716	0.12609	-0.31051	0.46228
349	-0.12655	0.12466	-0.29428	0.45155
349.5	-0.12575	0.12351	-0.27717	0.43875
350	-0.12474	0.1229	-0.26141	0.42239
350.5	-0.1242	0.12065	-0.24448	0.41084
351	-0.12262	0.11921	-0.22677	0.39799
351.5	-0.1204	0.11671	-0.20907	0.38378
352	-0.11876	0.11553	-0.19302	0.3689
352.5	-0.11515	0.11333	-0.17333	0.35553
353	-0.11311	0.11073	-0.15295	0.33815
353.5	-0.11197	0.10843	-0.13001	0.32292
354	-0.10964	0.1047	-0.10865	0.30575
354.5	-0.10727	0.10058	-0.08588	0.28495
355	-0.10534	0.09778	-0.06322	0.26583
355.5	-0.10246	0.09538	-0.04124	0.24577
356	-0.09981	0.09262	-0.01746	0.22355
356.5	-0.09698	0.08784	0.00687	0.20327
357	-0.09481	0.08573	0.03192	0.18043
357.5	-0.09004	0.08039	0.05707	0.1587
358	-0.08699	0.07557	0.08299	0.13592
358.5	-0.08197	0.07161	0.10882	0.11207
359	-0.0759	0.06489	0.13547	0.08813
359.5	-0.07119	0.05911	0.16506	0.06274
360	-0.06558	0.0538	0.19196	0.03757
360.5	-0.06073	0.04834	0.2204	0.01189
361	-0.0556	0.04257	0.25041	-0.01578
361.5	-0.04962	0.03624	0.28018	-0.04243
362	-0.04412	0.03035	0.3109	-0.06981
362.5	-0.0383	0.02382	0.34292	-0.09837
363	-0.03244	0.01707	0.37177	-0.12712
363.5	-0.02685	0.01066	0.39726	-0.1541
364	-0.02032	0.00363	0.42728	-0.18282
364.5	-0.01343	-0.00354	0.45645	-0.21172
365	-0.00657	-0.01095	0.4866	-0.24072
365.5	0.000905433	-0.01875	0.5223	-0.27486
366	0.00836	-0.02698	0.55579	-0.30612
366.5	0.01656	-0.03534	0.5902	-0.34065
367	0.02465	-0.0438	0.62286	-0.37238
367.5	0.03308	-0.05271	0.65579	-0.40394
368	0.0406	-0.06124	0.68598	-0.43339
368.5	0.049	-0.06959	0.71883	-0.46496
369	0.05773	-0.07904	0.75686	-0.49563
369.5	0.06547	-0.08705	0.78818	-0.52806
370	0.07478	-0.09646	0.81876	-0.5634
370.5	0.08459	-0.10652	0.85063	-0.59179
371	0.09333	-0.11551	0.8804	-0.62116
371.5	0.10297	-0.12468	0.91128	-0.651
372	0.11103	-0.13389	0.93722	-0.68085
372.5	0.11943	-0.14345	0.96336	-0.71331
373	0.12732	-0.153	0.99139	-0.74424
373.5	0.13737	-0.164	1.02074	-0.77675
374	0.14745	-0.1745	1.05075	-0.80214
374.5	0.15741	-0.18348	1.07555	-0.83068
375	0.16836	-0.19332	1.10407	-0.86579
375.5	0.17903	-0.20336	1.13073	-0.89207
376	0.19001	-0.21383	1.15026	-0.92754
376.5	0.20029	-0.22386	1.17896	-0.95126
377	0.21197	-0.23615	1.19933	-0.97584
377.5	0.22168	-0.2449	1.22547	-1.00073
378	0.23056	-0.2548	1.25442	-1.02684
378.5	0.23936	-0.26222	1.27422	-1.04906
379	0.24838	-0.27142	1.29748	-1.075
379.5	0.25687	-0.27941	1.32079	-1.09836
380	0.2671	-0.29113	1.34291	-1.11858
380.5	0.27715	-0.30316	1.36226	-1.14407
381	0.2893	-0.3137	1.38832	-1.17055
381.5	0.30038	-0.32526	1.40419	-1.19305
382	0.3106	-0.33382	1.4176	-1.21386
382.5	0.32046	-0.34359	1.43715	-1.2372
383	0.3289	-0.3524	1.44947	-1.2512
383.5	0.33534	-0.3582	1.45752	-1.26954
384	0.34416	-0.36526	1.47743	-1.28954
384.5	0.35049	-0.37053	1.48915	-1.30011
385	0.36011	-0.38156	1.50284	-1.32189
385.5	0.36871	-0.39107	1.5163	-1.34209
386	0.37536	-0.39672	1.5192	-1.35243
386.5	0.38341	-0.40283	1.52653	-1.36701
387	0.39151	-0.40863	1.52967	-1.3761
387.5	0.40143	-0.41543	1.54145	-1.38693
388	0.40968	-0.42316	1.54412	-1.39346
388.5	0.41766	-0.43184	1.55018	-1.40333
389	0.4244	-0.44029	1.55242	-1.40663
389.5	0.42933	-0.4438	1.54453	-1.40884
390	0.43548	-0.45051	1.53888	-1.4174
390.5	0.44237	-0.45524	1.53665	-1.41856
391	0.44522	-0.45774	1.53377	-1.43289
391.5	0.45173	-0.46295	1.53583	-1.43262
392	0.45522	-0.46629	1.53163	-1.43744
392.5	0.46069	-0.46896	1.53337	-1.44313
393	0.46558	-0.4742	1.52986	-1.43575
393.5	0.472	-0.4803	1.51886	-1.43413
394	0.47754	-0.48626	1.51848	-1.43161
394.5	0.48204	-0.49094	1.50902	-1.43204
395	0.48727	-0.49646	1.50889	-1.43339
395.5	0.49013	-0.49903	1.50683	-1.43018
396	0.49558	-0.50296	1.50123	-1.42856
396.5	0.50067	-0.50785	1.50195	-1.42769
397	0.50366	-0.5096	1.49107	-1.4221
397.5	0.50841	-0.51282	1.48205	-1.41591
398	0.50856	-0.51582	1.47394	-1.41795
398.5	0.51201	-0.51649	1.45959	-1.41656
399	0.51509	-0.51923	1.44482	-1.41379
399.5	0.51624	-0.51769	1.43125	-1.41483
400	0.51801	-0.51774	1.41346	-1.40297
400.5	0.52002	-0.51694	1.40271	-1.39313
401	0.52163	-0.51873	1.38552	-1.37931
401.5	0.52389	-0.52109	1.37062	-1.37053
402	0.52652	-0.52184	1.35434	-1.35963
402.5	0.52622	-0.52264	1.33545	-1.34036
403	0.52774	-0.52396	1.32108	-1.33051
403.5	0.52821	-0.52471	1.30658	-1.31602
404	0.52747	-0.5239	1.29557	-1.30303
404.5	0.52567	-0.52358	1.28687	-1.29614
405	0.525	-0.52204	1.26529	-1.28771
405.5	0.52618	-0.52054	1.24624	-1.2749
406	0.52426	-0.5192	1.22758	-1.25989
406.5	0.52528	-0.51797	1.20502	-1.24705
407	0.52516	-0.51744	1.19039	-1.23325
407.5	0.52332	-0.51583	1.17004	-1.22152
408	0.52436	-0.51385	1.15349	-1.20756
408.5	0.52232	-0.51367	1.13311	-1.19101
409	0.51798	-0.50788	1.11784	-1.1736
409.5	0.51714	-0.50691	1.09503	-1.15998
410	0.51405	-0.50522	1.07437	-1.14702
410.5	0.51333	-0.50185	1.06021	-1.13223
411	0.51401	-0.50065	1.04254	-1.11763
411.5	0.51277	-0.49772	1.02935	-1.10031
412	0.51049	-0.49344	1.00914	-1.08263
412.5	0.50584	-0.49009	0.99069	-1.06496
413	0.5014	-0.48604	0.96951	-1.04564
413.5	0.49805	-0.48164	0.94969	-1.03079
414	0.49686	-0.47942	0.92832	-1.0145
414.5	0.4924	-0.47316	0.90337	-1.00319
415	0.48916	-0.46847	0.88455	-0.98759
415.5	0.48406	-0.46481	0.86595	-0.97046
416	0.47806	-0.45826	0.8488	-0.95098
416.5	0.47455	-0.45332	0.83007	-0.93453
417	0.47155	-0.45055	0.80882	-0.91708
417.5	0.46856	-0.44608	0.78679	-0.90019
418	0.46688	-0.44398	0.76794	-0.88256
418.5	0.4633	-0.44006	0.7476	-0.86167
419	0.45992	-0.43645	0.7287	-0.84656
419.5	0.45707	-0.43264	0.71013	-0.83081
420	0.45271	-0.42776	0.68736	-0.81295
420.5	0.44893	-0.42355	0.66612	-0.79586
421	0.44594	-0.42018	0.64586	-0.77681
421.5	0.44063	-0.41516	0.6296	-0.75454
422	0.43516	-0.41029	0.6111	-0.73722
422.5	0.43055	-0.40659	0.59109	-0.72096
423	0.42432	-0.39972	0.57081	-0.70356
423.5	0.41963	-0.39497	0.54928	-0.68669
424	0.41566	-0.39025	0.52928	-0.6694
424.5	0.41064	-0.38421	0.5095	-0.64959
425	0.40673	-0.37963	0.48735	-0.62829
425.5	0.4008	-0.37426	0.4674	-0.61004
426	0.39623	-0.37055	0.44864	-0.58971
426.5	0.39119	-0.36513	0.42782	-0.57158
427	0.38564	-0.35953	0.41004	-0.55433
427.5	0.38109	-0.35509	0.39086	-0.53713
428	0.37703	-0.35049	0.37118	-0.51974
428.5	0.37201	-0.34589	0.35206	-0.50485
429	0.36791	-0.34159	0.33263	-0.48587
429.5	0.36286	-0.33612	0.31412	-0.46731
430	0.35763	-0.33075	0.29562	-0.45112
430.5	0.35294	-0.32554	0.27669	-0.43165
431	0.34797	-0.32101	0.25784	-0.41479
431.5	0.34344	-0.31662	0.23881	-0.39655
432	0.33725	-0.31093	0.21915	-0.37896
432.5	0.33192	-0.30579	0.19986	-0.36117
433	0.32488	-0.29894	0.1806	-0.34192
433.5	0.3186	-0.29246	0.16167	-0.32475
434	0.31265	-0.28613	0.14284	-0.3061
434.5	0.30701	-0.28089	0.12442	-0.28829
435	0.30244	-0.27648	0.10602	-0.27157
435.5	0.29819	-0.27171	0.08837	-0.25413
436	0.29241	-0.26612	0.06957	-0.23639
436.5	0.28848	-0.26176	0.05151	-0.21993
437	0.28291	-0.2556	0.03355	-0.20309
437.5	0.27789	-0.2503	0.0156	-0.18616
438	0.27287	-0.24558	-0.00229	-0.16874
438.5	0.26715	-0.23941	-0.02018	-0.15119
439	0.26129	-0.23397	-0.03817	-0.134
439.5	0.25585	-0.2287	-0.0566	-0.11633
440	0.25039	-0.22361	-0.07388	-0.09974
440.5	0.24435	-0.21812	-0.09172	-0.08212
441	0.23903	-0.21322	-0.10945	-0.06469
441.5	0.23311	-0.20775	-0.12652	-0.04731
442	0.22756	-0.20216	-0.1451	-0.02919
442.5	0.22199	-0.19685	-0.1628	-0.01201
443	0.21582	-0.19116	-0.18092	0.00513
443.5	0.20922	-0.18432	-0.19999	0.02317
444	0.2027	-0.17798	-0.21715	0.04045
444.5	0.19617	-0.17142	-0.23541	0.05782
445	0.18962	-0.16465	-0.252	0.07383
445.5	0.18337	-0.15869	-0.26944	0.09075
446	0.17785	-0.15343	-0.28564	0.10668
446.5	0.17208	-0.14804	-0.30175	0.12187
447	0.16692	-0.14294	-0.31689	0.13809
447.5	0.16214	-0.13817	-0.33298	0.15363
448	0.15659	-0.13313	-0.34927	0.16955
448.5	0.15119	-0.12766	-0.3671	0.18666
449	0.14562	-0.12217	-0.38619	0.20389
449.5	0.13901	-0.11565	-0.40308	0.22201
450	0.13302	-0.10968	-0.42126	0.23964
450.5	0.12704	-0.10391	-0.43902	0.25702
451	0.1204	-0.09769	-0.45429	0.27387
451.5	0.11437	-0.09224	-0.47045	0.28859
452	0.10801	-0.0861	-0.48384	0.30443
452.5	0.10211	-0.08063	-0.49609	0.3184
453	0.09641	-0.07521	-0.5092	0.33346
453.5	0.09068	-0.06964	-0.52463	0.34831
454	0.08535	-0.06444	-0.53964	0.36273
454.5	0.07999	-0.05929	-0.55505	0.37806
455	0.07474	-0.05443	-0.56798	0.39314
455.5	0.06913	-0.0491	-0.58191	0.40923
456	0.0633	-0.04363	-0.597	0.42428
456.5	0.05703	-0.03773	-0.61394	0.44092
457	0.05108	-0.03198	-0.63254	0.45463
457.5	0.04485	-0.02609	-0.64993	0.46896
458	0.0389	-0.02048	-0.6628	0.48391
458.5	0.03349	-0.01534	-0.67631	0.49856
459	0.02798	-0.01012	-0.69055	0.51474
459.5	0.02285	-0.00523	-0.70546	0.52932
460	0.0174	-3.18933e-05	-0.72228	0.54519
460.5	0.01199	0.00504	-0.73431	0.55745
461	0.00607	0.0106	-0.74676	0.56987
461.5	0.00021021	0.01609	-0.75798	0.58514
462	-0.00572	0.02162	-0.7703	0.59944
462.5	-0.01148	0.02706	-0.78478	0.61413
463	-0.01693	0.03209	-0.79577	0.63051
463.5	-0.02202	0.03681	-0.81043	0.6449
464	-0.02708	0.04156	-0.82245	0.65938
464.5	-0.03165	0.04602	-0.836	0.67496
465	-0.03637	0.05058	-0.85608	0.69152
465.5	-0.0414	0.05544	-0.8731	0.70581
466	-0.04667	0.06067	-0.89177	0.7162
466.5	-0.0521	0.0658	-0.91055	0.73277
467	-0.05793	0.07128	-0.92324	0.7469
467.5	-0.06355	0.07675	-0.93738	0.76132
468	-0.06928	0.0823	-0.94943	0.77993
468.5	-0.0745	0.08716	-0.96256	0.79337
469	-0.07977	0.0923	-0.97128	0.80818
469.5	-0.08473	0.09694	-0.98423	0.82392
470	-0.08952	0.10125	-0.9989	0.83779
470.5	-0.09465	0.10625	-1.01177	0.8544
471	-0.09967	0.11118	-1.03059	0.86831
471.5	-0.1051	0.11632	-1.04885	0.88582
472	-0.11025	0.12128	-1.05733	0.9001
472.5	-0.11555	0.12659	-1.07449	0.91201
473	-0.12082	0.13138	-1.08776	0.92393
473.5	-0.12552	0.13579	-1.098	0.93636
474	-0.13026	0.14017	-1.11149	0.9429
474.5	-0.13527	0.1451	-1.12049	0.95536
475	-0.14046	0.15017	-1.13205	0.96909
475.5	-0.14532	0.15532	-1.14479	0.98249
476	-0.15035	0.16027	-1.15458	0.99782
476.5	-0.1556	0.16505	-1.1623	1.01168
477	-0.16123	0.17043	-1.17432	1.02321
477.5	-0.16653	0.1753	-1.18027	1.03575
478	-0.17187	0.17995	-1.19603	1.05192
478.5	-0.17658	0.18499	-1.21502	1.06865
479	-0.1821	0.19021	-1.23226	1.09031
479.5	-0.18711	0.19515	-1.25284	1.10587
480	-0.19266	0.20051	-1.26503	1.11982
480.5	-0.19831	0.20614	-1.2783	1.13495
481	-0.20372	0.2109	-1.28995	1.14801
481.5	-0.20893	0.21528	-1.30103	1.15901
482	-0.21412	0.2202	-1.3178	1.17332
482.5	-0.21861	0.22506	-1.33134	1.18782
483	-0.22349	0.22973	-1.34674	1.2007
483.5	-0.22815	0.23381	-1.36222	1.21224
484	-0.23335	0.239	-1.37305	1.22379
484.5	-0.23774	0.24247	-1.3838	1.23732
485	-0.24132	0.24572	-1.39265	1.24558
485.5	-0.24627	0.25133	-1.398	1.25945
486	-0.25058	0.25544	-1.41021	1.27363
486.5	-0.25431	0.25899	-1.42274	1.28456
487	-0.26022	0.2639	-1.43572	1.3019
487.5	-0.26441	0.26739	-1.44292	1.31177
488	-0.26856	0.27099	-1.4503	1.32423
488.5	-0.27267	0.27545	-1.46493	1.33861
489	-0.27706	0.28057	-1.47445	1.35543
489.5	-0.28066	0.28447	-1.49424	1.37002
490	-0.28581	0.28962	-1.50738	1.38544
490.5	-0.29152	0.29479	-1.5246	1.40011
491	-0.29602	0.30035	-1.54053	1.41496
491.5	-0.2998	0.30517	-1.55187	1.42772
492	-0.3037	0.30826	-1.56075	1.44433
492.5	-0.30795	0.3128	-1.5675	1.45593
493	-0.31067	0.31529	-1.57715	1.46852
493.5	-0.31536	0.31849	-1.57621	1.48051
494	-0.31933	0.3218	-1.58602	1.48403
494.5	-0.32179	0.32511	-1.5978	1.49196
495	-0.32665	0.32854	-1.60138	1.50493
495.5	-0.32876	0.33212	-1.61606	1.51576
496	-0.33293	0.33459	-1.62066	1.52736
496.5	-0.33602	0.33744	-1.6275	1.53799
497	-0.33735	0.34007	-1.63764	1.54315
497.5	-0.34014	0.34151	-1.65488	1.55314
498	-0.34093	0.34325	-1.65598	1.56492
498.5	-0.34327	0.34588	-1.66585	1.57835
499	-0.34511	0.3488	-1.6748	1.58844
499.5	-0.34887	0.35207	-1.6718	1.60134
500	-0.35428	0.35694	-1.68258	1.61329
500.5	-0.35523	0.35839	-1.68892	1.61137
501	-0.35723	0.36086	-1.69207	1.6123
501.5	-0.35944	0.36274	-1.70129	1.61756
502	-0.35961	0.36539	-1.70182	1.61992
502.5	-0.35985	0.36719	-1.70654	1.63012
503	-0.36133	0.36649	-1.70637	1.64413
503.5	-0.35932	0.3639	-1.70546	1.64667
504	-0.35785	0.36252	-1.70914	1.65222
504.5	-0.35921	0.36236	-1.70257	1.65784
505	-0.35855	0.36301	-1.70232	1.65848
505.5	-0.35917	0.36309	-1.70585	1.6621
506	-0.36259	0.3647	-1.6954	1.66042
506.5	-0.36247	0.36254	-1.69921	1.66178
507	-0.36363	0.36452	-1.69888	1.66275
507.5	-0.36429	0.36564	-1.68322	1.65825
508	-0.36089	0.3649	-1.68466	1.65439
508.5	-0.35952	0.36521	-1.67689	1.6461
509	-0.3572	0.36283	-1.66922	1.64447
509.5	-0.35301	0.35792	-1.66385	1.64739
510	-0.35186	0.35668	-1.6513	1.64277
510.5	-0.35188	0.35493	-1.63951	1.64201
511	-0.34989	0.35376	-1.62483	1.62747
511.5	-0.34916	0.35321	-1.6203	1.6158
512	-0.34529	0.35022	-1.60508	1.59281
512.5	-0.34014	0.34806	-1.59485	1.58658
513	-0.33803	0.34435	-1.58403	1.58137
513.5	-0.33284	0.33948	-1.57023	1.5649
514	-0.32917	0.33583	-1.55642	1.55401
514.5	-0.32907	0.33208	-1.53513	1.54023
515	-0.32487	0.32907	-1.5204	1.51619
515.5	-0.32454	0.32935	-1.4995	1.49942
516	-0.32201	0.32711	-1.48408	1.49469
516.5	-0.31747	0.32651	-1.47218	1.47776
517	-0.31377	0.3229	-1.45602	1.46484
517.5	-0.30737	0.31845	-1.44091	1.4558
518	-0.30417	0.31466	-1.4217	1.43145
518.5	-0.29995	0.3105	-1.40002	1.41419
519	-0.29591	0.30521	-1.38639	1.39731
519.5	-0.29305	0.30056	-1.36215	1.36892
520	-0.28667	0.29551	-1.33707	1.3555
520.5	-0.28186	0.29	-1.30699	1.33257
521	-0.27582	0.28335	-1.27615	1.31469
521.5	-0.27282	0.27891	-1.25385	1.29697
522	-0.26892	0.27514	-1.22917	1.28413
522.5	-0.2642	0.26936	-1.21639	1.26503
523	-0.25948	0.26499	-1.19681	1.24058
523.5	-0.25547	0.26076	-1.17583	1.21646
524	-0.2485	0.25377	-1.15831	1.19079
524.5	-0.24087	0.24837	-1.13054	1.16442
525	-0.23242	0.24113	-1.10492	1.14701
525.5	-0.22475	0.2358	-1.07799	1.11728
526	-0.22112	0.2322	-1.05731	1.0923
526.5	-0.21769	0.22898	-1.0369	1.06651
527	-0.21743	0.22518	-1.01065	1.04917
527.5	-0.21431	0.22236	-0.97685	1.03351
528	-0.21025	0.21634	-0.96308	1.02351
528.5	-0.20411	0.21372	-0.93964	1.00115
529	-0.19858	0.20795	-0.91631	0.97866
529.5	-0.19414	0.20037	-0.89177	0.95611
530	-0.18906	0.19584	-0.87206	0.92312
530.5	-0.18149	0.18922	-0.85271	0.9081
531	-0.17634	0.18717	-0.83419	0.88593
531.5	-0.16895	0.18172	-0.81798	0.8595
532	-0.16462	0.1796	-0.79566	0.8414
532.5	-0.1595	0.17383	-0.77355	0.82592
533	-0.15669	0.16901	-0.74527	0.80306
533.5	-0.15522	0.16771	-0.72089	0.79231
534	-0.1495	0.16088	-0.69831	0.77763
534.5	-0.14505	0.15681	-0.68026	0.75479
535	-0.14025	0.15158	-0.6696	0.73261
535.5	-0.13519	0.14699	-0.65259	0.7094
536	-0.13351	0.14625	-0.64071	0.68146
536.5	-0.13193	0.14586	-0.62219	0.66534
537	-0.12891	0.14366	-0.60522	0.65497
537.5	-0.1254	0.14062	-0.59206	0.64282
538	-0.12041	0.13503	-0.57417	0.62895
538.5	-0.11753	0.1303	-0.5594	0.61545
539	-0.11497	0.12766	-0.54307	0.59659
539.5	-0.11087	0.12363	-0.52516	0.58423
540	-0.10806	0.12133	-0.51115	0.57589
540.5	-0.10447	0.11553	-0.4962	0.56151
541	-0.10113	0.11255	-0.48321	0.54689
541.5	-0.09878	0.11027	-0.46557	0.52951
542	-0.09579	0.10684	-0.44551	0.50839
542.5	-0.09354	0.10799	-0.43559	0.50097
543	-0.0907	0.10616	-0.42575	0.48824
543.5	-0.0884	0.10357	-0.41248	0.47885
544	-0.08607	0.10215	-0.40622	0.46928
544.5	-0.08361	0.09746	-0.3911	0.45811
545	-0.08206	0.09609	-0.37711	0.43924
545.5	-0.07967	0.09324	-0.36753	0.42517
546	-0.07762	0.0898	-0.35745	0.41427
546.5	-0.07536	0.08821	-0.34953	0.39821
547	-0.07333	0.08494	-0.33351	0.39007
547.5	-0.07115	0.08244	-0.32323	0.37885
548	-0.07071	0.082	-0.31205	0.36995
548.5	-0.06884	0.07935	-0.30137	0.36205
549	-0.06806	0.07934	-0.29508	0.35344
549.5	-0.06726	0.07807	-0.28841	0.34192
550	-0.06379	0.07548	-0.27896	0.32931
550.5	-0.0625	0.07447	-0.27004	0.31695
551	-0.06026	0.07223	-0.25928	0.3109
551.5	-0.05857	0.0703	-0.24964	0.30244
552	-0.05807	0.06964	-0.24456	0.29729
552.5	-0.05683	0.06776	-0.23598	0.29503
553	-0.05626	0.06705	-0.22853	0.28377
553.5	-0.05511	0.06617	-0.21961	0.2756
554	-0.05365	0.06398	-0.20968	0.26366
554.5	-0.05288	0.06295	-0.20206	0.2524
555	-0.05222	0.06151	-0.19389	0.24603
555.5	-0.05087	0.06053	-0.18663	0.23506
556	-0.0494	0.05936	-0.1799	0.22948
556.5	-0.04855	0.05827	-0.17361	0.22176
557	-0.04672	0.0566	-0.1661	0.21292
557.5	-0.04568	0.05508	-0.1578	0.20584
558	-0.04568	0.05414	-0.15227	0.19715
558.5	-0.0442	0.05294	-0.14482	0.1923
559	-0.04337	0.05175	-0.13692	0.18558
559.5	-0.04282	0.05133	-0.12953	0.18026
560	-0.04151	0.05008	-0.12078	0.17354
560.5	-0.04146	0.04986	-0.11313	0.15968
561	-0.04051	0.04873	-0.10579	0.14966
561.5	-0.0399	0.04827	-0.09886	0.14257
562	-0.03929	0.04692	-0.09338	0.13472
562.5	-0.03807	0.04513	-0.08798	0.1298
563	-0.03727	0.04408	-0.08148	0.1233
563.5	-0.0363	0.04252	-0.07669	0.11664
564	-0.03523	0.04192	-0.06977	0.11179
564.5	-0.03489	0.04177	-0.0642	0.1048
565	-0.03409	0.04109	-0.05822	0.10116
565.5	-0.03343	0.04058	-0.05236	0.09335
566	-0.03281	0.0393	-0.04805	0.08763
566.5	-0.03194	0.03799	-0.04268	0.08208
567	-0.03108	0.03744	-0.03729	0.07656
567.5	-0.03071	0.03637	-0.03245	0.07042
568	-0.03004	0.03517	-0.0271	0.06431
568.5	-0.02971	0.03394	-0.02269	0.05903
569	-0.029	0.03288	-0.01852	0.05382
569.5	-0.02804	0.0319	-0.0145	0.04852
570	-0.02775	0.03184	-0.0106	0.0439
570.5	-0.02718	0.03109	-0.00687	0.03952
571	-0.0267	0.03037	-0.00349	0.03525
571.5	-0.02647	0.02944	-3.72352e-06	0.03113
572	-0.0259	0.02851	0.0031	0.02722
572.5	-0.02542	0.0273	0.00618	0.02356
573	-0.02502	0.02691	0.00937	0.02012
573.5	-0.02446	0.02647	0.0121	0.01634
574	-0.02385	0.02552	0.01494	0.01278
574.5	-0.0235	0.02525	0.01784	0.00953
575	-0.02317	0.02431	0.02031	0.00622
575.5	-0.02256	0.02391	0.02223	0.00332
576	-0.02239	0.02332	0.02399	0.000684417
576.5	-0.02211	0.02313	0.02574	-0.00191
577	-0.02149	0.02262	0.02719	-0.00399
577.5	-0.02122	0.02188	0.02888	-0.00589
578	-0.02067	0.02129	0.03033	-0.00814
578.5	-0.02036	0.02102	0.03175	-0.01016
579	-0.01995	0.02018	0.03319	-0.01215
579.5	-0.01941	0.01891	0.03429	-0.01396
580	-0.01895	0.01818	0.03539	-0.01526
580.5	-0.01851	0.01734	0.03617	-0.01662
581	-0.01806	0.01683	0.03739	-0.01788
581.5	-0.01781	0.01656	0.03847	-0.019
582	-0.01771	0.01632	0.03927	-0.0205
582.5	-0.01756	0.01601	0.04039	-0.02128
583	-0.01728	0.01538	0.04096	-0.02238
583.5	-0.0167	0.01479	0.04128	-0.02336
584	-0.01647	0.01434	0.04199	-0.02387
584.5	-0.01585	0.01351	0.04249	-0.02509
585	-0.01533	0.01288	0.04234	-0.02588
585.5	-0.01521	0.0125	0.04262	-0.02696
586	-0.01447	0.0119	0.04277	-0.02792
586.5	-0.0141	0.01116	0.04214	-0.02777
587	-0.01394	0.01065	0.04318	-0.02814
587.5	-0.01344	0.01015	0.04406	-0.02833
588	-0.01318	0.00951	0.04486	-0.02826
588.5	-0.01299	0.00926	0.04589	-0.02975
589	-0.01265	0.00901	0.0469	-0.0301
589.5	-0.01238	0.00835	0.04736	-0.03023
590	-0.01212	0.00782	0.04768	-0.03063
590.5	-0.01173	0.00717	0.04764	-0.03082
591	-0.01153	0.00645	0.04706	-0.03041
591.5	-0.01126	0.00599	0.04712	-0.03072
592	-0.01068	0.00564	0.04691	-0.03084
592.5	-0.01033	0.00548	0.047	-0.03073
593	-0.00988	0.00533	0.0471	-0.03144
593.5	-0.00964	0.00487	0.04745	-0.03167
594	-0.00943	0.00464	0.04739	-0.03221
594.5	-0.00918	0.00392	0.04754	-0.03318
595	-0.009	0.00323	0.04819	-0.03319
595.5	-0.00849	0.00301	0.04858	-0.03307
596	-0.00837	0.00259	0.04953	-0.03315
596.5	-0.00821	0.00212	0.04969	-0.03304
597	-0.00803	0.00185	0.04942	-0.03378
597.5	-0.00788	0.00133	0.04951	-0.03437
598	-0.00738	0.000789568	0.04852	-0.0352
598.5	-0.00691	0.000379151	0.04802	-0.03457
599	-0.00644	0.000152689	0.04845	-0.03439
599.5	-0.0061	-0.000146625	0.0484	-0.03417
600	-0.00605	-0.000591007	0.04906	-0.03332
600.5	-0.00577	-0.000802951	0.04947	-0.03343
601	-0.00541	-0.0013	0.04965	-0.03353
601.5	-0.00536	-0.00166	0.04898	-0.03424
602	-0.00506	-0.00189	0.04931	-0.03538
602.5	-0.00481	-0.00227	0.05017	-0.03524
603	-0.00475	-0.00267	0.04957	-0.03488
603.5	-0.00439	-0.00271	0.05083	-0.03433
604	-0.00399	-0.00301	0.05099	-0.03411
604.5	-0.00363	-0.00321	0.05047	-0.03411
605	-0.00335	-0.00344	0.05117	-0.03454
605.5	-0.00298	-0.004	0.05104	-0.03465
606	-0.0029	-0.00459	0.0508	-0.0349
606.5	-0.00273	-0.00512	0.05217	-0.03471
607	-0.00237	-0.00551	0.052	-0.03532
607.5	-0.00229	-0.00582	0.05311	-0.03614
608	-0.00194	-0.00622	0.05301	-0.03718
608.5	-0.00165	-0.00661	0.05299	-0.03821
609	-0.00142	-0.00677	0.05307	-0.03893
609.5	-0.000938424	-0.00719	0.05189	-0.03824
610	-0.000584793	-0.00755	0.05216	-0.03795
610.5	-0.000296493	-0.00752	0.05225	-0.03738
611	8.39002e-05	-0.00792	0.05186	-0.03635
611.5	0.000126245	-0.00846	0.05142	-0.03653
612	0.000247706	-0.00873	0.05181	-0.03641
612.5	0.000402097	-0.00931	0.05165	-0.03616
613	0.000489425	-0.00953	0.05199	-0.03577
613.5	0.000894918	-0.00933	0.05236	-0.03552
614	0.00126	-0.00975	0.05331	-0.03555
614.5	0.00141	-0.00997	0.05342	-0.03573
615	0.00174	-0.01024	0.05272	-0.03656
615.5	0.0019	-0.01106	0.05362	-0.03666
616	0.00212	-0.01116	0.05321	-0.03756
616.5	0.00237	-0.01164	0.05344	-0.03712
617	0.00249	-0.01197	0.0535	-0.03749
617.5	0.00275	-0.0119	0.05247	-0.03732
618	0.003	-0.01198	0.05189	-0.03711
618.5	0.00313	-0.01219	0.05108	-0.0375
619	0.0035	-0.01266	0.05161	-0.0374
619.5	0.00408	-0.01282	0.05204	-0.03714
620	0.00449	-0.01313	0.05218	-0.03682
620.5	0.00485	-0.01299	0.05254	-0.0368
621	0.00482	-0.01327	0.05288	-0.03675
621.5	0.00464	-0.01349	0.05253	-0.03654
622	0.00487	-0.01361	0.05256	-0.03648
622.5	0.00498	-0.01412	0.0527	-0.03668
623	0.00535	-0.01443	0.05228	-0.03605
623.5	0.00564	-0.01504	0.05319	-0.03679
624	0.00578	-0.01543	0.05299	-0.03671
624.5	0.00583	-0.01563	0.05236	-0.03686
625	0.00581	-0.01538	0.05244	-0.03813
625.5	0.00602	-0.01468	0.05311	-0.03834
626	0.00611	-0.01488	0.0537	-0.03879
626.5	0.00634	-0.01479	0.05347	-0.03829
627	0.0068	-0.01546	0.05334	-0.03776
627.5	0.00717	-0.0161	0.05224	-0.03775
628	0.00743	-0.01649	0.05161	-0.03755
628.5	0.00732	-0.01639	0.05136	-0.03848
629	0.00697	-0.0161	0.05188	-0.03869
629.5	0.0066	-0.01569	0.05237	-0.03799
630	0.00651	-0.01553	0.05303	-0.03813
630.5	0.00683	-0.01591	0.05258	-0.03818
631	0.00701	-0.0168	0.05313	-0.03829
631.5	0.00745	-0.01742	0.05294	-0.03773
632	0.00765	-0.01785	0.05273	-0.03752
632.5	0.00749	-0.01803	0.05328	-0.0375
633	0.00739	-0.01744	0.05219	-0.03714
633.5	0.00709	-0.01695	0.05193	-0.03809
634	0.00716	-0.01659	0.05232	-0.03869
634.5	0.0073	-0.0164	0.0525	-0.03906
635	0.00775	-0.01678	0.0528	-0.03975
635.5	0.0078	-0.01751	0.05286	-0.0402
636	0.00799	-0.01734	0.05279	-0.04081
636.5	0.00806	-0.01715	0.05191	-0.04047
637	0.00781	-0.01676	0.05196	-0.04061
637.5	0.00764	-0.01582	0.05097	-0.03995
638	0.00744	-0.01554	0.05112	-0.03918
638.5	0.00709	-0.01549	0.05171	-0.03922
639	0.00731	-0.01594	0.05191	-0.03927
639.5	0.00765	-0.01658	0.05218	-0.03917
640	0.00802	-0.01717	0.05198	-0.03929
640.5	0.00822	-0.0178	0.05216	-0.0396
641	0.00823	-0.01744	0.05172	-0.03992
641.5	0.00788	-0.01656	0.05148	-0.0401
642	0.00739	-0.01584	0.05179	-0.04036
642.5	0.00728	-0.01561	0.05165	-0.04036
643	0.00747	-0.0152	0.05123	-0.04009
643.5	0.0076	-0.01594	0.05158	-0.03923
644	0.0081	-0.0166	0.05161	-0.03867
644.5	0.00821	-0.01673	0.05188	-0.03861
645	0.00832	-0.01665	0.05249	-0.03929
645.5	0.00806	-0.01622	0.05247	-0.04008
646	0.00764	-0.01535	0.05237	-0.04103
646.5	0.00711	-0.01468	0.05159	-0.04157
647	0.00681	-0.01458	0.05134	-0.0414
647.5	0.00655	-0.01485	0.05134	-0.04094
648	0.0068	-0.0157	0.05126	-0.04025
648.5	0.00751	-0.01634	0.05175	-0.03949
649	0.00784	-0.01687	0.05211	-0.03892
649.5	0.00792	-0.01667	0.0529	-0.03897
650	0.00763	-0.01592	0.05346	-0.03932
650.5	0.00709	-0.01536	0.05296	-0.04014
651	0.00633	-0.01487	0.05207	-0.04084
651.5	0.00601	-0.01478	0.05089	-0.04063
652	0.0064	-0.01487	0.05054	-0.04034
652.5	0.00684	-0.01543	0.05079	-0.04013
653	0.00749	-0.01624	0.0506	-0.03941
653.5	0.00832	-0.01646	0.05017	-0.03966
654	0.00814	-0.01641	0.04979	-0.03947
654.5	0.00764	-0.01567	0.05001	-0.03915
655	0.00698	-0.01474	0.05113	-0.03965
655.5	0.00646	-0.01405	0.05153	-0.04025
656	0.00651	-0.01425	0.05202	-0.04157
656.5	0.00664	-0.01498	0.05139	-0.04226
657	0.00697	-0.01575	0.05142	-0.04159
657.5	0.0072	-0.01668	0.05089	-0.04155
658	0.00739	-0.01649	0.05049	-0.041
658.5	0.00729	-0.01591	0.05015	-0.0401
659	0.00675	-0.01511	0.04935	-0.04011
659.5	0.00651	-0.01441	0.04949	-0.03977
660	0.00586	-0.01437	0.04879	-0.04001
660.5	0.00577	-0.01473	0.04872	-0.04022
661	0.00643	-0.01508	0.04935	-0.04077
661.5	0.00664	-0.0159	0.04946	-0.04134
662	0.00749	-0.01609	0.05042	-0.0415
662.5	0.00738	-0.01618	0.05036	-0.04246
663	0.0069	-0.01592	0.04963	-0.042
663.5	0.00658	-0.015	0.04991	-0.04148
664	0.00637	-0.01409	0.04864	-0.04086
664.5	0.00616	-0.01401	0.04865	-0.03958
665	0.00642	-0.01448	0.04879	-0.03938
665.5	0.00675	-0.01498	0.04905	-0.04008
666	0.00678	-0.01567	0.05001	-0.04055
666.5	0.00758	-0.01595	0.04963	-0.04006
667	0.00785	-0.01567	0.05036	-0.03959
667.5	0.00753	-0.01514	0.04944	-0.03919
668	0.00713	-0.01472	0.04891	-0.03914
668.5	0.00654	-0.01403	0.04889	-0.03925
669	0.00577	-0.01402	0.04813	-0.03968
669.5	0.00594	-0.01436	0.04724	-0.03921
670	0.00638	-0.01481	0.04636	-0.03839
670.5	0.00673	-0.01544	0.04707	-0.03794
671	0.00717	-0.01559	0.04658	-0.03841
671.5	0.00739	-0.01552	0.04722	-0.03809
672	0.00721	-0.01556	0.0471	-0.03788
672.5	0.007	-0.01484	0.0466	-0.03824
673	0.0061	-0.01434	0.04682	-0.03803
673.5	0.0061	-0.01413	0.04557	-0.03793
674	0.00592	-0.01428	0.04499	-0.03865
674.5	0.00613	-0.01472	0.04575	-0.03885
675	0.00643	-0.0157	0.04526	-0.03816
675.5	0.00666	-0.01595	0.04543	-0.03748
676	0.00684	-0.01585	0.0447	-0.03717
676.5	0.00701	-0.01581	0.04519	-0.0373
677	0.00694	-0.01507	0.04537	-0.0376
677.5	0.00699	-0.01476	0.04639	-0.03896
678	0.00699	-0.01455	0.04725	-0.04
678.5	0.00686	-0.01438	0.04716	-0.04005
679	0.00666	-0.0148	0.04659	-0.03989
679.5	0.00683	-0.01519	0.0463	-0.03926
680	0.00723	-0.01555	0.04484	-0.03912
680.5	0.00749	-0.01556	0.04373	-0.03816
681	0.00793	-0.01507	0.04307	-0.03806
681.5	0.00799	-0.01478	0.04184	-0.03844
682	0.00774	-0.0146	0.04283	-0.03734
682.5	0.00706	-0.01499	0.04281	-0.03717
683	0.00653	-0.01534	0.0444	-0.03793
683.5	0.00623	-0.01594	0.04551	-0.03789
684	0.00603	-0.01637	0.04595	-0.03836
684.5	0.00633	-0.01662	0.04667	-0.03898
685	0.0069	-0.0163	0.04569	-0.0387
685.5	0.00714	-0.01635	0.04516	-0.0372
686	0.0072	-0.01606	0.04478	-0.03641
686.5	0.00693	-0.01581	0.04404	-0.03727
687	0.00648	-0.01541	0.044	-0.03668
687.5	0.0061	-0.01504	0.04342	-0.0382
688	0.00623	-0.01485	0.04452	-0.03822
688.5	0.00624	-0.01451	0.04511	-0.03831
689	0.00641	-0.01498	0.04452	-0.03887
689.5	0.00692	-0.01515	0.04525	-0.03976
690	0.00637	-0.01558	0.04375	-0.04113
690.5	0.00648	-0.01586	0.04379	-0.04086
691	0.00681	-0.01555	0.04326	-0.04041
691.5	0.00666	-0.01535	0.04222	-0.03978
692	0.0065	-0.01482	0.04115	-0.03773
692.5	0.00644	-0.01485	0.04101	-0.03743
693	0.00604	-0.01483	0.04063	-0.03745
693.5	0.00576	-0.01461	0.04094	-0.03828
694	0.00603	-0.01427	0.04264	-0.03929
694.5	0.00668	-0.01371	0.04366	-0.03995
695	0.00708	-0.01387	0.0459	-0.03965
695.5	0.0073	-0.01428	0.04616	-0.03919
696	0.00774	-0.0143	0.04633	-0.03874
696.5	0.00735	-0.01435	0.04505	-0.03809
697	0.00765	-0.01363	0.04395	-0.03687
697.5	0.00763	-0.01341	0.04401	-0.0377
698	0.00718	-0.01317	0.04303	-0.03664
698.5	0.00723	-0.01362	0.04274	-0.03712
699	0.0067	-0.01416	0.04214	-0.03691
699.5	0.00658	-0.01403	0.04169	-0.03617
700	0.00671	-0.01395	0.04202	-0.03831
700.5	0.0071	-0.01367	0.04251	-0.03846
701	0.00696	-0.01401	0.04342	-0.04081
701.5	0.00661	-0.01453	0.04396	-0.04075
702	0.00624	-0.01543	0.04547	-0.04124
702.5	0.00559	-0.01507	0.0456	-0.04149
703	0.00583	-0.01408	0.04506	-0.04032
703.5	0.00597	-0.01343	0.04366	-0.03836
704	0.00584	-0.01278	0.04342	-0.03767
704.5	0.0058	-0.01263	0.04175	-0.03629
705	0.00563	-0.01289	0.04185	-0.03611
705.5	0.00614	-0.01366	0.0422	-0.03728
706	0.00638	-0.01398	0.04256	-0.03884
706.5	0.00734	-0.01426	0.0419	-0.04039
707	0.00721	-0.01493	0.04392	-0.04199
707.5	0.00733	-0.01424	0.0434	-0.04148
708	0.00729	-0.01404	0.04383	-0.0413
708.5	0.00689	-0.01347	0.04613	-0.0402
709	0.00649	-0.01318	0.04371	-0.03935
709.5	0.00567	-0.01338	0.04291	-0.04109
710	0.00523	-0.0133	0.04093	-0.04027
710.5	0.0055	-0.01336	0.03936	-0.04033
711	0.00589	-0.01383	0.03961	-0.04028
711.5	0.00683	-0.01397	0.04091	-0.03851
712	0.00738	-0.01297	0.04302	-0.03581
712.5	0.00797	-0.01307	0.04163	-0.03583
713	0.00781	-0.01149	0.04119	-0.03582
713.5	0.00689	-0.01089	0.04225	-0.03564
714	0.00623	-0.01157	0.0418	-0.03901
714.5	0.00579	-0.01076	0.04034	-0.04089
715	0.00515	-0.01141	0.04143	-0.03962
715.5	0.00554	-0.01139	0.04154	-0.03896
716	0.0063	-0.011	0.04286	-0.03868
716.5	0.00637	-0.01145	0.04321	-0.03638
717	0.00702	-0.01061	0.04181	-0.03634
717.5	0.00623	-0.01165	0.04025	-0.03691
718	0.00622	-0.01188	0.03928	-0.03654
718.5	0.00576	-0.01209	0.03696	-0.0371
719	0.00608	-0.01207	0.03862	-0.03873
719.5	0.00701	-0.01033	0.03892	-0.03889
720	0.00657	-0.00991	0.03642	-0.04007
720.5	0.0067	-0.01036	0.03808	-0.04101
721	0.00637	-0.01232	0.03872	-0.04046
721.5	0.00586	-0.01352	0.04177	-0.04145
722	0.00663	-0.0138	0.04401	-0.03947
722.5	0.006	-0.01329	0.04347	-0.03982
723	0.0058	-0.01213	0.04427	-0.0394
723.5	0.00512	-0.01202	0.03969	-0.04031
724	0.00552	-0.01183	0.03594	-0.04081
724.5	0.0056	-0.01104	0.03748	-0.04052
725	0.00488	-0.01283	0.03462	-0.04476
725.5	0.00541	-0.01208	0.03469	-0.04593
726	0.00433	-0.0127	0.03835	-0.04526
726.5	0.00474	-0.01372	0.04037	-0.04516
727	0.00564	-0.01222	0.04343	-0.04237
727.5	0.00595	-0.01191	0.04389	-0.04027
728	0.00745	-0.01177	0.04425	-0.04125
728.5	0.00698	-0.01199	0.04182	-0.04071
729	0.00633	-0.01296	0.03828	-0.04091
729.5	0.00727	-0.01159	0.03879	-0.04009
730	0.00705	-0.01041	0.0387	-0.04093
730.5	0.00831	-0.00863	0.03918	-0.04261
731	0.00893	-0.0093	0.0388	-0.04501
731.5	0.00743	-0.01098	0.03879	-0.04568
732	0.00889	-0.01072	0.03804	-0.0435
732.5	0.00781	-0.0121	0.03697	-0.04132
733	0.00802	-0.01028	0.03563	-0.04028
733.5	0.00771	-0.01113	0.03624	-0.04075
734	0.00623	-0.01094	0.03932	-0.04157
734.5	0.00621	-0.0112	0.03841	-0.03849
735	0.00498	-0.01037	0.04042	-0.03645
735.5	0.00557	-0.00933	0.03939	-0.03886
736	0.00687	-0.00879	0.03526	-0.03814
736.5	0.00653	-0.00834	0.03662	-0.04166
737	0.00697	-0.00896	0.03496	-0.04625
737.5	0.00746	-0.01042	0.03707	-0.04366
738	0.00658	-0.01138	0.03925	-0.04733
738.5	0.00563	-0.01198	0.03571	-0.04779
739	0.00508	-0.01265	0.03454	-0.0457
739.5	0.00502	-0.01322	0.03323	-0.04569
740	0.0068	-0.00965	0.03304	-0.04138
740.5	0.00713	-0.00796	0.03659	-0.037
741	0.00657	-0.00802	0.03631	-0.03693
741.5	0.00548	-0.00643	0.04091	-0.03888
742	0.00493	-0.00928	0.03994	-0.03902
742.5	0.00533	-0.0098	0.03926	-0.0403
743	0.00448	-0.00976	0.04019	-0.03845
743.5	0.00603	-0.00937	0.03594	-0.0372
744	0.00723	-0.00952	0.03769	-0.03586
744.5	0.00801	-0.01015	0.03645	-0.03608
745	0.00891	-0.00952	0.03583	-0.04021
745.5	0.00832	-0.0095	0.03717	-0.03937
746	0.00768	-0.00821	0.03975	-0.03859
746.5	0.00648	-0.00864	0.03878	-0.03677
747	0.00685	-0.00884	0.0393	-0.03629
747.5	0.00647	-0.00799	0.03994	-0.03904
748	0.00563	-0.0088	0.03791	-0.04085
748.5	0.00415	-0.01033	0.03108	-0.04199
749	0.00411	-0.01147	0.02947	-0.04224
749.5	0.00284	-0.01294	0.03248	-0.04426
750	0.00311	-0.01243	0.02923	-0.04194
750.5	0.00467	-0.01034	0.03034	-0.04177
751	0.00381	-0.00866	0.03524	-0.0362
751.5	0.00463	-0.01023	0.03145	-0.0348
752	0.00514	-0.01229	0.03322	-0.03484
752.5	0.00529	-0.0109	0.03618	-0.03232
753	0.00809	-0.01102	0.03707	-0.03654
753.5	0.00709	-0.01172	0.03963	-0.0375
754	0.00808	-0.0086	0.03746	-0.03512
754.5	0.00902	-0.01026	0.03524	-0.0378
755	0.00656	-0.00996	0.03461	-0.03694
755.5	0.00603	-0.00924	0.03131	-0.04041
756	0.00673	-0.01098	0.0287	-0.04058
756.5	0.00714	-0.0104	0.03185	-0.04096
757	0.00919	-0.01085	0.02795	-0.03896
757.5	0.01032	-0.01035	0.02894	-0.03582
758	0.00905	-0.01109	0.03713	-0.03701
758.5	0.00994	-0.01424	0.03875	-0.04108
759	0.01072	-0.01375	0.04019	-0.04808
759.5	0.01264	-0.01113	0.03958	-0.04701
760	0.00994	-0.01337	0.03615	-0.04596
760.5	0.01198	-0.00917	0.03482	-0.04395
761	0.01053	-0.00724	0.03167	-0.03857
761.5	0.00895	-0.01229	0.03063	-0.03737
762	0.00996	-0.00972	0.02527	-0.03819
762.5	0.00909	-0.01165	0.0246	-0.03893
763	0.00707	-0.01671	0.02919	-0.03348
763.5	0.0062	-0.01815	0.02936	-0.03217
764	0.00224	-0.01833	0.02918	-0.03872
764.5	0.00379	-0.01881	0.03346	-0.03277
765	0.00472	-0.01282	0.0263	-0.0371
765.5	0.00825	-0.01147	0.02491	-0.03661
766	0.0101	-0.01298	0.02505	-0.03389
766.5	0.01072	-0.01267	0.02616	-0.03815
767	0.0134	-0.01353	0.02175	-0.0296
767.5	0.01334	-0.01304	0.02568	-0.03101
768	0.01007	-0.01402	0.0321	-0.03236
768.5	0.00567	-0.0133	0.02861	-0.03416
769	-0.000133069	-0.0175	0.03129	-0.03378
769.5	0.000799404	-0.01688	0.03141	-0.03256
770	0.00186	-0.01298	0.02761	-0.0372
770.5	0.00181	-0.01142	0.02145	-0.0418
771	0.00699	-0.00719	0.02111	-0.05174
771.5	0.00498	-0.00495	0.02384	-0.05545
772	0.00331	-0.00997	0.01959	-0.05838
772.5	0.00248	-0.00905	0.02142	-0.05554
773	-0.00293	-0.01002	0.02149	-0.04828
773.5	-0.00484	-0.01588	0.03174	-0.03588
774	-0.00489	-0.011	0.02707	-0.03721
774.5	-0.00385	-0.00844	0.0368	-0.03182
775	0.000412723	-0.01139	0.03264	-0.03355
775.5	0.00465	-0.00633	0.02689	-0.03704
776	0.00802	-0.01158	0.03011	-0.02836
776.5	0.00743	-0.01569	0.02415	-0.02772
777	0.00504	-0.01399	0.02735	-0.0321
777.5	0.00167	-0.01507	0.02865	-0.04227
778	-0.00212	-0.01532	0.02424	-0.05302
778.5	0.0017	-0.01199	0.02919	-0.05213
779	0.00333	-0.01031	0.0223	-0.04819
779.5	0.00797	-0.00905	0.02274	-0.03357
780	0.00671	-0.00532	0.025	-0.02511
780.5	0.00462	-0.0102	0.01855	-0.02848
781	0.00817	-0.00522	0.02573	-0.02501
781.5	0.00929	-0.00651	0.03304	-0.0334
782	0.00745	-0.00446	0.02783	-0.03732
782.5	0.00624	0.000578013	0.03506	-0.03458
783	0.00154	-0.00404	0.02767	-0.03164
783.5	0.000894259	-0.00651	0.02257	-0.03859
784	0.00164	-0.00888	0.03445	-0.04314
784.5	0.00247	-0.01453	0.02968	-0.03868
785	0.00883	-0.00861	0.03024	-0.03985
785.5	0.00959	-0.00132	0.03091	-0.04057
786	0.00539	-0.000619263	0.02666	-0.03466
786.5	0.00583	0.00712	0.03184	-0.04179
787	0.00262	0.00179	0.03477	-0.0324
787.5	0.0016	-0.00707	0.03658	-0.02679
788	0.00874	-0.00755	0.03636	-0.01935
788.5	0.00778	-0.01055	0.0199	-0.019
789	0.00604	-0.01156	0.02254	-0.01726
789.5	0.00399	-0.01059	0.0213	-0.01496
790	0.00594	-0.00958	0.02122	-0.02492
790.5	0.00809	-0.0089	0.02084	-0.02723
791	0.00672	-0.00369	0.0193	-0.03189
791.5	0.00584	-0.00738	0.01804	-0.03078
792	0.00414	-0.00407	0.01082	-0.03589
792.5	0.0031	-0.00354	0.01888	-0.02653
793	0.00286	-0.00301	0.0206	-0.02721
793.5	0.00131	-0.00483	0.02107	-0.03067
794	-0.000986767	-0.01254	0.02436	-0.02729
794.5	-0.00159	-0.01302	0.01923	-0.03914
795	0.000405733	-0.00695	0.02063	-0.03841
795.5	-0.000276199	-0.00604	0.02157	-0.044
796	0.00772	0.00294	0.01742	-0.04849
796.5	0.00653	-0.00187	0.02198	-0.04619
797	0.01002	-0.00215	0.01491	-0.04422
797.5	0.00478	-0.00289	0.01934	-0.03194
798	0.00117	-0.00889	0.01943	-0.02858
798.5	0.00249	-0.00636	0.01732	-0.01987
799	0.00123	-0.00539	0.0229	-0.01165
799.5	-0.00272	-0.0015	0.02308	-0.01785
800	0.000578097	0.00138	0.01837	-0.01868

## Sheet: Figure2b
Wavelength(nm)	Normalized CD	Normalized CD
300	0.5958	-0.00985
300.2	0.59229	-0.01592
300.4	0.58875	-0.02191
300.6	0.58509	-0.02801
300.8	0.58189	-0.03332
301	0.57822	-0.03934
301.2	0.57444	-0.04537
301.4	0.57067	-0.05152
301.6	0.56686	-0.05757
301.8	0.56348	-0.06292
302	0.55953	-0.06909
302.2	0.5551	-0.07597
302.4	0.55115	-0.08206
302.6	0.54707	-0.08824
302.8	0.54304	-0.09432
303	0.53898	-0.1004
303.2	0.53481	-0.10658
303.4	0.53067	-0.11265
303.6	0.52642	-0.11883
303.8	0.52285	-0.12399
304	0.51859	-0.13005
304.2	0.51424	-0.13621
304.4	0.50995	-0.14226
304.6	0.50559	-0.14829
304.8	0.501	-0.15461
305	0.49712	-0.15992
305.2	0.49268	-0.1659
305.4	0.48815	-0.17186
305.6	0.48367	-0.1779
305.8	0.47918	-0.18381
306	0.47457	-0.18981
306.2	0.47002	-0.19566
306.4	0.46538	-0.20158
306.6	0.46079	-0.20738
306.8	0.45609	-0.21314
307	0.45144	-0.21896
307.2	0.44676	-0.22465
307.4	0.44198	-0.2304
307.6	0.43726	-0.236
307.8	0.43245	-0.24166
308	0.4277	-0.24718
308.2	0.42285	-0.25265
308.4	0.41806	-0.25817
308.6	0.41327	-0.26353
308.8	0.40839	-0.26893
309	0.40359	-0.27417
309.2	0.39876	-0.27935
309.4	0.3939	-0.28447
309.6	0.38832	-0.29028
309.8	0.38338	-0.29526
310	0.37848	-0.30025
310.2	0.37358	-0.30509
310.4	0.36857	-0.30992
310.6	0.36363	-0.3146
310.8	0.35861	-0.31928
311	0.35424	-0.3232
311.2	0.34929	-0.32772
311.4	0.34432	-0.33209
311.6	0.33927	-0.33642
311.8	0.33429	-0.34059
312	0.32987	-0.3442
312.2	0.32479	-0.34827
312.4	0.31979	-0.35218
312.6	0.31478	-0.35599
312.8	0.30966	-0.35976
313	0.30463	-0.36337
313.2	0.2995	-0.36695
313.4	0.29447	-0.37037
313.6	0.28934	-0.37375
313.8	0.28429	-0.37697
314	0.27924	-0.3801
314.2	0.27409	-0.38317
314.4	0.26901	-0.38608
314.6	0.26385	-0.38896
314.8	0.25876	-0.39168
315	0.25359	-0.39435
315.2	0.24918	-0.39655
315.4	0.24399	-0.39903
315.6	0.2389	-0.40136
315.8	0.23371	-0.40363
316	0.2286	-0.40578
316.2	0.22416	-0.40757
316.4	0.21904	-0.40953
316.6	0.21442	-0.41122
316.8	0.21005	-0.41275
317	0.20532	-0.41432
317.2	0.20008	-0.41597
317.4	0.19562	-0.41731
317.6	0.18979	-0.41897
317.8	0.18395	-0.42052
318	0.17808	-0.42197
318.2	0.17222	-0.42332
318.4	0.16696	-0.42444
318.6	0.16111	-0.4256
318.8	0.15596	-0.42653
319	0.15071	-0.4274
319.2	0.14552	-0.42817
319.4	0.14025	-0.42888
319.6	0.13506	-0.42951
319.8	0.12986	-0.43008
320	0.12457	-0.43059
320.2	0.11939	-0.43102
320.4	0.11411	-0.4314
320.6	0.10892	-0.43171
320.8	0.10363	-0.43194
321	0.09913	-0.43207
321.2	0.09386	-0.43218
321.4	0.08867	-0.43224
321.6	0.08338	-0.43223
321.8	0.07817	-0.43215
322	0.07287	-0.43203
322.2	0.06766	-0.43185
322.4	0.06245	-0.4316
322.6	0.05717	-0.4313
322.8	0.05198	-0.43095
323	0.04669	-0.43052
323.2	0.0415	-0.43003
323.4	0.03622	-0.4295
323.6	0.03104	-0.42892
323.8	0.02585	-0.42828
324	0.01997	-0.42749
324.2	0.0147	-0.42673
324.4	0.00953	-0.42593
324.6	0.00427	-0.42507
324.8	-0.000900954	-0.42417
325	-0.00617	-0.42319
325.2	-0.01204	-0.42205
325.4	-0.01722	-0.42099
325.6	-0.02242	-0.41987
325.8	-0.02769	-0.41867
326	-0.03286	-0.41742
326.2	-0.03811	-0.4161
326.4	-0.04329	-0.41475
326.6	-0.04785	-0.41352
326.8	-0.05302	-0.41207
327	-0.05827	-0.41054
327.2	-0.06345	-0.409
327.4	-0.06801	-0.4076
327.6	-0.07317	-0.40597
327.8	-0.07842	-0.40423
328	-0.08355	-0.40249
328.2	-0.08809	-0.4009
328.4	-0.09331	-0.39901
328.6	-0.09897	-0.39691
328.8	-0.10411	-0.39495
329	-0.10934	-0.39292
329.2	-0.11448	-0.39089
329.4	-0.11962	-0.38882
329.6	-0.12502	-0.38659
329.8	-0.13083	-0.38412
330	-0.13535	-0.38215
330.2	-0.14047	-0.37989
330.4	-0.14567	-0.37756
330.6	-0.15078	-0.37522
330.8	-0.15588	-0.37284
331	-0.16038	-0.3707
331.2	-0.16555	-0.36822
331.4	-0.17062	-0.36573
331.6	-0.17579	-0.36317
331.8	-0.18086	-0.36061
332	-0.18601	-0.35798
332.2	-0.19105	-0.35537
332.4	-0.19606	-0.35273
332.6	-0.20175	-0.34968
332.8	-0.20683	-0.34692
333	-0.21182	-0.34418
333.2	-0.21688	-0.34137
333.4	-0.22248	-0.3382
333.6	-0.22741	-0.33537
333.8	-0.2323	-0.33252
334	-0.2366	-0.32998
334.2	-0.24153	-0.32704
334.4	-0.24634	-0.32412
334.6	-0.25121	-0.32116
334.8	-0.25597	-0.3182
335	-0.26079	-0.31519
335.2	-0.26469	-0.3127
335.4	-0.26942	-0.30965
335.6	-0.27417	-0.30653
335.8	-0.27821	-0.30385
336	-0.28282	-0.30078
336.2	-0.28733	-0.29774
336.4	-0.29182	-0.29469
336.6	-0.29573	-0.29199
336.8	-0.30016	-0.28886
337	-0.30447	-0.28577
337.2	-0.30879	-0.28262
337.4	-0.31353	-0.27909
337.6	-0.31765	-0.27596
337.8	-0.32171	-0.27283
338	-0.3258	-0.26964
338.2	-0.32977	-0.26649
338.4	-0.33418	-0.26291
338.6	-0.33805	-0.25967
338.8	-0.34181	-0.25647
339	-0.34556	-0.25322
339.2	-0.34917	-0.25001
339.4	-0.3523	-0.24717
339.6	-0.3558	-0.24395
339.8	-0.35931	-0.24066
340	-0.36267	-0.23743
340.2	-0.36557	-0.23456
340.4	-0.3688	-0.23124
340.6	-0.37202	-0.22797
340.8	-0.37511	-0.22469
341	-0.37817	-0.22133
341.2	-0.3811	-0.21802
341.4	-0.38398	-0.21464
341.6	-0.38675	-0.21129
341.8	-0.38945	-0.20789
342	-0.39212	-0.20453
342.2	-0.39468	-0.20117
342.4	-0.3972	-0.19773
342.6	-0.39961	-0.19435
342.8	-0.40199	-0.1909
343	-0.40427	-0.1875
343.2	-0.4062	-0.18447
343.4	-0.40832	-0.18104
343.6	-0.4104	-0.17754
343.8	-0.4124	-0.17408
344	-0.41436	-0.17056
344.2	-0.4162	-0.16707
344.4	-0.41801	-0.1635
344.6	-0.41969	-0.15999
344.8	-0.42112	-0.15687
345	-0.42268	-0.15333
345.2	-0.42422	-0.14973
345.4	-0.42565	-0.14617
345.6	-0.42706	-0.14255
345.8	-0.42838	-0.13898
346	-0.42981	-0.13492
346.2	-0.43099	-0.13132
346.4	-0.4321	-0.12764
346.6	-0.43315	-0.12402
346.8	-0.43416	-0.12033
347	-0.4351	-0.11669
347.2	-0.43607	-0.11262
347.4	-0.43689	-0.10897
347.6	-0.43767	-0.10531
347.8	-0.4384	-0.10164
348	-0.4391	-0.09777
348.2	-0.4397	-0.09407
348.4	-0.4403	-0.09031
348.6	-0.44076	-0.08703
348.8	-0.44124	-0.08332
349	-0.44169	-0.0796
349.2	-0.44209	-0.07582
349.4	-0.44245	-0.0721
349.6	-0.44276	-0.06881
349.8	-0.44308	-0.06501
350	-0.44335	-0.06128
350.2	-0.44359	-0.05749
350.4	-0.44382	-0.05375
350.6	-0.44402	-0.05001
350.8	-0.44418	-0.04621
351	-0.44436	-0.04195
351.2	-0.44447	-0.0382
351.4	-0.44456	-0.03438
351.6	-0.44466	-0.03062
351.8	-0.44471	-0.0268
352	-0.44477	-0.02305
352.2	-0.44483	-0.01929
352.4	-0.44489	-0.01547
352.6	-0.44491	-0.01171
352.8	-0.44494	-0.00796
353	-0.44498	-0.0042
353.2	-0.44505	-0.000441566
353.4	-0.44514	0.00337
353.6	-0.44521	0.00675
353.8	-0.44527	0.0105
354	-0.44533	0.0143
354.2	-0.4454	0.01804
354.4	-0.4455	0.02184
354.6	-0.44562	0.02558
354.8	-0.44575	0.02931
355	-0.44589	0.03261
355.2	-0.44606	0.0364
355.4	-0.44625	0.04011
355.6	-0.44647	0.0439
355.8	-0.44672	0.04762
356	-0.44702	0.05182
356.2	-0.44731	0.05551
356.4	-0.44762	0.05927
356.6	-0.44796	0.06296
356.8	-0.44834	0.06671
357	-0.44875	0.07038
357.2	-0.44921	0.07412
357.4	-0.44971	0.07779
357.6	-0.45025	0.08145
357.8	-0.45082	0.08517
358	-0.45139	0.08881
358.2	-0.45198	0.09249
358.4	-0.45262	0.09612
358.6	-0.45331	0.09974
358.8	-0.45393	0.10293
359	-0.45468	0.10659
359.2	-0.45544	0.11018
359.4	-0.45624	0.11381
359.6	-0.45697	0.11685
359.8	-0.45784	0.12041
360	-0.45875	0.12397
360.2	-0.45973	0.12757
360.4	-0.46076	0.13123
360.6	-0.46176	0.1348
360.8	-0.46276	0.13829
361	-0.46384	0.14183
361.2	-0.46493	0.1453
361.4	-0.46602	0.14881
361.6	-0.46716	0.15225
361.8	-0.46833	0.15568
362	-0.46969	0.15955
362.2	-0.47097	0.163
362.4	-0.47225	0.16638
362.6	-0.47359	0.16981
362.8	-0.4749	0.17315
363	-0.47627	0.17654
363.2	-0.47766	0.17985
363.4	-0.47906	0.18314
363.6	-0.48051	0.18646
363.8	-0.48196	0.18971
364	-0.48348	0.193
364.2	-0.4848	0.19584
364.4	-0.48637	0.19905
364.6	-0.48792	0.20222
364.8	-0.48951	0.20541
365	-0.49111	0.20853
365.2	-0.49275	0.21168
365.4	-0.49435	0.21475
365.6	-0.49598	0.21784
365.8	-0.49765	0.22086
366	-0.49934	0.22385
366.2	-0.50077	0.22637
366.4	-0.50249	0.22931
366.6	-0.50433	0.23238
366.8	-0.50611	0.23532
367	-0.50791	0.23818
367.2	-0.50949	0.24068
367.4	-0.5113	0.24349
367.6	-0.51316	0.24632
367.8	-0.51501	0.24907
368	-0.51665	0.25147
368.2	-0.51827	0.25384
368.4	-0.51965	0.2558
368.6	-0.52128	0.25811
368.8	-0.52294	0.2604
369	-0.52437	0.26232
369.2	-0.5261	0.26458
369.4	-0.52859	0.26776
369.6	-0.53101	0.27084
369.8	-0.53353	0.27392
370	-0.536	0.27687
370.2	-0.53798	0.27922
370.4	-0.5402	0.2818
370.6	-0.54218	0.28405
370.8	-0.54417	0.28629
371	-0.54621	0.28847
371.2	-0.54824	0.29062
371.4	-0.55026	0.29273
371.6	-0.5523	0.29481
371.8	-0.55435	0.29689
372	-0.5564	0.29889
372.2	-0.55842	0.30084
372.4	-0.56025	0.3026
372.6	-0.56232	0.3045
372.8	-0.56435	0.30635
373	-0.56643	0.3082
373.2	-0.5685	0.31001
373.4	-0.57058	0.31181
373.6	-0.57263	0.31354
373.8	-0.57499	0.31546
374	-0.57705	0.31716
374.2	-0.57911	0.31877
374.4	-0.58115	0.32036
374.6	-0.58329	0.32198
374.8	-0.58538	0.32354
375	-0.58745	0.32506
375.2	-0.58951	0.32654
375.4	-0.59157	0.328
375.6	-0.59368	0.32943
375.8	-0.59575	0.33081
376	-0.59782	0.33218
376.2	-0.59987	0.33351
376.4	-0.602	0.33485
376.6	-0.60407	0.33615
376.8	-0.60614	0.33742
377	-0.60824	0.33865
377.2	-0.6103	0.33985
377.4	-0.61237	0.34103
377.6	-0.61415	0.34202
377.8	-0.61621	0.34315
378	-0.61856	0.3444
378.2	-0.62058	0.34547
378.4	-0.62266	0.3465
378.6	-0.62473	0.34752
378.8	-0.62683	0.34853
379	-0.62888	0.34949
379.2	-0.63098	0.35045
379.4	-0.63305	0.35136
379.6	-0.63505	0.35222
379.8	-0.63709	0.35304
380	-0.63908	0.35383
380.2	-0.64111	0.3546
380.4	-0.64308	0.35532
380.6	-0.64508	0.35601
380.8	-0.64705	0.35666
381	-0.64908	0.35731
381.2	-0.65113	0.35791
381.4	-0.6531	0.35847
381.6	-0.65508	0.35896
381.8	-0.65678	0.35936
382	-0.65867	0.35977
382.2	-0.66057	0.36016
382.4	-0.6625	0.3605
382.6	-0.66437	0.36079
382.8	-0.66622	0.36102
383	-0.66783	0.36118
383.2	-0.66965	0.36133
383.4	-0.67148	0.36146
383.6	-0.67331	0.36153
383.8	-0.67515	0.36156
384	-0.67695	0.36154
384.2	-0.67858	0.3615
384.4	-0.6804	0.36141
384.6	-0.68222	0.36126
384.8	-0.68393	0.36103
385	-0.68566	0.36077
385.2	-0.6874	0.36048
385.4	-0.6891	0.36015
385.6	-0.69078	0.35974
385.8	-0.69246	0.3593
386	-0.69413	0.35881
386.2	-0.69576	0.35828
386.4	-0.69721	0.35778
386.6	-0.69887	0.35719
386.8	-0.70052	0.35654
387	-0.70212	0.35584
387.2	-0.70374	0.35509
387.4	-0.70534	0.35431
387.6	-0.70685	0.35346
387.8	-0.70817	0.35268
388	-0.70973	0.35178
388.2	-0.71126	0.35085
388.4	-0.71286	0.34988
388.6	-0.7144	0.34888
388.8	-0.71574	0.34797
389	-0.71721	0.34687
389.2	-0.7187	0.34575
389.4	-0.72013	0.34461
389.6	-0.72156	0.34341
389.8	-0.7228	0.34237
390	-0.72422	0.34114
390.2	-0.72569	0.3399
390.4	-0.72724	0.33867
390.6	-0.72875	0.33742
390.8	-0.73019	0.33613
391	-0.73164	0.33483
391.2	-0.73317	0.33353
391.4	-0.73475	0.33218
391.6	-0.73627	0.33085
391.8	-0.73777	0.32951
392	-0.73925	0.32818
392.2	-0.74079	0.32682
392.4	-0.74228	0.32547
392.6	-0.74374	0.32408
392.8	-0.74526	0.32273
393	-0.7468	0.32138
393.2	-0.74839	0.32007
393.4	-0.74996	0.31874
393.6	-0.75174	0.31723
393.8	-0.75332	0.31588
394	-0.75491	0.31457
394.2	-0.7565	0.31325
394.4	-0.75808	0.31194
394.6	-0.75964	0.31061
394.8	-0.76121	0.30931
395	-0.76279	0.30803
395.2	-0.76445	0.30674
395.4	-0.76603	0.30547
395.6	-0.7676	0.30417
395.8	-0.76913	0.3029
396	-0.77071	0.30164
396.2	-0.77227	0.30038
396.4	-0.77382	0.29914
396.6	-0.77535	0.29787
396.8	-0.77693	0.29664
397	-0.7785	0.29545
397.2	-0.78009	0.29428
397.4	-0.78169	0.29312
397.6	-0.78339	0.29191
397.8	-0.78504	0.29076
398	-0.78667	0.28963
398.2	-0.78827	0.28851
398.4	-0.78993	0.2874
398.6	-0.79152	0.28631
398.8	-0.79306	0.28518
399	-0.79467	0.28411
399.2	-0.7965	0.2829
399.4	-0.79806	0.28182
399.6	-0.79966	0.28075
399.8	-0.80124	0.2797
400	-0.80288	0.27865
400.2	-0.8045	0.27763
400.4	-0.80626	0.27645
400.6	-0.8078	0.2754
400.8	-0.80942	0.27438
401	-0.81098	0.27334
401.2	-0.81252	0.2723
401.4	-0.81405	0.27127
401.6	-0.81566	0.27025
401.8	-0.81727	0.26924
402	-0.81884	0.26821
402.2	-0.82041	0.2672
402.4	-0.82195	0.26616
402.6	-0.82332	0.26531
402.8	-0.82494	0.26432
403	-0.82655	0.2633
403.2	-0.82816	0.2623
403.4	-0.82976	0.26131
403.6	-0.83123	0.2604
403.8	-0.83283	0.2594
404	-0.83446	0.2584
404.2	-0.83612	0.25742
404.4	-0.83775	0.25643
404.6	-0.83947	0.25547
404.8	-0.84121	0.2545
405	-0.8429	0.25353
405.2	-0.84459	0.25256
405.4	-0.84634	0.25157
405.6	-0.8481	0.2506
405.8	-0.84982	0.24961
406	-0.85167	0.24848
406.2	-0.8534	0.24749
406.4	-0.85513	0.24649
406.6	-0.85685	0.2455
406.8	-0.85857	0.24449
407	-0.86033	0.24347
407.2	-0.8621	0.24247
407.4	-0.86387	0.24145
407.6	-0.86543	0.24055
407.8	-0.86694	0.23966
408	-0.86822	0.23887
408.2	-0.86974	0.23797
408.4	-0.87103	0.23716
408.6	-0.87228	0.23636
408.8	-0.87352	0.23556
409	-0.87552	0.23433
409.2	-0.87772	0.23299
409.4	-0.88006	0.23151
409.6	-0.88218	0.23013
409.8	-0.88385	0.22897
410	-0.88539	0.2278
410.2	-0.88678	0.22679
410.4	-0.88835	0.22563
410.6	-0.88986	0.22445
410.8	-0.89142	0.22325
411	-0.89294	0.22206
411.2	-0.89427	0.221
411.4	-0.89577	0.21977
411.6	-0.89722	0.21853
411.8	-0.89857	0.21726
412	-0.8999	0.21598
412.2	-0.90124	0.2147
412.4	-0.90256	0.21338
412.6	-0.90387	0.21207
412.8	-0.90517	0.21074
413	-0.90643	0.20941
413.2	-0.90761	0.20805
413.4	-0.90884	0.20666
413.6	-0.91006	0.2053
413.8	-0.91132	0.20391
414	-0.9127	0.20235
414.2	-0.91395	0.20097
414.4	-0.91521	0.19958
414.6	-0.91647	0.19818
414.8	-0.91765	0.19674
415	-0.9187	0.19547
415.2	-0.91985	0.19401
415.4	-0.92097	0.19254
415.6	-0.92203	0.19103
415.8	-0.92313	0.18955
416	-0.92419	0.18802
416.2	-0.92511	0.1867
416.4	-0.92611	0.18514
416.6	-0.92708	0.18359
416.8	-0.92791	0.1822
417	-0.92881	0.18059
417.2	-0.92966	0.179
417.4	-0.93048	0.17739
417.6	-0.93125	0.17573
417.8	-0.9319	0.17427
418	-0.93264	0.1726
418.2	-0.93342	0.17092
418.4	-0.93418	0.16923
418.6	-0.9349	0.16755
418.8	-0.93572	0.16563
419	-0.9364	0.16388
419.2	-0.93708	0.16214
419.4	-0.93769	0.16036
419.6	-0.93826	0.15859
419.8	-0.93885	0.15678
420	-0.9395	0.155
420.2	-0.94018	0.15298
420.4	-0.94079	0.15117
420.6	-0.94136	0.14932
420.8	-0.94197	0.14749
421	-0.94253	0.14562
421.2	-0.9431	0.14376
421.4	-0.94362	0.14185
421.6	-0.94415	0.13996
421.8	-0.94462	0.13805
422	-0.94499	0.13607
422.2	-0.9453	0.1341
422.4	-0.94567	0.13209
422.6	-0.94595	0.13008
422.8	-0.94617	0.12802
423	-0.9464	0.12597
423.2	-0.94659	0.12391
423.4	-0.94672	0.1218
423.6	-0.94692	0.11971
423.8	-0.94711	0.11758
424	-0.94722	0.11546
424.2	-0.94738	0.11329
424.4	-0.94748	0.11114
424.6	-0.94761	0.10899
424.8	-0.94779	0.10678
425	-0.9479	0.1046
425.2	-0.94803	0.10236
425.4	-0.94813	0.10015
425.6	-0.94821	0.09789
425.8	-0.94833	0.09564
426	-0.94846	0.09339
426.2	-0.94859	0.09109
426.4	-0.94873	0.08881
426.6	-0.94887	0.08647
426.8	-0.94897	0.08415
427	-0.94907	0.08181
427.2	-0.94918	0.07946
427.4	-0.94925	0.0771
427.6	-0.94939	0.07469
427.8	-0.94953	0.07229
428	-0.94966	0.06988
428.2	-0.9498	0.06746
428.4	-0.94999	0.06461
428.6	-0.95011	0.0621
428.8	-0.95025	0.05963
429	-0.95037	0.05708
429.2	-0.95047	0.05456
429.4	-0.95055	0.05202
429.6	-0.95064	0.04943
429.8	-0.95073	0.04687
430	-0.95079	0.04424
430.2	-0.95089	0.04165
430.4	-0.95107	0.03869
430.6	-0.95119	0.03602
430.8	-0.95135	0.03337
431	-0.95158	0.03071
431.2	-0.9518	0.02799
431.4	-0.95202	0.02531
431.6	-0.95228	0.02257
431.8	-0.95249	0.01986
432	-0.95274	0.01709
432.2	-0.95303	0.01436
432.4	-0.95335	0.0116
432.6	-0.9537	0.00878
432.8	-0.9541	0.00601
433	-0.95445	0.00316
433.2	-0.9548	0.000730012
433.4	-0.95522	-0.00209
433.6	-0.95573	-0.00492
433.8	-0.95626	-0.00776
434	-0.9568	-0.01067
434.2	-0.95728	-0.01326
434.4	-0.95778	-0.01619
434.6	-0.95833	-0.0191
434.8	-0.95882	-0.02202
435	-0.95933	-0.02499
435.2	-0.95983	-0.02759
435.4	-0.96042	-0.03055
435.6	-0.96101	-0.03357
435.8	-0.96158	-0.03654
436	-0.96219	-0.03952
436.2	-0.96276	-0.04257
436.4	-0.96334	-0.04558
436.6	-0.96393	-0.04864
436.8	-0.96457	-0.05167
437	-0.96522	-0.05475
437.2	-0.9659	-0.0578
437.4	-0.96655	-0.06085
437.6	-0.96728	-0.06396
437.8	-0.968	-0.06703
438	-0.96872	-0.07017
438.2	-0.96945	-0.07326
438.4	-0.97018	-0.07641
438.6	-0.97097	-0.07952
438.8	-0.97172	-0.08268
439	-0.97236	-0.08539
439.2	-0.97291	-0.08774
439.4	-0.97355	-0.09056
439.6	-0.97413	-0.09292
439.8	-0.97479	-0.09565
440	-0.9754	-0.09849
440.2	-0.97623	-0.10245
440.4	-0.97714	-0.10649
440.6	-0.97799	-0.11049
440.8	-0.97869	-0.11456
441	-0.97919	-0.11777
441.2	-0.9796	-0.12103
441.4	-0.9799	-0.12424
441.6	-0.98024	-0.1275
441.8	-0.98053	-0.13072
442	-0.98078	-0.13395
442.2	-0.98101	-0.13725
442.4	-0.98126	-0.14049
442.6	-0.98148	-0.14337
442.8	-0.9817	-0.14668
443	-0.98194	-0.14994
443.2	-0.98222	-0.15321
443.4	-0.9825	-0.15652
443.6	-0.98288	-0.15978
443.8	-0.98335	-0.16312
444	-0.98396	-0.16644
444.2	-0.9845	-0.16939
444.4	-0.9852	-0.17274
444.6	-0.98588	-0.17616
444.8	-0.98655	-0.17952
445	-0.98723	-0.18295
445.2	-0.98796	-0.18634
445.4	-0.98869	-0.18972
445.6	-0.98937	-0.19312
445.8	-0.99012	-0.19653
446	-0.99084	-0.2
446.2	-0.99153	-0.20344
446.4	-0.99222	-0.2069
446.6	-0.99279	-0.21035
446.8	-0.99338	-0.21383
447	-0.99391	-0.21747
447.2	-0.9944	-0.22093
447.4	-0.99485	-0.22445
447.6	-0.99529	-0.22837
447.8	-0.99562	-0.23183
448	-0.99601	-0.23538
448.2	-0.99651	-0.2389
448.4	-0.99685	-0.24246
448.6	-0.99707	-0.24596
448.8	-0.99729	-0.24945
449	-0.99746	-0.253
449.2	-0.99757	-0.25648
449.4	-0.99771	-0.26001
449.6	-0.9979	-0.2635
449.8	-0.99811	-0.26707
450	-0.99829	-0.2706
450.2	-0.99853	-0.27419
450.4	-0.99874	-0.27773
450.6	-0.99894	-0.28128
450.8	-0.99913	-0.28491
451	-0.99935	-0.28846
451.2	-0.9995	-0.29209
451.4	-0.99968	-0.2957
451.6	-0.99988	-0.2993
451.8	-0.99995	-0.30293
452	-1	-0.30658
452.2	-0.99991	-0.3102
452.4	-0.99976	-0.3139
452.6	-0.99948	-0.31751
452.8	-0.99914	-0.32113
453	-0.99875	-0.32494
453.2	-0.99818	-0.32857
453.4	-0.99751	-0.33216
453.6	-0.99686	-0.33583
453.8	-0.99608	-0.3394
454	-0.99508	-0.34346
454.2	-0.99414	-0.34709
454.4	-0.9931	-0.35063
454.6	-0.99206	-0.35421
454.8	-0.99114	-0.35776
455	-0.99021	-0.36134
455.2	-0.98935	-0.36501
455.4	-0.98847	-0.36865
455.6	-0.98755	-0.3728
455.8	-0.98681	-0.37656
456	-0.98605	-0.38028
456.2	-0.98539	-0.38407
456.4	-0.98478	-0.38781
456.6	-0.98414	-0.3921
456.8	-0.98365	-0.39591
457	-0.98322	-0.39981
457.2	-0.98287	-0.40365
457.4	-0.98253	-0.40752
457.6	-0.98222	-0.41151
457.8	-0.98187	-0.41545
458	-0.98141	-0.41997
458.2	-0.98086	-0.42387
458.4	-0.98019	-0.42775
458.6	-0.97942	-0.43167
458.8	-0.97839	-0.43542
459	-0.9773	-0.43922
459.2	-0.97608	-0.44295
459.4	-0.97486	-0.44671
459.6	-0.97355	-0.45037
459.8	-0.97226	-0.45409
460	-0.97096	-0.45783
460.2	-0.96967	-0.46151
460.4	-0.96844	-0.46526
460.6	-0.96724	-0.46897
460.8	-0.96631	-0.47285
461	-0.96546	-0.4767
461.2	-0.96477	-0.48062
461.4	-0.96436	-0.48469
461.6	-0.96405	-0.48876
461.8	-0.96373	-0.49292
462	-0.96355	-0.49707
462.2	-0.96348	-0.5013
462.4	-0.9635	-0.50551
462.6	-0.96365	-0.50982
462.8	-0.96378	-0.51419
463	-0.96387	-0.51849
463.2	-0.96398	-0.52286
463.4	-0.96394	-0.52663
463.6	-0.96383	-0.53088
463.8	-0.96363	-0.53511
464	-0.96323	-0.5393
464.2	-0.96272	-0.54337
464.4	-0.96209	-0.54744
464.6	-0.96131	-0.55141
464.8	-0.96059	-0.55474
465	-0.95968	-0.55861
465.2	-0.95877	-0.56254
465.4	-0.95772	-0.5665
465.6	-0.95685	-0.56989
465.8	-0.95578	-0.5737
466	-0.95476	-0.57742
466.2	-0.95388	-0.58122
466.4	-0.9532	-0.58447
466.6	-0.9527	-0.58841
466.8	-0.95237	-0.59232
467	-0.95223	-0.59639
467.2	-0.9523	-0.60053
467.4	-0.95248	-0.60425
467.6	-0.95278	-0.60847
467.8	-0.95313	-0.61277
468	-0.95362	-0.61709
468.2	-0.95405	-0.62142
468.4	-0.95457	-0.62576
468.6	-0.95498	-0.63018
468.8	-0.95528	-0.6345
469	-0.95544	-0.63875
469.2	-0.95529	-0.64288
469.4	-0.9549	-0.64734
469.6	-0.95442	-0.65121
469.8	-0.9538	-0.65505
470	-0.9531	-0.65872
470.2	-0.95238	-0.66244
470.4	-0.9515	-0.66647
470.6	-0.95065	-0.67004
470.8	-0.94979	-0.67355
471	-0.94883	-0.67694
471.2	-0.94776	-0.68028
471.4	-0.94661	-0.68371
471.6	-0.94545	-0.68736
471.8	-0.94451	-0.6906
472	-0.94365	-0.69389
472.2	-0.94292	-0.69715
472.4	-0.94227	-0.70038
472.6	-0.94168	-0.70371
472.8	-0.94112	-0.707
473	-0.94068	-0.71034
473.2	-0.94032	-0.71364
473.4	-0.93999	-0.71698
473.6	-0.93971	-0.72023
473.8	-0.93952	-0.72352
474	-0.93954	-0.72696
474.2	-0.93972	-0.73045
474.4	-0.93982	-0.73398
474.6	-0.93994	-0.73748
474.8	-0.93996	-0.74095
475	-0.93995	-0.74431
475.2	-0.93987	-0.74762
475.4	-0.93987	-0.75098
475.6	-0.93982	-0.75384
475.8	-0.93979	-0.75706
476	-0.93985	-0.76037
476.2	-0.93986	-0.76361
476.4	-0.93997	-0.76688
476.6	-0.93999	-0.7701
476.8	-0.94004	-0.77324
477	-0.94014	-0.77595
477.2	-0.94034	-0.77912
477.4	-0.94069	-0.78234
477.6	-0.94123	-0.78583
477.8	-0.9418	-0.78917
478	-0.94235	-0.79244
478.2	-0.9429	-0.79577
478.4	-0.94355	-0.7991
478.6	-0.94422	-0.80248
478.8	-0.94483	-0.80574
479	-0.94541	-0.80905
479.2	-0.94604	-0.8123
479.4	-0.94684	-0.81559
479.6	-0.94761	-0.81894
479.8	-0.94842	-0.82225
480	-0.94922	-0.82558
480.2	-0.95013	-0.82928
480.4	-0.95094	-0.83256
480.6	-0.95178	-0.83589
480.8	-0.95259	-0.83908
481	-0.9535	-0.84267
481.2	-0.95436	-0.84588
481.4	-0.9551	-0.84905
481.6	-0.95587	-0.85219
481.8	-0.95668	-0.85574
482	-0.95727	-0.85872
482.2	-0.95777	-0.86169
482.4	-0.95816	-0.86453
482.6	-0.95854	-0.86763
482.8	-0.95873	-0.87024
483	-0.95881	-0.87274
483.2	-0.95883	-0.87518
483.4	-0.95884	-0.87776
483.6	-0.95876	-0.88008
483.8	-0.95874	-0.88241
484	-0.95868	-0.88462
484.2	-0.95862	-0.88682
484.4	-0.95855	-0.88897
484.6	-0.95855	-0.89117
484.8	-0.95855	-0.89337
485	-0.95857	-0.89554
485.2	-0.95865	-0.89776
485.4	-0.95879	-0.89999
485.6	-0.95892	-0.90227
485.8	-0.95911	-0.90457
486	-0.95932	-0.90682
486.2	-0.95963	-0.90922
486.4	-0.95986	-0.91156
486.6	-0.96009	-0.91391
486.8	-0.9603	-0.91595
487	-0.9606	-0.91828
487.2	-0.96093	-0.92063
487.4	-0.96122	-0.92275
487.6	-0.96135	-0.92504
487.8	-0.96153	-0.92725
488	-0.96162	-0.92912
488.2	-0.9617	-0.93123
488.4	-0.96173	-0.9333
488.6	-0.96179	-0.93514
488.8	-0.9618	-0.93711
489	-0.96178	-0.93915
489.2	-0.96173	-0.94109
489.4	-0.96168	-0.94271
489.6	-0.96161	-0.94457
489.8	-0.96163	-0.94654
490	-0.96157	-0.94844
490.2	-0.96152	-0.95032
490.4	-0.96152	-0.95224
490.6	-0.96153	-0.95409
490.8	-0.96153	-0.95592
491	-0.96144	-0.95772
491.2	-0.96145	-0.95956
491.4	-0.96148	-0.96138
491.6	-0.96155	-0.96333
491.8	-0.96157	-0.96517
492	-0.96158	-0.96725
492.2	-0.96147	-0.96903
492.4	-0.96138	-0.97079
492.6	-0.96118	-0.97244
492.8	-0.96097	-0.97407
493	-0.96051	-0.97577
493.2	-0.96011	-0.97723
493.4	-0.95967	-0.97863
493.6	-0.95916	-0.97996
493.8	-0.9585	-0.98114
494	-0.95777	-0.98219
494.2	-0.95678	-0.98319
494.4	-0.95586	-0.98404
494.6	-0.95491	-0.98479
494.8	-0.95394	-0.98549
495	-0.95299	-0.98619
495.2	-0.95206	-0.9869
495.4	-0.95108	-0.98753
495.6	-0.95012	-0.98809
495.8	-0.94925	-0.9887
496	-0.94828	-0.98932
496.2	-0.94743	-0.98999
496.4	-0.94665	-0.99063
496.6	-0.94589	-0.99128
496.8	-0.94504	-0.9919
497	-0.94424	-0.99255
497.2	-0.94344	-0.99314
497.4	-0.9426	-0.99365
497.6	-0.94172	-0.99414
497.8	-0.94103	-0.99462
498	-0.9402	-0.99511
498.2	-0.93941	-0.99564
498.4	-0.93863	-0.99614
498.6	-0.93787	-0.9966
498.8	-0.93705	-0.99707
499	-0.93619	-0.99749
499.2	-0.93538	-0.99787
499.4	-0.93456	-0.99822
499.6	-0.93374	-0.99856
499.8	-0.93286	-0.99884
500	-0.93197	-0.99908
500.2	-0.931	-0.99936
500.4	-0.9301	-0.99953
500.6	-0.92919	-0.99965
500.8	-0.92835	-0.99986
501	-0.92743	-0.99998
501.2	-0.9265	-1
501.4	-0.92556	-0.99998
501.6	-0.9245	-0.99993
501.8	-0.92354	-0.99989
502	-0.92263	-0.99987
502.2	-0.92164	-0.9998
502.4	-0.92062	-0.99974
502.6	-0.91979	-0.99969
502.8	-0.91888	-0.99956
503	-0.91781	-0.99938
503.2	-0.91683	-0.99916
503.4	-0.91583	-0.99889
503.6	-0.91479	-0.99864
503.8	-0.91379	-0.99834
504	-0.91255	-0.99785
504.2	-0.91147	-0.99739
504.4	-0.91037	-0.99688
504.6	-0.90914	-0.99634
504.8	-0.90802	-0.99573
505	-0.90676	-0.995
505.2	-0.90563	-0.99437
505.4	-0.90447	-0.99368
505.6	-0.90339	-0.99304
505.8	-0.90216	-0.99222
506	-0.90111	-0.99152
506.2	-0.90002	-0.99079
506.4	-0.89891	-0.99001
506.6	-0.89777	-0.98914
506.8	-0.89663	-0.98824
507	-0.89549	-0.9873
507.2	-0.89436	-0.98638
507.4	-0.89324	-0.9855
507.6	-0.89215	-0.98455
507.8	-0.89098	-0.98348
508	-0.88984	-0.98241
508.2	-0.88862	-0.98128
508.4	-0.88746	-0.98017
508.6	-0.88622	-0.97899
508.8	-0.88505	-0.97777
509	-0.88384	-0.97656
509.2	-0.88266	-0.97534
509.4	-0.88152	-0.97415
509.6	-0.88039	-0.97291
509.8	-0.87913	-0.97155
510	-0.87774	-0.97002
510.2	-0.87647	-0.96854
510.4	-0.87521	-0.9671
510.6	-0.87391	-0.96555
510.8	-0.87255	-0.96398
511	-0.87125	-0.96242
511.2	-0.86997	-0.96086
511.4	-0.86863	-0.95922
511.6	-0.86727	-0.95751
511.8	-0.86591	-0.95585
512	-0.86456	-0.95409
512.2	-0.86323	-0.95239
512.4	-0.86191	-0.95062
512.6	-0.86042	-0.94869
512.8	-0.85898	-0.94682
513	-0.85769	-0.94504
513.2	-0.85646	-0.94333
513.4	-0.85515	-0.94153
513.6	-0.85389	-0.93981
513.8	-0.8525	-0.93793
514	-0.85109	-0.93595
514.2	-0.84963	-0.93394
514.4	-0.84815	-0.93187
514.6	-0.84665	-0.92971
514.8	-0.84514	-0.92761
515	-0.84344	-0.92521
515.2	-0.84198	-0.92307
515.4	-0.84054	-0.92095
515.6	-0.83899	-0.91868
515.8	-0.83755	-0.91657
516	-0.83608	-0.91444
516.2	-0.83464	-0.91224
516.4	-0.83317	-0.91004
516.6	-0.83178	-0.90784
516.8	-0.83039	-0.90569
517	-0.82882	-0.90339
517.2	-0.82723	-0.90102
517.4	-0.82568	-0.89864
517.6	-0.82408	-0.89616
517.8	-0.82239	-0.89367
518	-0.82088	-0.89129
518.2	-0.81942	-0.88896
518.4	-0.81791	-0.88658
518.6	-0.81636	-0.88414
518.8	-0.81484	-0.88172
519	-0.81337	-0.8793
519.2	-0.81182	-0.87687
519.4	-0.81031	-0.87439
519.6	-0.80882	-0.87196
519.8	-0.80728	-0.86943
520	-0.80567	-0.86681
520.2	-0.80404	-0.8642
520.4	-0.80234	-0.86143
520.6	-0.80064	-0.85875
520.8	-0.79902	-0.85607
521	-0.79743	-0.85344
521.2	-0.79575	-0.85069
521.4	-0.79402	-0.8479
521.6	-0.79213	-0.84474
521.8	-0.79042	-0.84194
522	-0.78874	-0.83911
522.2	-0.78708	-0.83638
522.4	-0.78542	-0.83356
522.6	-0.78376	-0.83078
522.8	-0.78212	-0.82798
523	-0.78019	-0.82477
523.2	-0.7785	-0.82195
523.4	-0.77676	-0.81907
523.6	-0.77506	-0.81614
523.8	-0.77336	-0.81326
524	-0.77135	-0.8099
524.2	-0.76957	-0.80682
524.4	-0.76784	-0.8039
524.6	-0.76604	-0.80091
524.8	-0.764	-0.79739
525	-0.76218	-0.7943
525.2	-0.76042	-0.79131
525.4	-0.75872	-0.78828
525.6	-0.75675	-0.78494
525.8	-0.75502	-0.78187
526	-0.75328	-0.77884
526.2	-0.75147	-0.77573
526.4	-0.74955	-0.77245
526.6	-0.74749	-0.76886
526.8	-0.74571	-0.76574
527	-0.74387	-0.76265
527.2	-0.74207	-0.75947
527.4	-0.74027	-0.75632
527.6	-0.73846	-0.7531
527.8	-0.73663	-0.74991
528	-0.73475	-0.74666
528.2	-0.73297	-0.74349
528.4	-0.73109	-0.74022
528.6	-0.72932	-0.73698
528.8	-0.72755	-0.73378
529	-0.72574	-0.73045
529.2	-0.72395	-0.72722
529.4	-0.7221	-0.7239
529.6	-0.72024	-0.72058
529.8	-0.71839	-0.71723
530	-0.71659	-0.71395
530.2	-0.71479	-0.71067
530.4	-0.71304	-0.70738
530.6	-0.71125	-0.70404
530.8	-0.70934	-0.70064
531	-0.70744	-0.69715
531.2	-0.70555	-0.69372
531.4	-0.70362	-0.69025
531.6	-0.70169	-0.68677
531.8	-0.69983	-0.68334
532	-0.69795	-0.67992
532.2	-0.69611	-0.67646
532.4	-0.69431	-0.67305
532.6	-0.69237	-0.66941
532.8	-0.69053	-0.66597
533	-0.68865	-0.66254
533.2	-0.68681	-0.65902
533.4	-0.68495	-0.6555
533.6	-0.68286	-0.65153
533.8	-0.681	-0.64799
534	-0.67911	-0.64447
534.2	-0.67723	-0.6409
534.4	-0.67537	-0.63734
534.6	-0.67352	-0.63385
534.8	-0.67171	-0.63029
535	-0.66962	-0.62628
535.2	-0.66781	-0.62269
535.4	-0.6659	-0.61901
535.6	-0.66404	-0.61542
535.8	-0.66212	-0.61174
536	-0.66025	-0.60809
536.2	-0.65843	-0.6045
536.4	-0.65663	-0.60085
536.6	-0.65487	-0.5973
536.8	-0.65303	-0.59367
537	-0.6512	-0.59008
537.2	-0.64934	-0.58641
537.4	-0.64751	-0.58279
537.6	-0.64569	-0.57919
537.8	-0.6439	-0.57553
538	-0.64206	-0.5719
538.2	-0.64016	-0.56818
538.4	-0.63829	-0.56452
538.6	-0.63639	-0.56077
538.8	-0.63453	-0.5571
539	-0.63274	-0.55351
539.2	-0.63104	-0.54991
539.4	-0.62936	-0.54639
539.6	-0.62768	-0.54281
539.8	-0.62604	-0.53929
540	-0.62428	-0.53565
540.2	-0.62251	-0.532
540.4	-0.6207	-0.52833
540.6	-0.61891	-0.52463
540.8	-0.6171	-0.52095
541	-0.61529	-0.51721
541.2	-0.61354	-0.51356
541.4	-0.61175	-0.50984
541.6	-0.60998	-0.50617
541.8	-0.60823	-0.50253
542	-0.6065	-0.49879
542.2	-0.60482	-0.49513
542.4	-0.60308	-0.4914
542.6	-0.60139	-0.48776
542.8	-0.59974	-0.48407
543	-0.59803	-0.48038
543.2	-0.59626	-0.47666
543.4	-0.59451	-0.47294
543.6	-0.59274	-0.46922
543.8	-0.5907	-0.46488
544	-0.58893	-0.46106
544.2	-0.58725	-0.45734
544.4	-0.58549	-0.45351
544.6	-0.58363	-0.44945
544.8	-0.58176	-0.44547
545	-0.57999	-0.44168
545.2	-0.57823	-0.43779
545.4	-0.57626	-0.4335
545.6	-0.57449	-0.42967
545.8	-0.5727	-0.42578
546	-0.57075	-0.42144
546.2	-0.56908	-0.41764
546.4	-0.56735	-0.41374
546.6	-0.56541	-0.40939
546.8	-0.56375	-0.4056
547	-0.56201	-0.40176
547.2	-0.56005	-0.39737
547.4	-0.5583	-0.39341
547.6	-0.55634	-0.38899
547.8	-0.55456	-0.38507
548	-0.55276	-0.3811
548.2	-0.55083	-0.3767
548.4	-0.54916	-0.37283
548.6	-0.54743	-0.36888
548.8	-0.54551	-0.36454
549	-0.54377	-0.36056
549.2	-0.54202	-0.35666
549.4	-0.54049	-0.35321
549.6	-0.53874	-0.34924
549.8	-0.53744	-0.34631
550	-0.53567	-0.34239
550.2	-0.53436	-0.33937
550.4	-0.53247	-0.33507
550.6	-0.53046	-0.33049
550.8	-0.52826	-0.32556
551	-0.52628	-0.3211
551.2	-0.52437	-0.31667
551.4	-0.52262	-0.31269
551.6	-0.52114	-0.30923
551.8	-0.5195	-0.30536
552	-0.51776	-0.30145
552.2	-0.51598	-0.29745
552.4	-0.51445	-0.294
552.6	-0.51268	-0.29008
552.8	-0.51091	-0.28609
553	-0.50922	-0.28219
553.2	-0.50774	-0.27875
553.4	-0.50607	-0.27487
553.6	-0.50438	-0.27091
553.8	-0.50289	-0.26748
554	-0.50117	-0.26357
554.2	-0.49939	-0.25965
554.4	-0.49765	-0.25567
554.6	-0.49592	-0.25176
554.8	-0.49438	-0.24828
555	-0.49264	-0.24427
555.2	-0.49091	-0.24032
555.4	-0.48915	-0.23632
555.6	-0.48739	-0.23239
555.8	-0.48564	-0.22846
556	-0.48389	-0.22447
556.2	-0.48216	-0.22053
556.4	-0.48041	-0.21655
556.6	-0.47847	-0.21223
556.8	-0.47671	-0.20832
557	-0.47484	-0.2042
557.2	-0.47289	-0.19977
557.4	-0.4712	-0.19588
557.6	-0.46947	-0.19196
557.8	-0.46752	-0.18752
558	-0.46579	-0.18356
558.2	-0.46384	-0.17916
558.4	-0.46213	-0.1753
558.6	-0.46034	-0.17136
558.8	-0.45835	-0.16697
559	-0.45658	-0.16309
559.2	-0.4546	-0.1587
559.4	-0.45286	-0.15484
559.6	-0.45109	-0.15094
559.8	-0.44913	-0.14659
560	-0.4474	-0.14274
560.2	-0.44569	-0.13887
560.4	-0.444	-0.13506
560.6	-0.44224	-0.1312
560.8	-0.44035	-0.12693
561	-0.43866	-0.12315
561.2	-0.43694	-0.11936
561.4	-0.43522	-0.11557
561.6	-0.43347	-0.11179
561.8	-0.43194	-0.1084
562	-0.43021	-0.10458
562.2	-0.42853	-0.10086
562.4	-0.42682	-0.09715
562.6	-0.42512	-0.09339
562.8	-0.42345	-0.08971
563	-0.42196	-0.08647
563.2	-0.4202	-0.08274
563.4	-0.41848	-0.0791
563.6	-0.41679	-0.07541
563.8	-0.41534	-0.07227
564	-0.41365	-0.06859
564.2	-0.41198	-0.06499
564.4	-0.41028	-0.06135
564.6	-0.4088	-0.05818
564.8	-0.40712	-0.05461
565	-0.40547	-0.05104
565.2	-0.40381	-0.04742
565.4	-0.40215	-0.04389
565.6	-0.40047	-0.04031
565.8	-0.39904	-0.03724
566	-0.39739	-0.03375
566.2	-0.39569	-0.03028
566.4	-0.39398	-0.02676
566.6	-0.39231	-0.02331
566.8	-0.3906	-0.01979
567	-0.38893	-0.01635
567.2	-0.38729	-0.01287
567.4	-0.38565	-0.00947
567.6	-0.38379	-0.00564
567.8	-0.38215	-0.00227
568	-0.38046	0.00115
568.2	-0.37879	0.00452
568.4	-0.37706	0.00789
568.6	-0.37538	0.01122
568.8	-0.37354	0.01487
569	-0.37188	0.01815
569.2	-0.37012	0.02161
569.4	-0.36845	0.02487
569.6	-0.36654	0.02852
569.8	-0.36484	0.03178
570	-0.36317	0.03496
570.2	-0.36151	0.03817
570.4	-0.35964	0.04172
570.6	-0.35796	0.04484
570.8	-0.35629	0.04799
571	-0.35466	0.05108
571.2	-0.35277	0.05455
571.4	-0.35115	0.05758
571.6	-0.34951	0.06063
571.8	-0.34783	0.06361
572	-0.34597	0.06697
572.2	-0.34435	0.06997
572.4	-0.34273	0.0729
572.6	-0.34108	0.07585
572.8	-0.33923	0.07909
573	-0.33762	0.08192
573.2	-0.33595	0.08471
573.4	-0.33424	0.08751
573.6	-0.3326	0.09025
573.8	-0.3307	0.09332
574	-0.32905	0.09606
574.2	-0.32747	0.09874
574.4	-0.32584	0.10142
574.6	-0.32405	0.10429
574.8	-0.32244	0.10688
575	-0.32084	0.10943
575.2	-0.31917	0.11208
575.4	-0.31756	0.11457
575.6	-0.31573	0.11736
575.8	-0.31411	0.1198
576	-0.31252	0.12219
576.2	-0.31091	0.12457
576.4	-0.30909	0.12718
576.6	-0.30749	0.12945
576.8	-0.3059	0.13168
577	-0.30427	0.13392
577.2	-0.30248	0.13638
577.4	-0.30088	0.13852
577.6	-0.29925	0.14064
577.8	-0.29767	0.14271
578	-0.29588	0.14502
578.2	-0.2943	0.14704
578.4	-0.29269	0.14907
578.6	-0.29113	0.15103
578.8	-0.28933	0.15321
579	-0.28767	0.1551
579.2	-0.28609	0.15692
579.4	-0.2845	0.15872
579.6	-0.28266	0.16077
579.8	-0.28109	0.16251
580	-0.27948	0.1642
580.2	-0.27783	0.1659
580.4	-0.27643	0.16726
580.6	-0.2748	0.16883
580.8	-0.27332	0.17027
581	-0.27168	0.17184
581.2	-0.27029	0.17316
581.4	-0.26853	0.17485
581.6	-0.26654	0.1767
581.8	-0.26477	0.17829
582	-0.26299	0.17984
582.2	-0.2614	0.18117
582.4	-0.2598	0.18248
582.6	-0.25839	0.18357
582.8	-0.25681	0.18479
583	-0.25502	0.1861
583.2	-0.25362	0.18709
583.4	-0.25201	0.18818
583.6	-0.2502	0.18937
583.8	-0.24858	0.19041
584	-0.24681	0.19155
584.2	-0.24521	0.1925
584.4	-0.24364	0.19344
584.6	-0.24206	0.19433
584.8	-0.24048	0.19518
585	-0.23889	0.19602
585.2	-0.23732	0.19683
585.4	-0.23569	0.19758
585.6	-0.23395	0.19839
585.8	-0.2324	0.1991
586	-0.23079	0.19978
586.2	-0.22922	0.20041
586.4	-0.22764	0.201
586.6	-0.22608	0.20157
586.8	-0.22451	0.2021
587	-0.22295	0.20261
587.2	-0.22133	0.20311
587.4	-0.21977	0.20359
587.6	-0.2182	0.20401
587.8	-0.21664	0.20439
588	-0.21507	0.20477
588.2	-0.21354	0.20512
588.4	-0.21195	0.20545
588.6	-0.21043	0.20576
588.8	-0.20888	0.20604
589	-0.20735	0.20626
589.2	-0.20584	0.20648
589.4	-0.20423	0.20665
589.6	-0.20266	0.20679
589.8	-0.20109	0.20694
590	-0.19955	0.20702
590.2	-0.19796	0.2071
590.4	-0.19639	0.20716
590.6	-0.19484	0.20719
590.8	-0.19328	0.2072
591	-0.19174	0.20719
591.2	-0.19017	0.20719
591.4	-0.18863	0.20714
591.6	-0.18708	0.20709
591.8	-0.18536	0.20703
592	-0.18382	0.20693
592.2	-0.18228	0.20681
592.4	-0.18072	0.20666
592.6	-0.17917	0.2065
592.8	-0.17739	0.20631
593	-0.17582	0.20612
593.2	-0.17427	0.20591
593.4	-0.17273	0.20569
593.6	-0.17098	0.2054
593.8	-0.16944	0.20513
594	-0.1679	0.20484
594.2	-0.16637	0.20456
594.4	-0.16462	0.20419
594.6	-0.16309	0.20385
594.8	-0.16151	0.20348
595	-0.15976	0.20306
595.2	-0.15822	0.20268
595.4	-0.15647	0.20223
595.6	-0.15489	0.20181
595.8	-0.15335	0.2014
596	-0.15162	0.20093
596.2	-0.15009	0.20049
596.4	-0.14852	0.19999
596.6	-0.14678	0.19944
596.8	-0.14522	0.19894
597	-0.14348	0.19839
597.2	-0.14192	0.19786
597.4	-0.14039	0.19735
597.6	-0.13868	0.19678
597.8	-0.13715	0.19624
598	-0.13563	0.19574
598.2	-0.1339	0.19513
598.4	-0.13239	0.19458
598.6	-0.13085	0.194
598.8	-0.12935	0.19344
599	-0.12767	0.19279
599.2	-0.12607	0.19214
599.4	-0.12452	0.19151
599.6	-0.12301	0.19088
599.8	-0.12148	0.19026
600	-0.11976	0.18953
600.2	-0.11824	0.18889
600.4	-0.11671	0.18824
600.6	-0.11521	0.1876
600.8	-0.11369	0.18695
601	-0.11219	0.18628
601.2	-0.11068	0.18559
601.4	-0.10912	0.18488
601.6	-0.10742	0.18412
601.8	-0.10592	0.18343
602	-0.10439	0.18272
602.2	-0.10287	0.18203
602.4	-0.10134	0.18131
602.6	-0.09984	0.18061
602.8	-0.09835	0.17989
603	-0.09679	0.17916
603.2	-0.0953	0.17843
603.4	-0.09379	0.17771
603.6	-0.09228	0.17697
603.8	-0.09076	0.17621
604	-0.08926	0.17548
604.2	-0.08777	0.17472
604.4	-0.08624	0.17397
604.6	-0.08474	0.17323
604.8	-0.08322	0.17247
605	-0.08172	0.17171
605.2	-0.08019	0.17095
605.4	-0.07869	0.1702
605.6	-0.07721	0.1694
605.8	-0.0757	0.16864
606	-0.0742	0.16785
606.2	-0.07267	0.16701
606.4	-0.07117	0.16621
606.6	-0.06963	0.16541
606.8	-0.06813	0.16462
607	-0.06662	0.16383
607.2	-0.06511	0.16305
607.4	-0.06363	0.16228
607.6	-0.06215	0.1615
607.8	-0.06066	0.16072
608	-0.05916	0.15992
608.2	-0.05768	0.15914
608.4	-0.0562	0.15834
608.6	-0.05452	0.15745
608.8	-0.05304	0.15665
609	-0.05156	0.15584
609.2	-0.05007	0.15504
609.4	-0.0486	0.15426
609.6	-0.0471	0.15347
609.8	-0.04549	0.15261
610	-0.04402	0.15183
610.2	-0.04257	0.15102
610.4	-0.0409	0.15009
610.6	-0.03943	0.14929
610.8	-0.03796	0.14847
611	-0.03636	0.14758
611.2	-0.03494	0.14678
611.4	-0.03341	0.14598
611.6	-0.03179	0.14508
611.8	-0.03034	0.14429
612	-0.02873	0.14341
612.2	-0.02727	0.14262
612.4	-0.02564	0.14173
612.6	-0.0242	0.14092
612.8	-0.02256	0.14001
613	-0.0211	0.13921
613.2	-0.01945	0.13831
613.4	-0.01801	0.13752
613.6	-0.01637	0.13664
613.8	-0.0149	0.13582
614	-0.01324	0.13493
614.2	-0.01182	0.13415
614.4	-0.01017	0.13326
614.6	-0.00874	0.13244
614.8	-0.00708	0.13152
615	-0.00562	0.13071
615.2	-0.00397	0.12978
615.4	-0.0025	0.12898
615.6	-0.000849728	0.12806
615.8	0.000623765	0.12725
616	0.0021	0.12644
616.2	0.00376	0.1255
616.4	0.00522	0.12468
616.6	0.00669	0.12386
616.8	0.00829	0.12296
617	0.00975	0.12215
617.2	0.01126	0.1213
617.4	0.01271	0.12048
617.6	0.01437	0.11956
617.8	0.01584	0.11874
618	0.0173	0.11793
618.2	0.01877	0.11711
618.4	0.02025	0.1163
618.6	0.02191	0.11541
618.8	0.02337	0.11461
619	0.02485	0.1138
619.2	0.02632	0.11298
619.4	0.0278	0.11216
619.6	0.02928	0.11134
619.8	0.03075	0.11052
620	0.03223	0.10971
620.2	0.03389	0.1088
620.4	0.03534	0.10798
620.6	0.03682	0.10719
620.8	0.03828	0.1064
621	0.03973	0.10559
621.2	0.04118	0.10479
621.4	0.04262	0.10397
621.6	0.04408	0.10317
621.8	0.04555	0.10238
622	0.04699	0.10159
622.2	0.04844	0.10083
622.4	0.0501	0.09995
622.6	0.05156	0.09917
622.8	0.05302	0.09842
623	0.05444	0.09768
623.2	0.0559	0.09694
623.4	0.05732	0.09617
623.6	0.05877	0.09544
623.8	0.06039	0.09462
624	0.06179	0.09389
624.2	0.06325	0.09316
624.4	0.06468	0.09245
624.6	0.06611	0.09172
624.8	0.06757	0.09099
625	0.069	0.09029
625.2	0.07064	0.0895
625.4	0.07208	0.08878
625.6	0.07354	0.08809
625.8	0.07501	0.08739
626	0.07645	0.08667
626.2	0.07789	0.08595
626.4	0.07955	0.08519
626.6	0.08101	0.0845
626.8	0.08244	0.08381
627	0.0839	0.08313
627.2	0.08535	0.08248
627.4	0.08682	0.08182
627.6	0.08825	0.08116
627.8	0.08969	0.0805
628	0.09112	0.07985
628.2	0.09255	0.07919
628.4	0.094	0.07855
628.6	0.0954	0.07792
628.8	0.09682	0.07728
629	0.09826	0.07667
629.2	0.0997	0.07605
629.4	0.10115	0.07543
629.6	0.10259	0.07482
629.8	0.10403	0.07421
630	0.10547	0.0736
630.2	0.10691	0.07298
630.4	0.10832	0.07236
630.6	0.10971	0.07174
630.8	0.11117	0.07115
631	0.1126	0.07056
631.2	0.11386	0.07005
631.4	0.11531	0.06946
631.6	0.11675	0.06889
631.8	0.11821	0.06832
632	0.11966	0.06775
632.2	0.12108	0.06716
632.4	0.12254	0.06659
632.6	0.12397	0.06604
632.8	0.12544	0.06548
633	0.12685	0.06493
633.2	0.12831	0.06438
633.4	0.12952	0.0639
633.6	0.13097	0.06337
633.8	0.13238	0.06285
634	0.13379	0.06233
634.2	0.13521	0.06181
634.4	0.13659	0.0613
634.6	0.13798	0.0608
634.8	0.1396	0.06023
635	0.14101	0.05974
635.2	0.14242	0.05925
635.4	0.14381	0.05874
635.6	0.14524	0.05824
635.8	0.14663	0.05776
636	0.14807	0.05727
636.2	0.14967	0.05674
636.4	0.15108	0.05627
636.6	0.1525	0.0558
636.8	0.15397	0.05535
637	0.15562	0.05484
637.2	0.15702	0.05437
637.4	0.15845	0.05392
637.6	0.16005	0.05343
637.8	0.1615	0.05301
638	0.16292	0.05259
638.2	0.16454	0.05211
638.4	0.16603	0.0517
638.6	0.16765	0.05124
638.8	0.16912	0.05083
639	0.17057	0.05044
639.2	0.17223	0.04999
639.4	0.17369	0.04961
639.6	0.17534	0.04918
639.8	0.1768	0.04879
640	0.17823	0.0484
640.2	0.17983	0.048
640.4	0.18128	0.04763
640.6	0.18293	0.04723
640.8	0.18439	0.04687
641	0.18584	0.04652
641.2	0.18745	0.04615
641.4	0.18897	0.04578
641.6	0.1906	0.0454
641.8	0.19207	0.04507
642	0.19352	0.04473
642.2	0.19498	0.04441
642.4	0.19663	0.04406
642.6	0.1981	0.04374
642.8	0.19957	0.04342
643	0.201	0.04311
643.2	0.20262	0.04276
643.4	0.20406	0.04248
643.6	0.20544	0.04219
643.8	0.20689	0.0419
644	0.2083	0.04163
644.2	0.20991	0.04131
644.4	0.21133	0.04102
644.6	0.21276	0.04075
644.8	0.21417	0.04048
645	0.21558	0.0402
645.2	0.21697	0.03994
645.4	0.21834	0.03966
645.6	0.21988	0.03935
645.8	0.22123	0.03908
646	0.22265	0.03882
646.2	0.22401	0.03856
646.4	0.22538	0.0383
646.6	0.22679	0.03805
646.8	0.22815	0.03778
647	0.22949	0.03753
647.2	0.23101	0.03723
647.4	0.23233	0.03698
647.6	0.23364	0.03673
647.8	0.23495	0.03648
648	0.23628	0.03624
648.2	0.23763	0.03599
648.4	0.23894	0.03576
648.6	0.24022	0.03551
648.8	0.24168	0.03525
649	0.24299	0.03502
649.2	0.24428	0.03479
649.4	0.24561	0.03458
649.6	0.2469	0.03436
649.8	0.24822	0.03414
650	0.24963	0.03389
650.2	0.25088	0.03367
650.4	0.25212	0.03344
650.6	0.25337	0.03322
650.8	0.25459	0.033
651	0.25599	0.03276
651.2	0.2573	0.03255
651.4	0.25857	0.03234
651.6	0.25987	0.03213
651.8	0.2613	0.0319
652	0.26249	0.03169
652.2	0.26367	0.03149
652.4	0.26488	0.03129
652.6	0.2662	0.03107
652.8	0.26734	0.03087
653	0.26854	0.03068
653.2	0.26978	0.0305
653.4	0.27115	0.0303
653.6	0.27236	0.03013
653.8	0.27354	0.02996
654	0.2747	0.02979
654.2	0.27596	0.0296
654.4	0.27707	0.02944
654.6	0.27813	0.02927
654.8	0.27922	0.02911
655	0.28043	0.02892
655.2	0.28154	0.02876
655.4	0.28266	0.02859
655.6	0.28387	0.02839
655.8	0.28493	0.02823
656	0.28602	0.02808
656.2	0.28711	0.02792
656.4	0.2883	0.02775
656.6	0.28937	0.0276
656.8	0.29041	0.02747
657	0.29152	0.02731
657.2	0.29246	0.02716
657.4	0.29337	0.027
657.6	0.2943	0.02686
657.8	0.2953	0.0267
658	0.29623	0.02656
658.2	0.29718	0.02643
658.4	0.2981	0.02631
658.6	0.29908	0.02618
658.8	0.29995	0.02606
659	0.30081	0.02594
659.2	0.3016	0.02581
659.4	0.30253	0.02565
659.6	0.30335	0.02553
659.8	0.30409	0.0254
660	0.3049	0.02528
660.2	0.30578	0.02514
660.4	0.30655	0.02502
660.6	0.30731	0.0249
660.8	0.30804	0.02478
661	0.30874	0.02467
661.2	0.30942	0.02456
661.4	0.31011	0.02443
661.6	0.31073	0.02432
661.8	0.31138	0.0242
662	0.31199	0.02408
662.2	0.31262	0.02398
662.4	0.31321	0.02387
662.6	0.31382	0.02377
662.8	0.31441	0.02367
663	0.31502	0.02355
663.2	0.31554	0.02346
663.4	0.31607	0.02338
663.6	0.31657	0.02328
663.8	0.3171	0.02318
664	0.31756	0.02308
664.2	0.318	0.02299
664.4	0.31841	0.02288
664.6	0.31881	0.02278
664.8	0.31923	0.02268
665	0.31966	0.02256
665.2	0.32007	0.02245
665.4	0.32047	0.02236
665.6	0.32092	0.02227
665.8	0.32127	0.02218
666	0.32163	0.02209
666.2	0.32197	0.02199
666.4	0.32226	0.02191
666.6	0.32257	0.02183
666.8	0.32286	0.02174
667	0.32309	0.02164
667.2	0.3233	0.02157
667.4	0.32353	0.02148
667.6	0.32372	0.02141
667.8	0.32383	0.02133
668	0.32401	0.02125
668.2	0.32419	0.02118
668.4	0.32433	0.02111
668.6	0.32445	0.02102
668.8	0.32458	0.02095
669	0.32465	0.02088
669.2	0.32468	0.02079
669.4	0.3247	0.02069
669.6	0.32476	0.02061
669.8	0.32475	0.02052
670	0.32473	0.02043
670.2	0.32472	0.02034
670.4	0.32472	0.02026
670.6	0.32473	0.02017
670.8	0.32469	0.02008
671	0.3247	0.01998
671.2	0.32476	0.01991
671.4	0.32476	0.01983
671.6	0.32479	0.01975
671.8	0.32479	0.01968
672	0.32482	0.01962
672.2	0.32479	0.01955
672.4	0.32478	0.01948
672.6	0.32477	0.01941
672.8	0.32474	0.01935
673	0.32465	0.01928
673.2	0.32459	0.01922
673.4	0.32455	0.01916
673.6	0.32448	0.01909
673.8	0.32437	0.01903
674	0.32428	0.01897
674.2	0.32415	0.01888
674.4	0.32399	0.01881
674.6	0.32381	0.01875
674.8	0.32365	0.01867
675	0.32354	0.01862
675.2	0.32343	0.01854
675.4	0.3233	0.01847
675.6	0.32323	0.01841
675.8	0.32316	0.01833
676	0.32307	0.01827
676.2	0.32295	0.0182
676.4	0.32283	0.01813
676.6	0.3227	0.01807
676.8	0.3226	0.01801
677	0.32252	0.01795
677.2	0.32247	0.01791
677.4	0.32238	0.01786
677.6	0.32232	0.01782
677.8	0.32227	0.01778
678	0.32224	0.01773
678.2	0.32221	0.01769
678.4	0.32216	0.01765
678.6	0.32213	0.01761
678.8	0.32204	0.01757
679	0.32195	0.01751
679.2	0.32179	0.01746
679.4	0.32163	0.01741
679.6	0.32143	0.01735
679.8	0.32123	0.01729
680	0.321	0.01725
680.2	0.32076	0.0172
680.4	0.32055	0.01714
680.6	0.32031	0.0171
680.8	0.32007	0.01706
681	0.3198	0.01702
681.2	0.3195	0.01698
681.4	0.31923	0.01694
681.6	0.31888	0.01689
681.8	0.31858	0.01684
682	0.31829	0.01681
682.2	0.318	0.01679
682.4	0.31769	0.01673
682.6	0.31736	0.01668
682.8	0.31704	0.01665
683	0.31668	0.01661
683.2	0.31629	0.01657
683.4	0.31582	0.01654
683.6	0.31537	0.0165
683.8	0.31491	0.01646
684	0.3144	0.01641
684.2	0.31394	0.01637
684.4	0.31344	0.01633
684.6	0.31299	0.01629
684.8	0.31246	0.01624
685	0.3119	0.01618
685.2	0.31143	0.01614
685.4	0.31083	0.01607
685.6	0.31025	0.01603
685.8	0.3096	0.01598
686	0.30896	0.01594
686.2	0.30819	0.01589
686.4	0.30743	0.01583
686.6	0.30678	0.0158
686.8	0.30603	0.01577
687	0.30537	0.01574
687.2	0.30461	0.0157
687.4	0.30387	0.01567
687.6	0.3032	0.01564
687.8	0.30244	0.0156
688	0.30174	0.01557
688.2	0.30097	0.01553
688.4	0.30014	0.01548
688.6	0.29947	0.01543
688.8	0.29871	0.01539
689	0.2979	0.01534
689.2	0.29722	0.0153
689.4	0.29642	0.01525
689.6	0.2957	0.01521
689.8	0.29485	0.01516
690	0.294	0.0151
690.2	0.29327	0.01506
690.4	0.29248	0.01501
690.6	0.29172	0.01496
690.8	0.29088	0.0149
691	0.29003	0.01487
691.2	0.28926	0.01483
691.4	0.28837	0.01478
691.6	0.2876	0.01475
691.8	0.28669	0.01473
692	0.28588	0.01469
692.2	0.28493	0.01465
692.4	0.28409	0.01463
692.6	0.28309	0.01459
692.8	0.2822	0.01455
693	0.28121	0.01452
693.2	0.28039	0.0145
693.4	0.2794	0.01445
693.6	0.27851	0.01443
693.8	0.27764	0.01439
694	0.27656	0.01435
694.2	0.27562	0.01431
694.4	0.27456	0.01426
694.6	0.27355	0.01421
694.8	0.27239	0.01416
695	0.27139	0.01411
695.2	0.27038	0.01408
695.4	0.26924	0.01404
695.6	0.26821	0.01399
695.8	0.26719	0.01395
696	0.26593	0.01389
696.2	0.2648	0.01385
696.4	0.26366	0.01382
696.6	0.2624	0.01377
696.8	0.26124	0.01373
697	0.26009	0.0137
697.2	0.25882	0.01367
697.4	0.25768	0.01364
697.6	0.25656	0.0136
697.8	0.25547	0.01357
698	0.2542	0.01355
698.2	0.25301	0.01352
698.4	0.25185	0.0135
698.6	0.25071	0.01347
698.8	0.24941	0.01343
699	0.2483	0.0134
699.2	0.2472	0.01336
699.4	0.24611	0.01331
699.6	0.24503	0.01327
[truncated: 502 more rows]

## Sheet: Fugure2c
Wavelength(nm)	CD(mdeg)	CD(mdeg)	CD(mdeg)	CD(mdeg)	CD(mdeg)
400	-1708.45	3365.22	3596.41	711.375	-1278.89
400.2	-1734.98	3363.41	3613.2	743.827	-1252.14
400.4	-1764.9	3360.56	3631.4	780.236	-1221.3
400.6	-1791.73	3357.98	3647.49	812.351	-1193.23
400.8	-1818.25	3355.22	3663.79	845.18	-1165.46
401	-1844.83	3352.29	3679.62	877.631	-1136.95
401.2	-1871.88	3348.88	3695.15	910.651	-1108.67
401.4	-1898.6	3345.3	3710.68	943.401	-1079.63
401.6	-1926.14	3341.75	3726.31	976.327	-1050.84
401.8	-1953.23	3337.97	3742.02	1009.82	-1021.71
402	-1980.73	3334.03	3757.19	1042.97	-991.935
402.2	-2007.77	3329.75	3772.48	1076.63	-962.428
402.4	-2034.88	3325.23	3787.3	1109.9	-932.114
402.6	-2058.48	3321.22	3800.09	1138.75	-906.149
402.8	-2085.94	3316.63	3814.92	1172.22	-875.927
403	-2113.9	3311.67	3829.55	1205.79	-845.417
403.2	-2141.28	3306.37	3843.98	1239.34	-814.753
403.4	-2168.83	3301.04	3858.49	1273.58	-783.877
403.6	-2194.2	3295.84	3871.26	1304.68	-755.27
403.8	-2221.92	3290.03	3885.58	1338.68	-723.404
404	-2250.04	3284.04	3899.61	1372.6	-691.826
404.2	-2277.79	3278.15	3913.72	1407.2	-659.678
404.4	-2306.08	3271.84	3927.44	1441.43	-627.89
404.6	-2334.02	3265.64	3941.29	1476.23	-595.983
404.8	-2362.62	3259.36	3955.1	1510.74	-563.313
405	-2390.58	3252.7	3968.78	1545.8	-530.827
405.2	-2418.67	3245.76	3982.1	1580.36	-497.494
405.4	-2447.14	3238.45	3995.29	1614.95	-464.529
405.6	-2475.34	3231.36	4008.63	1650.16	-430.817
405.8	-2504.17	3223.97	4021.69	1685.07	-397.363
406	-2536	3215.04	4035.71	1724.49	-359.162
406.2	-2564.29	3207.13	4048.3	1759.91	-325.444
406.4	-2593.23	3198.87	4060.66	1795	-290.799
406.6	-2621.62	3190.43	4072.9	1830.65	-256.632
406.8	-2649.86	3181.92	4084.72	1865.71	-221.635
407	-2679.01	3173.09	4096.58	1901	-186.995
407.2	-2707.6	3164.22	4108.51	1936.92	-151.705
407.4	-2736.81	3154.97	4120.09	1972.33	-116.739
407.6	-2762.26	3146.91	4130.09	2003.65	-85.7128
407.8	-2787.09	3138.43	4139.77	2034.77	-54.5203
408	-2809.2	3130.92	4148.02	2061.2	-27.9154
408.2	-2834	3122.25	4157.33	2092.43	2.90808
408.4	-2855.93	3114.62	4165.2	2119.02	30.357
408.6	-2877.48	3106.56	4172.84	2145.67	57.4497
408.8	-2899.01	3098.56	4180.41	2172.21	84.5709
409	-2932.12	3086.43	4192.12	2213.03	126.466
409.2	-2968.37	3072.28	4204.52	2258.07	172.165
409.4	-3007.54	3056.93	4217.37	2306.15	222.531
409.6	-3044.1	3042.11	4228.89	2350.6	269.047
409.8	-3073.71	3029.45	4238.04	2387.69	308.197
410	-3102.75	3016.82	4246.26	2422.95	345.692
410.2	-3127.89	3005.6	4253.32	2454.31	378.873
410.4	-3156.29	2992.36	4261.2	2489.5	416.582
410.6	-3184.71	2979.07	4268.73	2525.26	455.169
410.8	-3213.57	2965.35	4276.1	2560.47	493.226
411	-3242.02	2951.57	4283.39	2596.23	532.073
411.2	-3266.9	2939.18	4289.38	2627.36	565.291
411.4	-3295.78	2925.09	4296.14	2662.69	604.35
411.6	-3323.82	2910.18	4302.21	2698.27	642.821
411.8	-3351.53	2894.98	4307.69	2733	682.063
412	-3379.65	2879.47	4312.98	2767.54	720.665
412.2	-3407.28	2863.97	4318.01	2802.58	759.945
412.4	-3435.43	2847.86	4322.73	2837.14	798.698
412.6	-3462.89	2831.61	4327.22	2872.11	837.575
412.8	-3490.84	2815.21	4331.38	2906.32	877.319
413	-3518.24	2798.46	4335.43	2941.07	916.41
413.2	-3545.19	2781.35	4338.56	2974.87	956.216
413.4	-3572.81	2763.79	4341.76	3008.83	995.398
413.6	-3599.96	2746.41	4344.96	3043.26	1035.43
413.8	-3627.79	2728.71	4348.05	3077.31	1074.99
414	-3658.63	2708.5	4351.16	3115.62	1119.85
414.2	-3685.81	2690.6	4353.64	3149.85	1159.57
414.4	-3713.04	2672.63	4356.05	3183.6	1200.14
414.6	-3740.29	2654.56	4358.47	3217.21	1240.27
414.8	-3767.57	2636.09	4360.15	3250.59	1280.18
415	-3791.25	2619.15	4361.55	3280.52	1316.19
415.2	-3818.48	2599.74	4362.75	3313.67	1356.25
415.4	-3845.12	2580.4	4363.63	3347.22	1397.09
415.6	-3871.97	2560.7	4364.22	3380.05	1437.37
415.8	-3898.29	2540.62	4364.62	3413.38	1477.61
416	-3925.27	2520.63	4364.82	3446.07	1518.76
416.2	-3947.95	2502.7	4364.55	3474.83	1554.46
416.4	-3974.48	2481.7	4363.92	3507.12	1594.87
416.6	-4000.54	2460.83	4362.94	3539.97	1635.99
416.8	-4023.38	2442.1	4361.77	3568.1	1671.04
417	-4049.36	2420.66	4360.2	3599.74	1712.19
417.2	-4074.67	2398.5	4357.89	3631.26	1752.44
417.4	-4100.09	2376.52	4355.53	3663.23	1793.49
417.6	-4125.48	2353.84	4352.65	3694.28	1833.68
417.8	-4147.29	2333.78	4349.64	3721.52	1869.11
418	-4172	2311.03	4345.96	3752.69	1909.17
418.2	-4197.13	2288.24	4342.34	3783.32	1950.08
418.4	-4221.58	2264.81	4338.33	3813.66	1990.26
418.6	-4246.03	2241.38	4334	3844.37	2031.06
418.8	-4273.63	2214.66	4328.83	3878.47	2076.61
419	-4298.17	2190.49	4323.71	3908.26	2116.46
419.2	-4322.23	2166.34	4318.29	3938.27	2157.02
419.4	-4346.42	2141.54	4312.38	3967.57	2196.7
419.6	-4369.88	2116.88	4306.06	3996.91	2237.17
419.8	-4393.74	2091.97	4299.64	4025.66	2276.93
420	-4417.5	2066.89	4293.26	4054.5	2316.84
420.2	-4443.96	2038.6	4285.67	4086.82	2361.94
420.4	-4467.41	2013.33	4278.63	4115.91	2402.43
420.6	-4490.82	1987.38	4271.16	4143.96	2442.08
420.8	-4514.07	1961.87	4263.54	4172.64	2482.55
421	-4537.44	1935.75	4255.89	4200.6	2522.22
421.2	-4560.28	1909.62	4247.67	4228.83	2562.63
421.4	-4583.19	1883.36	4239.11	4256.11	2602.28
421.6	-4605.64	1856.41	4230.5	4283.54	2641.91
421.8	-4628.05	1829.8	4221.43	4311.03	2682.11
422	-4650.04	1802.1	4211.41	4337.19	2721.18
422.2	-4671.37	1774.55	4200.99	4363.71	2760.96
422.4	-4693.27	1746.39	4190.53	4389.86	2800.07
422.6	-4714.45	1718.19	4179.46	4416.12	2839.56
422.8	-4735.44	1689.77	4167.84	4441.16	2878.11
423	-4756.12	1660.74	4155.86	4466.35	2916.72
423.2	-4776.84	1631.95	4143.75	4491.49	2956.03
423.4	-4797	1602.41	4131.22	4515.89	2994.48
423.6	-4817.01	1573.22	4118.16	4540.56	3033.5
423.8	-4837.22	1543.49	4105.09	4564.58	3071.77
424	-4856.9	1513.96	4091.43	4588.68	3110.49
424.2	-4876.78	1484.28	4077.68	4612.35	3148.65
424.4	-4896.03	1453.93	4063.49	4635.7	3186.58
424.6	-4915.5	1423.87	4049.16	4659.02	3224.87
424.8	-4934.53	1393.27	4034.58	4681.93	3262.63
425	-4953.1	1362.91	4019.84	4704.78	3300.77
425.2	-4971.95	1331.9	4004.7	4727.1	3338.02
425.4	-4990.5	1301.38	3989.17	4749.48	3375.82
425.6	-5008.71	1270.74	3973.47	4771.05	3412.77
425.8	-5026.6	1239.46	3957.52	4792.55	3449.76
426	-5044.91	1208.49	3941.61	4814.31	3487.42
426.2	-5062.63	1176.75	3925.01	4835.42	3524.17
426.4	-5080.4	1145.37	3908.53	4856.73	3561.46
426.6	-5098.24	1113.88	3891.74	4877.55	3598.05
426.8	-5115.62	1081.78	3874.59	4897.91	3634.37
427	-5132.67	1050.02	3856.82	4917.9	3670.57
427.2	-5149.49	1018.16	3839.22	4937.64	3707.31
427.4	-5166.09	986.071	3821.14	4957.48	3743.1
427.6	-5182.99	953.875	3803.06	4977.01	3779.12
427.8	-5199.57	920.888	3784.74	4996.32	3814.91
428	-5215.86	888.385	3765.8	5015.19	3850.56
428.2	-5232.1	855.797	3747.1	5034.1	3886.38
428.4	-5250.67	817.378	3724.68	5056.2	3928.35
428.6	-5266.44	784.33	3705.31	5074.23	3963.54
428.8	-5282.28	750.623	3685.38	5092.39	3999.31
429	-5297.84	717.29	3665.25	5110.01	4034
429.2	-5313.2	683.295	3644.47	5127.03	4068.6
429.4	-5328.03	649.64	3623.75	5144.28	4103.64
429.6	-5343.09	615.303	3602.72	5160.96	4137.88
429.8	-5357.71	581.604	3580.99	5177.52	4172.47
430	-5372.1	547.503	3559.26	5193.49	4206.1
430.2	-5386.41	512.854	3537.18	5209.38	4240.34
430.4	-5402.48	474.235	3512.39	5227.18	4278.42
430.6	-5416.63	439.928	3490.05	5242.53	4311.71
430.8	-5430.42	404.909	3467.1	5257.59	4344.82
431	-5444.44	370.222	3444.67	5273.34	4378.79
431.2	-5458.5	335.02	3421.93	5288.18	4411.75
431.4	-5471.95	300.237	3398.45	5302.94	4444.81
431.6	-5485.38	265.422	3375.21	5317.2	4477.16
431.8	-5498.49	229.88	3351.55	5331.22	4509.95
432	-5512.02	194.901	3327.99	5345.5	4542.13
432.2	-5524.7	159.183	3303.55	5358.93	4573.89
432.4	-5537.52	123.927	3279.47	5372.69	4606.35
432.6	-5550.65	87.9172	3255.18	5385.91	4638.19
432.8	-5563.56	52.5605	3230.54	5399.33	4670.49
433	-5576.29	16.3688	3205.91	5412.19	4701.95
433.2	-5587.26	-14.4289	3184.41	5423.18	4728.96
433.4	-5599.92	-50.0509	3159.11	5435.74	4760.17
433.6	-5612.7	-85.8928	3134.31	5448.43	4791.93
433.8	-5625.36	-121.833	3109.27	5461.17	4823.2
434	-5638.17	-157.834	3083.97	5473.45	4854.29
434.2	-5649.11	-190.981	3060.38	5484.1	4882.31
434.4	-5661.47	-227.067	3034.63	5495.76	4912.7
434.6	-5673.51	-264	3008.21	5507.14	4943.03
434.8	-5684.98	-300.283	2981.87	5517.94	4973.3
435	-5696.28	-337.413	2955.03	5528.46	5002.91
435.2	-5706.37	-369.701	2932.04	5537.83	5029.22
435.4	-5717.47	-406.315	2904.83	5547.99	5059.08
435.6	-5728.95	-443.009	2877.92	5558.29	5088.42
435.8	-5739.84	-480.385	2850.35	5567.74	5117.79
436	-5750.56	-517.029	2822.96	5577.07	5146.4
436.2	-5760.91	-554.395	2794.91	5586.12	5174.84
436.4	-5771.3	-591.229	2767.32	5595.1	5203.39
436.6	-5781.37	-628.609	2739.17	5603.19	5230.82
436.8	-5791.63	-665.539	2710.65	5611.44	5259.16
437	-5801.88	-702.451	2682.41	5619.56	5286.84
437.2	-5811.56	-740.079	2653.47	5627.41	5314.86
437.4	-5821.21	-777.143	2624.92	5634.97	5342.1
437.6	-5830.81	-814.875	2595.83	5642.47	5369.39
437.8	-5840.15	-851.927	2567.04	5649.62	5396.48
438	-5849.65	-889.849	2538.11	5656.62	5423.21
438.2	-5858.66	-927.198	2508.53	5663.29	5450.1
438.4	-5867.95	-964.421	2479.44	5669.62	5476.46
438.6	-5877.06	-1002.35	2449.53	5675.96	5503.16
438.8	-5886.11	-1039.72	2420.06	5682.02	5529.07
439	-5893.59	-1072.86	2393.61	5687.05	5551.77
439.2	-5899.93	-1100.8	2371.24	5691.07	5570.84
439.4	-5907.3	-1133.8	2344.55	5695.41	5592.94
439.6	-5913.62	-1162.46	2321.32	5699.26	5611.96
439.8	-5920.68	-1194.89	2295.59	5703.45	5633.7
440	-5927.71	-1227.88	2268.15	5707.33	5655.74
440.2	-5937.17	-1275.28	2229.14	5712.25	5686.27
440.4	-5946.68	-1323	2190.49	5717.02	5716.41
440.6	-5955.58	-1370.03	2151.06	5721.07	5746.35
440.8	-5964.1	-1417.82	2111.17	5724.53	5775.29
441	-5970.04	-1455.36	2079.31	5726.44	5797.93
441.2	-5975.59	-1492.86	2047.27	5727.7	5819.7
441.4	-5980.39	-1530.82	2014.22	5728.14	5840.88
441.6	-5984.89	-1568.25	1981.68	5728.28	5861.47
441.8	-5988.87	-1606.22	1948.2	5727.85	5881.62
442	-5992.83	-1643.77	1915.04	5727.06	5901.86
442.2	-5996.29	-1681.87	1881.17	5725.98	5921.14
442.4	-5999.51	-1719.32	1847.65	5724.51	5940.47
442.6	-6002.44	-1752.4	1818.03	5723.34	5957.21
442.8	-6005.52	-1789.88	1784.24	5721.57	5975.97
443	-6008.53	-1827.81	1749.8	5719.73	5994.89
443.2	-6011.73	-1865.2	1716.07	5717.86	6013.5
443.4	-6014.63	-1903.02	1681.58	5715.65	6031.52
443.6	-6017.5	-1940.27	1647.65	5713.51	6049.79
443.8	-6020.69	-1978.31	1613.62	5711.59	6067.86
444	-6024.36	-2015.91	1579.13	5710.13	6086.97
444.2	-6028.12	-2049.25	1549.08	5709.17	6103.82
444.4	-6032.93	-2087.26	1515.02	5708.16	6123.1
444.6	-6037.42	-2125.89	1480.21	5706.88	6142.01
444.8	-6041.83	-2163.8	1445.85	5705.43	6161.21
445	-6046.69	-2202.32	1411.45	5703.98	6180.11
445.2	-6051.46	-2240.42	1376.35	5702.56	6199
445.4	-6055.79	-2278.36	1341.73	5700.59	6217.77
445.6	-6060	-2316.4	1307.15	5698.49	6236.12
445.8	-6064.31	-2354.32	1272.3	5696.4	6254.16
446	-6068.32	-2392.24	1237.18	5694.01	6271.68
446.2	-6072.26	-2431.06	1201.44	5691.16	6289.27
446.4	-6076.57	-2469.29	1166.08	5688.32	6307.28
446.6	-6080.13	-2507.42	1130.45	5684.88	6324.39
446.8	-6083.84	-2545.79	1094.93	5681.54	6341.6
447	-6086.8	-2585.73	1057.46	5677.15	6358.82
447.2	-6089.49	-2623.6	1021.57	5672.39	6374.65
447.4	-6091.71	-2662.16	985.08	5667.46	6390.42
447.6	-6093.9	-2704.92	944.16	5661.38	6407.5
447.8	-6095.29	-2742.56	907.902	5655.23	6422.08
448	-6096.99	-2781.08	870.996	5649.4	6436.98
448.2	-6099.29	-2819.21	834.648	5644.08	6452.51
448.4	-6100.76	-2856.95	798.109	5637.71	6466.8
448.6	-6101.58	-2895.11	760.793	5630.7	6480.55
448.8	-6102.25	-2932.69	724.029	5623.39	6493.96
449	-6102.58	-2970.71	686.519	5615.37	6506.83
449.2	-6102.41	-3007.81	649.657	5607.12	6519.08
449.4	-6102.01	-3045.46	612.192	5598.59	6530.96
449.6	-6101.62	-3082.57	575.369	5590.41	6543.11
449.8	-6101.76	-3119.57	538.514	5582.02	6555.29
450	-6101.87	-3157.48	500.91	5573.63	6567.47
450.2	-6101.8	-3194.52	464.009	5565.05	6579.21
450.4	-6101.62	-3232.09	426.469	5556.33	6591.03
450.6	-6101.65	-3269.27	389.274	5547.53	6602.58
450.8	-6101.48	-3307.07	351.63	5538.27	6613.94
451	-6101.02	-3344.05	314.372	5528.83	6625.04
451.2	-6100.51	-3381.05	277.169	5519.08	6635.8
451.4	-6100.13	-3418.98	239.773	5509.45	6646.49
451.6	-6099.51	-3456.12	201.46	5499.52	6656.91
451.8	-6098.77	-3493.35	163.696	5489.1	6667.39
452	-6097.97	-3530.55	125.833	5478.44	6677.52
452.2	-6096.36	-3567.64	87.622	5466.87	6686.69
452.4	-6094.11	-3604.57	49.3725	5454.83	6695.21
452.6	-6090.96	-3641.73	10.3596	5441.82	6702.88
452.8	-6087.28	-3678.23	-28.2675	5428.38	6710.01
453	-6083.24	-3715.95	-68.238	5413.69	6716.97
453.2	-6078.45	-3752.74	-107.682	5398.98	6722.78
453.4	-6072.74	-3788.38	-146.649	5383.4	6727.36
453.6	-6067.04	-3824.63	-186.386	5367.41	6731.53
453.8	-6060.7	-3859.7	-225.399	5350.98	6735
454	-6053.01	-3899.54	-270.009	5331.74	6738
454.2	-6045.6	-3934.94	-309.196	5313.84	6740.49
454.4	-6037.51	-3969.04	-348.947	5295.64	6741.81
454.6	-6028.37	-4002.98	-388.106	5276.51	6742.02
454.8	-6019.85	-4037.68	-428.044	5257.98	6742.36
455	-6011.13	-4071.64	-467.435	5239.42	6742.52
455.2	-6002.8	-4106.4	-507.634	5220.67	6743
455.4	-5994.22	-4140.64	-547.089	5201.94	6743.23
455.6	-5984.67	-4179.64	-592.115	5180.72	6743.08
455.8	-5976.36	-4214.76	-631.777	5161.63	6743.23
456	-5968.28	-4249.3	-672.072	5143.02	6743.37
456.2	-5959.95	-4283.83	-711.799	5123.82	6743.11
456.4	-5951.63	-4319	-752.418	5104.66	6742.73
456.6	-5942.69	-4358.47	-797.461	5083.43	6743
456.8	-5935.14	-4393.45	-837.41	5065.02	6743.35
457	-5927.86	-4428.95	-878.162	5046.33	6743.78
457.2	-5920.71	-4464.01	-918.216	5028.04	6744.17
457.4	-5913.51	-4499.03	-958.22	5009.34	6744.48
457.6	-5907.2	-4534.51	-998.497	4990.85	6745.48
457.8	-5900.77	-4570.38	-1039.57	4972.13	6746.1
458	-5892.52	-4610.24	-1085.39	4950.14	6746.23
458.2	-5884.59	-4645.24	-1126.36	4930.3	6745.29
458.4	-5875.87	-4679.29	-1166.63	4909.61	6743.43
458.6	-5866.48	-4713.47	-1207.41	4887.83	6740.64
458.8	-5855.33	-4745.76	-1247.19	4865.04	6735.88
459	-5843.32	-4777.89	-1287.56	4840.9	6730
459.2	-5830.87	-4809.45	-1327.3	4816.69	6723.24
459.4	-5817.31	-4840.27	-1366.95	4791.35	6715.57
459.6	-5803.19	-4870.85	-1406.99	4765.89	6706.63
459.8	-5788.85	-4901.35	-1446.51	4740.46	6697.66
460	-5774.04	-4931.75	-1486.49	4713.83	6687.81
460.2	-5758.55	-4961.58	-1525.9	4687.42	6677.44
460.4	-5743.19	-4991.59	-1565.86	4660.3	6666.88
460.6	-5727.87	-5021.12	-1605.2	4633.58	6655.92
460.8	-5713.56	-5051.57	-1644.94	4607.09	6646.36
461	-5699.4	-5082.46	-1685.35	4581.06	6636.53
461.2	-5685.79	-5113.36	-1725.34	4555.69	6627.66
461.4	-5673.35	-5145.73	-1766.34	4530.43	6619.67
461.6	-5661.33	-5177.89	-1806.7	4505.84	6612.34
461.8	-5649.73	-5210.7	-1847.86	4480.8	6605.28
462	-5638.64	-5243.33	-1888.56	4456.49	6598.65
462.2	-5627.48	-5275.9	-1929.2	4431.74	6592.16
462.4	-5616.82	-5309.35	-1970.75	4407.68	6585.81
462.6	-5607	-5342.97	-2011.9	4384.12	6580.52
462.8	-5597.21	-5376.78	-2053.77	4359.92	6575.16
463	-5586.9	-5409.72	-2094.94	4335.57	6569.28
463.2	-5576.53	-5443.22	-2136.7	4310.39	6563.09
463.4	-5567.17	-5471.37	-2172.26	4288.23	6557.03
463.6	-5556.25	-5504.04	-2213.74	4262.65	6549.45
463.8	-5544.3	-5535.45	-2254.35	4236.45	6541.26
464	-5531.33	-5566.09	-2295.05	4208.83	6531.49
464.2	-5517.37	-5595.39	-2334.85	4180.99	6520.84
464.4	-5502.5	-5624.34	-2374.88	4151.82	6508.8
464.6	-5486.71	-5652.04	-2413.93	4122.41	6495.53
464.8	-5472.35	-5674.97	-2447.07	4096.72	6483.14
465	-5454.9	-5701.02	-2485.49	4066.04	6467.66
465.2	-5436.75	-5726.76	-2524.49	4034.4	6451.59
465.4	-5417.11	-5753.25	-2563.88	4001.59	6433.64
465.6	-5400.33	-5775.19	-2597.36	3973.6	6418.27
465.8	-5380.22	-5799.34	-2635.32	3940.75	6399.49
466	-5359.62	-5822.86	-2672.23	3908.18	6379.91
466.2	-5338.69	-5846.13	-2709.17	3875.56	6360.31
466.4	-5320.65	-5866.71	-2741.66	3846.92	6343.17
466.6	-5301.08	-5891.26	-2779.44	3814.53	6324.39
466.8	-5281.98	-5915.72	-2816.73	3783.21	6306.56
467	-5263.92	-5941.27	-2855	3751.99	6289.31
467.2	-5247.44	-5967.37	-2893.02	3722.12	6273.3
467.4	-5233.51	-5991.15	-2926.96	3696.11	6260.4
467.6	-5217.69	-6017.82	-2965.19	3666.62	6245.96
467.8	-5202.53	-6044.98	-3004.07	3636.88	6231.21
468	-5187.56	-6072.43	-3042.59	3607.97	6217.56
468.2	-5172.48	-6099.69	-3081.55	3578.1	6203.33
468.4	-5157.59	-6126.85	-3120.11	3548.68	6189.22
468.6	-5142.28	-6153.78	-3158.46	3518.42	6174.8
468.8	-5126.43	-6180.61	-3197.21	3488.07	6159.31
469	-5109.53	-6206.03	-3235.03	3456.94	6143.11
469.2	-5090.89	-6229.93	-3272.58	3424.07	6124.6
469.4	-5068.43	-6255.06	-3313.49	3386.34	6101.33
469.6	-5047.22	-6276.26	-3349.28	3352.33	6079.7
469.8	-5024.78	-6296.5	-3384.79	3316.74	6056.63
470	-5001.56	-6315.36	-3419.25	3281.26	6031.9
470.2	-4977.27	-6333.76	-3453.86	3244.99	6006.66
470.4	-4950	-6353.64	-3490.82	3205.11	5977.62
470.6	-4924.89	-6371.08	-3524.62	3167.91	5950.75
470.8	-4899.5	-6387.58	-3557.37	3130.98	5922.84
471	-4872.95	-6403.03	-3589.43	3093.47	5893.95
471.2	-4845.59	-6417.92	-3620.97	3055.63	5864.55
471.4	-4817.28	-6432.6	-3653.55	3015.55	5833.6
471.6	-4785.63	-6447.95	-3688.3	2972.12	5798.9
471.8	-4757.81	-6461.39	-3718.83	2933.91	5767.66
472	-4729.62	-6474.75	-3749.78	2896.04	5737.06
472.2	-4702.34	-6488.65	-3780.33	2857.73	5706.16
472.4	-4674.51	-6502.19	-3810.58	2820.1	5675.47
472.6	-4647.52	-6516.07	-3841.21	2781.96	5644.66
472.8	-4620.51	-6529.75	-3871.44	2744.6	5614.66
473	-4594.12	-6543.72	-3902.25	2706.84	5584.68
473.2	-4567.87	-6557.68	-3932.45	2669.75	5554.61
473.4	-4541.53	-6571.37	-3962.84	2632.94	5524.93
473.6	-4515.51	-6585.04	-3992.61	2595.46	5494.83
473.8	-4489.31	-6598.79	-4022.5	2558.62	5465.41
474	-4464.39	-6613.55	-4053.48	2521.48	5436.27
474.2	-4439.67	-6628.77	-4084.39	2485.3	5408.21
474.4	-4415.02	-6644.12	-4115.68	2448.32	5379.4
474.6	-4390.31	-6659.35	-4146.49	2411.9	5351.16
474.8	-4365.46	-6674	-4177.62	2374.99	5322.08
475	-4340.03	-6688.37	-4207.88	2337.17	5291.85
475.2	-4313.85	-6701.7	-4237.65	2299.63	5261.71
475.4	-4288.04	-6715.46	-4268.16	2261.37	5231.03
475.6	-4264.72	-6726.76	-4294.22	2228.02	5203.59
475.8	-4237.76	-6739.37	-4323.45	2190.2	5172.15
476	-4211.26	-6752.41	-4353.59	2151.8	5140.9
476.2	-4184.65	-6765.44	-4383.09	2113.45	5108.84
476.4	-4157.73	-6778.27	-4412.58	2075.28	5077.4
476.6	-4130.93	-6790.57	-4442.17	2036.15	5044.68
476.8	-4103.7	-6802.53	-4471.27	1997.76	5012.5
477	-4081.02	-6812.61	-4496.42	1964.52	4985.12
477.2	-4054.75	-6824.91	-4525.6	1926.48	4952.61
477.4	-4028.74	-6837.81	-4554.69	1888.74	4921.21
477.6	-4002.23	-6851.78	-4585.49	1850.05	4889.54
477.8	-3976.94	-6865.8	-4615.79	1812.04	4858.48
478	-3951.32	-6879.2	-4645.28	1774.7	4827.94
478.2	-3926.56	-6893.05	-4675.47	1736.84	4796.78
478.4	-3901.48	-6907.11	-4705.34	1699.48	4766.43
478.6	-3876.8	-6921.36	-4735.74	1661.54	4736.09
478.8	-3852.03	-6934.75	-4765.24	1624.17	4704.98
479	-3826.92	-6948.27	-4795.16	1586.75	4674.64
479.2	-3802.22	-6961.98	-4824.75	1548.67	4643.59
479.4	-3777.4	-6975.87	-4854.58	1511.56	4613.31
479.6	-3752.96	-6990.09	-4884.83	1473.71	4582.19
479.8	-3728.11	-7004.26	-4914.65	1436.67	4551.89
480	-3703.65	-7018.48	-4944.94	1398.91	4520.91
480.2	-3675.85	-7034.3	-4978.74	1356.66	4486.83
480.4	-3651.45	-7048.45	-5008.74	1319.43	4455.66
480.6	-3626.67	-7062.6	-5039.1	1282.47	4425.38
480.8	-3601.99	-7076.77	-5068.79	1244.7	4394.16
481	-3574.09	-7092.27	-5102.28	1202.46	4359.3
481.2	-3549.27	-7106.38	-5132.1	1165.26	4328.65
481.4	-3524.77	-7120.07	-5162.2	1127.29	4297.12
481.6	-3499.69	-7133.82	-5191.88	1089.76	4266.03
481.8	-3471.74	-7149.48	-5225.4	1047.17	4230.46
482	-3446.63	-7162.55	-5254.32	1009.38	4198.73
482.2	-3421.41	-7175.3	-5283.68	971.542	4166.58
482.4	-3395.5	-7187.12	-5311.97	932.93	4133.16
482.6	-3365.21	-7199.73	-5344.07	889.593	4095.32
482.8	-3338.55	-7210.34	-5371.44	850.597	4060.83
483	-3311.17	-7219.8	-5397.98	812.161	4026.37
483.2	-3283.73	-7228.95	-5424.52	773.062	3990.91
483.4	-3253.41	-7238.73	-5453.13	730.767	3952.25
483.6	-3223.85	-7247.11	-5479.44	690.815	3915.19
483.8	-3195.74	-7255.9	-5505.63	652.157	3879.43
484	-3167.58	-7264.05	-5531.11	612.705	3843
484.2	-3138.74	-7271.99	-5556.59	573.944	3806.74
484.4	-3110.29	-7279.9	-5581.46	534.472	3769.74
484.6	-3081.6	-7288.3	-5607.03	495.518	3733.43
484.8	-3053.26	-7296.86	-5632.74	456.082	3696.57
485	-3024.51	-7305.41	-5658.02	417.114	3660.25
485.2	-2996.44	-7314.36	-5684.28	378.291	3623.35
485.4	-2968.14	-7323.69	-5710.63	338.727	3587.44
485.6	-2940.69	-7333.15	-5737.6	299.759	3551.47
485.8	-2913.22	-7343.44	-5764.44	260.027	3515.1
486	-2885.61	-7353.32	-5791.33	220.935	3479.28
486.2	-2858.61	-7364.48	-5819.5	181.07	3443.23
486.4	-2831.27	-7375.44	-5847.04	141.842	3407.98
486.6	-2804.47	-7386.43	-5875.25	102.631	3372.1
486.8	-2780.8	-7396.06	-5900.1	67.7486	3341.4
487	-2754.08	-7407.61	-5928.3	27.7942	3305.41
487.2	-2727.13	-7419.58	-5956.85	-11.6193	3269.97
487.4	-2703.76	-7430.37	-5982.08	-46.3701	3239.03
487.6	-2676.92	-7441.89	-6010.66	-85.8797	3202.74
487.8	-2649.67	-7452.99	-6038.6	-126.039	3167.21
488	-2626.5	-7462.51	-6062.97	-160.877	3135.53
488.2	-2599.19	-7473.25	-6090.5	-200.195	3099.66
488.4	-2572.19	-7483.76	-6117.85	-239.483	3063.57
488.6	-2548.43	-7493.3	-6142.46	-275.187	3031.3
488.8	-2521.02	-7503.5	-6169.54	-314.745	2995.01
489	-2494.2	-7514.2	-6197.23	-354.163	2958.81
489.2	-2467.16	-7524.65	-6224.17	-394.276	2922.13
489.4	-2443.79	-7533.42	-6247.31	-427.768	2891.4
489.6	-2416.64	-7543.31	-6274.09	-467.23	2855.01
489.8	-2389.7	-7554.07	-6301.54	-506.389	2818.7
490	-2361.52	-7564.86	-6329.24	-547.528	2780.56
490.2	-2334.53	-7575.54	-6356.69	-586.779	2743.7
490.4	-2307.3	-7586.26	-6383.97	-626.672	2707.47
490.6	-2280.34	-7596.95	-6411.21	-666.045	2671.11
490.8	-2253.78	-7607.86	-6438.46	-705.988	2634.41
491	-2226.55	-7618.47	-6465.18	-745.318	2598.2
491.2	-2199.91	-7629.79	-6493	-785.171	2561.3
491.4	-2172.81	-7640.98	-6520.56	-824.443	2525.18
491.6	-2146.49	-7652.89	-6548.75	-863.893	2488.68
491.8	-2119.67	-7664.51	-6576.5	-904.014	2452.86
492	-2090.23	-7677.77	-6608.14	-948.949	2412.04
492.2	-2063.22	-7688.8	-6635.95	-988.59	2375.69
492.4	-2036.72	-7700.17	-6663.6	-1028.88	2338.87
492.6	-2009.45	-7711.07	-6690.98	-1068.49	2302.24
492.8	-1982.35	-7721.66	-6718.93	-1108.88	2264.74
493	-1951.27	-7732.76	-6749.26	-1154	2222.43
493.2	-1923.42	-7742.56	-6776.05	-1193.8	2184.94
493.4	-1895.74	-7752.15	-6802.94	-1233.59	2146.59
493.6	-1867.26	-7761.37	-6829.2	-1274.43	2108.44
493.8	-1838.79	-7769.67	-6854.71	-1314.46	2069.98
494	-1810.1	-7777.59	-6879.66	-1354.96	2030.47
494.2	-1777.26	-7784.88	-6906.76	-1399.31	1985.98
494.4	-1748.08	-7791.41	-6930.54	-1439.63	1946.49
494.6	-1718.2	-7797.42	-6953.9	-1479.36	1906.59
494.8	-1688.61	-7803.08	-6977.25	-1518.95	1866.52
495	-1659	-7808.75	-7000.83	-1558.69	1826.22
495.2	-1629.29	-7815.09	-7024.21	-1598.61	1785.22
495.4	-1599.5	-7820.79	-7047.58	-1639.07	1744.86
495.6	-1569.16	-7826.04	-7070.44	-1678.74	1704.33
495.8	-1539.54	-7831.87	-7093.75	-1718.67	1663.88
496	-1508.94	-7838.17	-7118.4	-1760.54	1621.46
496.2	-1478.79	-7844.66	-7142.48	-1800.58	1581.04
496.4	-1449.33	-7851.5	-7166.85	-1840.65	1540.26
496.6	-1419.5	-7858.39	-7191.14	-1881.42	1500.07
496.8	-1389.98	-7865.18	-7215.64	-1921.52	1459.63
497	-1360.68	-7872.5	-7240.08	-1962.35	1418.76
497.2	-1330.96	-7879.68	-7265.13	-2002.48	1378.78
497.4	-1301.88	-7886.14	-7289.4	-2043.18	1337.82
497.6	-1271.85	-7892.51	-7312.99	-2083.01	1297.4
497.8	-1246.01	-7898.91	-7334.61	-2118.7	1261.83
498	-1216.75	-7906	-7359.77	-2158.91	1220.86
498.2	-1187.34	-7913.35	-7384.73	-2200.14	1180.58
498.4	-1157.38	-7920.71	-7410	-2240.72	1140.04
498.6	-1127.73	-7928.07	-7435.01	-2282.18	1098.64
498.8	-1097.41	-7935.42	-7460.06	-2323.19	1057.8
499	-1067.55	-7942.81	-7485.5	-2364.05	1016.06
499.2	-1037.19	-7950.03	-7510.46	-2405.46	975.021
499.4	-1007.42	-7956.78	-7535.58	-2446.54	933.266
499.6	-977.067	-7964.01	-7560.44	-2488.43	892.04
499.8	-946.963	-7971.33	-7585.95	-2529.56	850.629
500	-916.987	-7978.57	-7610.77	-2571.53	808.36
500.2	-882.85	-7986.62	-7638.92	-2618.33	761.208
500.4	-852.178	-7993.29	-7663.53	-2659.46	719.612
500.6	-821.94	-8000.05	-7688.37	-2700.7	677.116
500.8	-791.075	-8007.17	-7713.56	-2743.12	635.25
501	-760.854	-8014.29	-7738.64	-2784.83	592.726
501.2	-729.921	-8020.81	-7762.89	-2827.1	550.748
501.4	-699.181	-8027.36	-7787.56	-2868.87	508.453
501.6	-665.311	-8034.15	-7814.31	-2914.73	460.989
501.8	-634.549	-8040.48	-7838.58	-2957.24	418.271
502	-603.103	-8047.11	-7863.7	-2999.45	375.355
502.2	-570.904	-8053.95	-7889.56	-3043.31	330.259
502.4	-535.568	-8062.08	-7918.16	-3091.67	281.298
502.6	-503.837	-8069	-7943.52	-3135.41	238.019
502.8	-472.499	-8075.53	-7968.83	-3177.99	193.816
503	-436.795	-8082.93	-7996.74	-3226.44	144.445
503.2	-404.429	-8089.52	-8021.63	-3269.97	100.671
503.4	-372.487	-8095.46	-8046.75	-3313.06	56.6086
503.6	-336.029	-8102.95	-8074.97	-3362.18	6.41009
503.8	-303.797	-8109.34	-8099.76	-3405.74	-38.6914
504	-267.21	-8115.51	-8126.9	-3454.61	-89.1072
504.2	-234.071	-8120.93	-8150.9	-3498.44	-133.876
504.4	-201.565	-8126.22	-8175.31	-3541.7	-179.694
504.6	-164.496	-8132.52	-8202.98	-3591.45	-230.999
504.8	-130.96	-8137.3	-8226.75	-3635.76	-276.588
505	-93.384	-8142.66	-8253.82	-3685.18	-328.417
505.2	-60.0164	-8147.57	-8278.42	-3729.29	-375.083
505.4	-26.586	-8152.32	-8302.22	-3773.96	-421.102
505.6	7.82836	-8157.63	-8327.32	-3818.51	-467.388
505.8	46.1349	-8163.2	-8355.21	-3868.94	-520.393
506	80.185	-8168.38	-8379.75	-3913.89	-567.902
506.2	114.99	-8173.51	-8404.38	-3959.74	-615.05
506.4	149.358	-8178.49	-8429.59	-4004.8	-662.474
506.6	183.91	-8183.16	-8453.89	-4050.02	-710.766
506.8	218.48	-8187.76	-8478.22	-4095.05	-758.424
507	253.003	-8192.17	-8502.63	-4141.03	-806.199
507.2	288.26	-8196.6	-8526.97	-4186.48	-854.102
507.4	323.404	-8201.81	-8552.07	-4232.09	-902.3
507.6	358.497	-8206.71	-8577.4	-4277.68	-951.387
507.8	393.771	-8210.92	-8601.88	-4323.38	-1000.01
508	428.949	-8214.94	-8626.34	-4368.93	-1048.61
508.2	466.275	-8219.16	-8652.26	-4417.1	-1099.89
508.4	501.943	-8223.4	-8677.19	-4463.94	-1149.02
508.6	538.398	-8227.41	-8701.84	-4509.71	-1198.39
508.8	574.328	-8231.44	-8726.62	-4555.9	-1248.76
509	611.129	-8235.4	-8751.5	-4602.86	-1298.5
509.2	647.539	-8239.81	-8777.02	-4649.39	-1349.29
509.4	684.646	-8244.35	-8802.38	-4697.05	-1399.49
509.6	721.224	-8248.99	-8828.62	-4744.05	-1450.65
509.8	758.464	-8252.7	-8853.39	-4791.48	-1500.83
510	795.053	-8255.04	-8876.95	-4837.29	-1550.84
510.2	831.84	-8258.31	-8900.72	-4883.53	-1602.09
510.4	869.354	-8261.55	-8925.03	-4930.8	-1652.49
510.6	906.423	-8264.32	-8949.39	-4977.14	-1703.79
510.8	944.175	-8266.97	-8973.25	-5024.55	-1754.52
511	981.468	-8269.97	-8998.17	-5071.48	-1806.47
511.2	1019.67	-8272.97	-9022.51	-5119.31	-1857.79
511.4	1057.05	-8275.36	-9046.46	-5166.29	-1908.99
511.6	1094.8	-8277.77	-9069.94	-5213.4	-1961.3
511.8	1133.26	-8280.42	-9094.05	-5261.25	-2012.95
512	1171.41	-8282.59	-9118.28	-5308.36	-2065.74
512.2	1210.14	-8284.93	-9142.04	-5356.19	-2117.74
512.4	1248.3	-8287.26	-9166.3	-5403.69	-2170.64
512.6	1291.9	-8289.84	-9193.06	-5457.33	-2228.96
512.8	1330.41	-8291.25	-9216.3	-5504.19	-2281.24
513	1369.17	-8293.68	-9240.58	-5552.09	-2334.79
513.2	1408.2	-8296.63	-9265.16	-5600.29	-2387.71
513.4	1447.92	-8298.77	-9289.04	-5648.18	-2440.76
513.6	1487.27	-8301.74	-9313.85	-5697.61	-2494.15
513.8	1526.18	-8303.39	-9337.72	-5745.35	-2547.11
514	1565.21	-8304.69	-9360.64	-5792.86	-2600.85
514.2	1606.36	-8306.02	-9384.37	-5842.82	-2655.71
514.4	1645.67	-8306.45	-9407.04	-5890.01	-2709.77
514.6	1684.82	-8306.32	-9428.91	-5937.06	-2762.99
514.8	1725.04	-8306.7	-9451.44	-5985.22	-2816.63
515	1770.1	-8307.13	-9476.28	-6039.4	-2877.39
515.2	1810.08	-8307.31	-9499.01	-6087.25	-2932.22
515.4	1850.75	-8307.64	-9521.4	-6135.98	-2986.2
515.6	1890.69	-8306.48	-9543.05	-6183.47	-3041.13
515.8	1931.8	-8306.59	-9565.52	-6231.9	-3095.63
516	1972.37	-8306.76	-9588.34	-6280.94	-3151.24
516.2	2012.96	-8306.61	-9610.83	-6329.47	-3206.07
516.4	2054.26	-8306.13	-9633.01	-6378.48	-3260.86
516.6	2095.31	-8305.95	-9655.23	-6427.37	-3316.95
516.8	2137.05	-8306.11	-9677.9	-6477.57	-3372.22
517	2178.3	-8305.27	-9699.86	-6525.93	-3428.31
517.2	2220.05	-8303.41	-9720.34	-6573.84	-3483.29
517.4	2261.28	-8301.73	-9741.46	-6622.88	-3539.46
517.6	2302.6	-8299.24	-9761.9	-6671	-3594.86
517.8	2344.68	-8296.23	-9781.93	-6719.63	-3650.28
518	2386.46	-8294.42	-9803	-6768.41	-3707.18
518.2	2429.14	-8293.21	-9824.88	-6818.53	-3763.5
518.4	2471.41	-8291.66	-9847.28	-6867.91	-3821.25
518.6	2513.57	-8289.25	-9868.07	-6916.85	-3877.65
518.8	2556.35	-8286.95	-9888.88	-6966	-3934.18
519	2598.89	-8284.97	-9910.03	-7015.74	-3990.96
519.2	2641.6	-8282.7	-9931.31	-7064.92	-4047.92
519.4	2684.5	-8280.56	-9952.42	-7114.31	-4106.13
519.6	2727.77	-8278.54	-9974.03	-7164.22	-4163.85
519.8	2771.66	-8275.38	-9994.61	-7213.41	-4221.11
520	2814.58	-8271.43	-10014.4	-7262.99	-4278.26
520.2	2857.57	-8267.89	-10034.6	-7311.93	-4335.6
520.4	2903.02	-8263.79	-10055.1	-7362.58	-4395.76
520.6	2946.17	-8259.28	-10074.7	-7412.15	-4453.04
520.8	2989.7	-8255.37	-10094.7	-7461.61	-4511.97
521	3034.29	-8251.5	-10115	-7512.06	-4570.11
521.2	3078.02	-8246.79	-10135.1	-7561.14	-4629.1
521.4	3122.34	-8241.41	-10153.9	-7610.75	-4686.95
521.6	3172.21	-8235.72	-10175.4	-7665.82	-4752.91
521.8	3216.42	-8230.49	-10194.4	-7715.84	-4812.35
522	3261.52	-8225	-10213.4	-7765.29	-4871.27
522.2	3306.34	-8219.72	-10233.4	-7816.14	-4930.41
522.4	3351.45	-8214.38	-10252.8	-7866.07	-4990.85
522.6	3397.13	-8209.05	-10271.8	-7916.95	-5050.16
522.8	3442.61	-8203.96	-10291.7	-7967.56	-5111.15
523	3494.08	-8196.92	-10312.9	-8024.29	-5178.57
523.2	3540.19	-8190.64	-10331.5	-8074.05	-5238.47
523.4	3585.89	-8184.27	-10349.9	-8124.67	-5299.34
523.6	3632.35	-8177.49	-10368.2	-8174.51	-5359.45
523.8	3678.35	-8171.17	-10386.8	-8225.47	-5419.76
524	3730.65	-8162.91	-10406.7	-8281.67	-5488.13
524.2	3776.55	-8154.77	-10423.4	-8331.31	-5549.07
524.4	3824.06	-8147.52	-10441.1	-8382.74	-5609.77
524.6	3870.78	-8139.92	-10458.7	-8432.85	-5671.55
524.8	3923.45	-8130.39	-10477.4	-8488.91	-5740.08
525	3970.76	-8121.27	-10493.3	-8538.2	-5800.69
525.2	4017.64	-8113.1	-10510.6	-8589.47	-5862.76
525.4	4065.68	-8105.01	-10528.3	-8640.5	-5924.54
525.6	4117.44	-8094.96	-10546.6	-8696.44	-5992.88
525.8	4164.96	-8085.94	-10562.9	-8746.84	-6054.39
526	4212.49	-8077.15	-10579.2	-8797.28	-6116.06
526.2	4260.81	-8067.21	-10594.5	-8846.92	-6177.6
526.4	4309.96	-8056.5	-10609.8	-8898.98	-6241.81
526.6	4363.94	-8044.45	-10626.3	-8955.41	-6311.49
526.8	4413.01	-8033.74	-10641.2	-9005.84	-6373.65
527	4461.68	-8023.28	-10656.8	-9057.07	-6437.33
527.2	4511.13	-8012.23	-10671.5	-9107.71	-6499.74
527.4	4559.98	-8001.07	-10686	-9158.87	-6562.58
527.6	4608.84	-7989.25	-10700.4	-9209.14	-6626.31
527.8	4658.49	-7977.5	-10714.2	-9260.02	-6688.85
528	4707.52	-7965.57	-10728.1	-9310.17	-6752.81
528.2	4757.63	-7953.48	-10741.9	-9360.49	-6815.7
528.4	4806.88	-7940.59	-10755	-9410.82	-6879.46
528.6	4857.25	-7928.03	-10768.7	-9461.16	-6942.94
528.8	4907.18	-7915.25	-10782.7	-9512.69	-7007.63
529	4957.09	-7901.4	-10795	-9562.59	-7070.88
529.2	5008.36	-7888.62	-10808.2	-9614.38	-7134.99
529.4	5058.86	-7875.22	-10821	-9665.45	-7200.25
529.6	5109.99	-7860.43	-10832.7	-9715.09	-7263.74
529.8	5160.52	-7846	-10844.9	-9766.19	-7328.99
530	5212.23	-7831.38	-10857.1	-9816.83	-7393.16
530.2	5263.52	-7816.95	-10869	-9868.46	-7457.75
530.4	5315.02	-7802.81	-10881.5	-9919.91	-7524.01
530.6	5367.02	-7787.49	-10892.7	-9971.48	-7588.52
530.8	5417.96	-7771.5	-10903.2	-10020.9	-7653.49
531	5468.78	-7754.86	-10913	-10069.8	-7717.25
531.2	5519.77	-7737.96	-10922.9	-10118.6	-7781.43
531.4	5571.63	-7720.39	-10931.6	-10167.4	-7845.09
531.6	5622.53	-7702.56	-10940.3	-10216.3	-7908.96
531.8	5674.14	-7685.23	-10949.8	-10266.6	-7973.49
532	5726.49	-7668.3	-10959.8	-10317	-8040.11
532.2	5778.82	-7650.68	-10969.4	-10367.2	-8105.53
532.4	5832	-7632.97	-10979	-10416.8	-8170.95
532.6	5886.01	-7614.24	-10988.5	-10468.5	-8239.77
532.8	5939.52	-7595.98	-10997.8	-10518.5	-8305.55
533	5992.33	-7577.57	-11007.2	-10568.9	-8372.34
533.2	6046.04	-7558.66	-11015.8	-10618.3	-8438.05
533.4	6098.34	-7538.95	-11023.5	-10668	-8503
533.6	6158.01	-7516.58	-11031.9	-10723.3	-8576.69
533.8	6210.96	-7496.85	-11039.5	-10772.3	-8643.3
534	6264.48	-7476.95	-11046.6	-10820.4	-8708.46
534.2	6317.7	-7456.76	-11053.7	-10870.1	-8774.96
534.4	6371.49	-7435.67	-11060.2	-10918.4	-8840.08
534.6	6424.87	-7415.27	-11067.5	-10968.3	-8907.23
534.8	6479.39	-7394.27	-11074.1	-11017.5	-8972.96
535	6538.98	-7370.26	-11080.8	-11071.7	-9047.21
535.2	6593.52	-7348.74	-11086.8	-11120.8	-9112.99
535.4	6646.85	-7326.42	-11091.5	-11168.5	-9179.15
535.6	6701.61	-7304.11	-11096.7	-11216.6	-9244.65
535.8	6755.45	-7281.41	-11101.4	-11265.1	-9311.33
536	6810.17	-7258.01	-11105.6	-11312.6	-9376.77
536.2	6864.45	-7235.06	-11110.1	-11361.3	-9443.86
536.4	6919.96	-7211.7	-11114.8	-11409.5	-9510.46
536.6	6974.75	-7188.78	-11119.8	-11459	-9576.87
536.8	7029.62	-7165.02	-11123.8	-11507.2	-9643.94
537	7085.3	-7141.52	-11127.2	-11554.9	-9709.76
537.2	7139.78	-7117.34	-11130.6	-11603.3	-9776.81
537.4	7194.98	-7092.08	-11132.9	-11650	-9842.08
537.6	7249.67	-7067.48	-11135.3	-11697.3	-9908.65
537.8	7305.24	-7042.52	-11137.5	-11744.3	-9974.41
538	7359.57	-7017.25	-11138.9	-11791.2	-10040.4
538.2	7413.92	-6990.86	-11139.6	-11837	-10105.3
538.4	7468.8	-6964.66	-11140.1	-11882.4	-10169.7
538.6	7522.71	-6937.97	-11140.4	-11927.4	-10235.1
538.8	7577.52	-6910.88	-11139.8	-11971.5	-10299.2
539	7632.59	-6884.65	-11140.7	-12018.2	-10365.5
539.2	7689.15	-6858.42	-11142.2	-12064.8	-10431.5
539.4	7744.84	-6832.34	-11143.5	-12112.8	-10498.8
539.6	7800.9	-6805.96	-11145.1	-12160.2	-10565.2
539.8	7857.7	-6779.94	-11146	-12206.6	-10631.4
540	7912.78	-6752.97	-11146	-12252.5	-10697.4
540.2	7967.73	-6724.06	-11143.9	-12295.9	-10760.8
540.4	8021.66	-6695.47	-11141.5	-12339.7	-10824.8
540.6	8077.25	-6666.62	-11139.5	-12383.8	-10888.4
540.8	8131.69	-6637.37	-11136.4	-12427.9	-10952.3
541	8186.08	-6607.29	-11132.8	-12470.9	-11015.2
541.2	8241.99	-6577.87	-11129.7	-12514.9	-11078.8
541.4	8296.89	-6547.85	-11126.2	-12558.5	-11143
541.6	8353.2	-6517.23	-11122.4	-12601.4	-11206.9
541.8	8408.66	-6487.35	-11118.9	-12645.5	-11272.4
542	8465.15	-6456.33	-11114.9	-12688.5	-11336.6
542.2	8521.26	-6425.53	-11111.4	-12733	-11402.5
542.4	8577.54	-6394.13	-11107.4	-12776.7	-11467.4
542.6	8634.82	-6363.44	-11103.3	-12820.3	-11532.6
542.8	8691.73	-6332.59	-11099.8	-12865	-11599.1
543	8748.77	-6300.25	-11095.2	-12907.3	-11663.8
543.2	8804.13	-6267.76	-11089.3	-12949	-11727
543.4	8859.86	-6235.13	-11083	-12990.7	-11790.3
543.6	8915.78	-6202.03	-11076.8	-13032	-11854.9
543.8	8979.39	-6163.37	-11068.1	-13079.3	-11927.4
544	9035.87	-6129.1	-11061.4	-13120.7	-11991.1
544.2	9094.16	-6095.63	-11055.1	-13162.6	-12055.8
544.4	9151.07	-6061.66	-11048.2	-13204.6	-12121.1
544.6	9214.07	-6023.89	-11040.4	-13250.1	-12191.3
544.8	9273.18	-5986.97	-11031.4	-13291.6	-12256.7
545	9330.38	-5951.7	-11022.8	-13332.6	-12321.9
545.2	9388.07	-5915.27	-11013.9	-13373.2	-12385.8
545.4	9452.9	-5874.8	-11003.9	-13418.9	-12457.9
545.6	9509.55	-5838.32	-10994.3	-13458.5	-12522.1
545.8	9566.77	-5801.09	-10984.9	-13499.2	-12585.7
546	9632.16	-5759.57	-10974.8	-13544.9	-12658.3
546.2	9691.28	-5722.85	-10965.9	-13585.7	-12723.1
546.4	9748.88	-5685.62	-10955.9	-13626.4	-12788.1
546.6	9814.82	-5642.96	-10944.5	-13671.5	-12860.7
546.8	9874.76	-5605.1	-10934.9	-13712.8	-12925.6
547	9933.15	-5567.27	-10924.2	-13753.9	-12990.8
547.2	9998.98	-5523.74	-10911.5	-13798.2	-13063.4
547.4	10057.8	-5484.06	-10899.2	-13836.8	-13126.7
547.6	10123.4	-5439.52	-10885.1	-13880	-13198.2
547.8	10181.2	-5399.6	-10871.9	-13917.5	-13261.6
548	10239.4	-5358.92	-10858.9	-13956.7	-13324.6
548.2	10306.2	-5313.59	-10844.7	-14000.8	-13396.6
548.4	10366.6	-5273.47	-10831.9	-14040	-13460.7
548.6	10426	-5232.99	-10818.9	-14079.3	-13526
548.8	10493	-5186.56	-10803.6	-14122.4	-13598.1
549	10551.5	-5144.49	-10789.4	-14159.5	-13660.8
549.2	10611.2	-5102.87	-10774.7	-14196.7	-13723.7
549.4	10663	-5066.16	-10761.4	-14229.5	-13780
549.6	10721.9	-5023.8	-10746.8	-14267.2	-13843
549.8	10767	-4992.26	-10735.4	-14294.5	-13889.4
550	10825.8	-4949.71	-10719.9	-14331.7	-13952.8
550.2	10870.5	-4916.69	-10707.6	-14358.8	-13999
550.4	10935.4	-4869.75	-10690.1	-14398.7	-14067.2
550.6	11003.5	-4818.98	-10670.6	-14439.8	-14138.5
550.8	11076.3	-4764.13	-10648.8	-14483.5	-14215.8
551	11143.1	-4713.96	-10628.9	-14523.1	-14284.5
551.2	11210.6	-4664.05	-10609.6	-14563.9	-14355.1
551.4	11269.2	-4618.59	-10591.5	-14599.1	-14415.7
551.6	11321.4	-4579.77	-10575.7	-14630	-14470.1
551.8	11382.1	-4534.06	-10558.2	-14665.4	-14531.7
552	11440.4	-4488.82	-10538.8	-14699.8	-14592.4
552.2	11498.9	-4442.29	-10518.7	-14732.9	-14651.6
552.4	11550.3	-4401.69	-10501.1	-14762.4	-14704.2
552.6	11607.4	-4355.31	-10479.9	-14794.4	-14763.7
552.8	11665	-4308.86	-10459	-14827.3	-14822.5
553	11724.1	-4261.61	-10438.7	-14859.9	-14881.8
553.2	11775.4	-4220.6	-10420.2	-14888.4	-14934
553.4	11833.9	-4173.8	-10398.7	-14920.8	-14994.8
553.6	11893.3	-4125.89	-10377.8	-14953.9	-15054.5
553.8	11944.2	-4084.18	-10358.8	-14982.5	-15106.8
554	12003.3	-4036.08	-10336	-15013.5	-15165.3
554.2	12060.5	-3987.55	-10312.4	-15043.5	-15223.8
554.4	12119.2	-3938.16	-10289	-15073.2	-15281.9
554.6	12177.3	-3889.13	-10265.1	-15102.9	-15340.5
554.8	12227.6	-3845.36	-10243.1	-15128.5	-15390.5
555	12285.4	-3794.77	-10219	-15158.6	-15448.3
555.2	12344.2	-3744.44	-10194.4	-15187.7	-15505.8
555.4	12402.4	-3694.16	-10169.8	-15217.3	-15564.1
555.6	12461.1	-3642.76	-10144.9	-15246.1	-15621.2
555.8	12519.8	-3592.18	-10119.5	-15275.3	-15680.3
556	12579.3	-3540.11	-10094.3	-15304.2	-15737.8
556.2	12637	-3488.85	-10067.6	-15331	-15795.1
556.4	12694.4	-3436.4	-10041	-15358.6	-15851.6
556.6	12757.9	-3379.63	-10011.5	-15388.8	-15913.5
556.8	12816.3	-3327.67	-9984.17	-15415.4	-15969.3
557	12875.6	-3273.56	-9954.95	-15442.6	-16027.7
557.2	12940.6	-3214.67	-9923.39	-15472.1	-16090.3
557.4	12999.7	-3161.44	-9895.59	-15497.6	-16145.9
557.6	13056.2	-3108.53	-9865.95	-15521.7	-16200.8
557.8	13120.9	-3048.53	-9832.6	-15549.6	-16262.7
558	13179.9	-2994.81	-9803.54	-15575.4	-16317.9
558.2	13245.3	-2934.54	-9769.38	-15602.4	-16379.4
558.4	13303.6	-2881.22	-9739.15	-15627.2	-16434.8
558.6	13360.3	-2826.61	-9708.17	-15650.2	-16487.1
558.8	13424.6	-2765.02	-9672.28	-15675	-16546.3
559	13481.5	-2710.61	-9639.49	-15696.2	-16597.5
559.2	13544.8	-2648.45	-9602.86	-15719.9	-16655.5
559.4	13600.7	-2593.48	-9570.36	-15740.9	-16707.2
559.6	13657.7	-2537.5	-9537.58	-15761.4	-16758.1
559.8	13721.8	-2474.57	-9500.25	-15785.1	-16815.8
560	13777.8	-2418.8	-9466.2	-15804.9	-16867.1
560.2	13835.4	-2362.08	-9433.2	-15826.1	-16918.7
560.4	13891.5	-2305.66	-9399.17	-15845.9	-16969.6
560.6	13946.2	-2248.98	-9364.44	-15864.3	-17017.9
560.8	14010.4	-2185.28	-9326.08	-15886.2	-17075.1
561	14066.6	-2127.36	-9290.8	-15904.2	-17123.8
561.2	14122.5	-2069.83	-9255.56	-15922.7	-17173.8
561.4	14177.4	-2012.01	-9220.33	-15940.2	-17221.5
561.6	14232	-1953.92	-9184.58	-15956.9	-17268.3
561.8	14279.9	-1901.21	-9151.6	-15970.1	-17309.3
562	14333	-1841.67	-9114.47	-15984.5	-17354.2
562.2	14388.9	-1783.51	-9077.62	-16001	-17400.5
562.4	14443.1	-1725.02	-9040.21	-16015.9	-17446.3
562.6	14497.1	-1665.41	-9002.49	-16029.9	-17490.3
562.8	14551.4	-1607.17	-8964.73	-16045.1	-17536.5
563	14598.7	-1555.5	-8931.06	-16056.5	-17574.8
563.2	14650.5	-1495.8	-8891.39	-16068.3	-17616.5
563.4	14703.8	-1436.76	-8851.09	-16080	-17659.3
563.6	14756.7	-1377.62	-8811.63	-16092.6	-17701.7
563.8	14802.9	-1325.09	-8776.07	-16101.6	-17738.1
564	14855.4	-1264.74	-8735.77	-16112.8	-17779.2
564.2	14907.1	-1205.5	-8694.68	-16123.6	-17820.9
564.4	14959.9	-1145.42	-8654.2	-16134.8	-17861.4
564.6	15003.9	-1094.05	-8617.53	-16142.9	-17895.9
564.8	15055.9	-1033.28	-8575.5	-16151.6	-17935.6
565	15107.1	-972.759	-8533.74	-16160.6	-17975.2
565.2	15159.9	-911.024	-8492.23	-16170.6	-18014.9
565.4	15209.8	-850.133	-8448.97	-16177.8	-18053.2
565.6	15260.2	-787.947	-8406.18	-16185.5	-18091.1
565.8	15305	-735.024	-8369.07	-16193.4	-18125.8
566	15355.3	-672.409	-8325.47	-16200.4	-18162.4
566.2	15403.5	-610.232	-8281.99	-16205.2	-18197.9
566.4	15452.1	-546.937	-8238.06	-16209.9	-18232
566.6	15500.2	-484.033	-8193.74	-16214.8	-18267.5
566.8	15547.7	-420.09	-8149.01	-16217.5	-18300.5
567	15594.6	-357.223	-8103.55	-16221.1	-18334.7
567.2	15643.9	-294.815	-8059.34	-16226.6	-18370.2
567.4	15692.4	-231.008	-8014.02	-16230	-18403.5
567.6	15746.2	-159.813	-7960.98	-16233.4	-18441.1
567.8	15794.4	-96.6482	-7915.4	-16237	-18475.2
568	15841.5	-32.2271	-7868.49	-16238.6	-18506.6
568.2	15887.7	31.212	-7820.53	-16239.6	-18538.4
568.4	15933.1	95.6908	-7772.21	-16238.2	-18566.9
568.6	15978.3	159.606	-7723.07	-16236.8	-18596.3
568.8	16028.3	229.943	-7669.61	-16235.6	-18628.1
569	16073.4	293.713	-7621.06	-16234.3	-18657.2
569.2	16119.7	361.494	-7569.61	-16232.8	-18685.8
569.4	16163.8	425.766	-7520.49	-16230	-18713.4
569.6	16213.4	498.261	-7463.7	-16225.8	-18743.2
569.8	16259	563.635	-7413.58	-16222.3	-18769.5
570	16303.2	627.815	-7362.08	-16217.8	-18795.5
570.2	16347.6	692.712	-7311.86	-16213.8	-18821.2
570.4	16395.3	765.603	-7254.52	-16208	-18849.6
570.6	16436.2	829.74	-7202.44	-16201.3	-18872.5
570.8	16478.3	894.602	-7151.43	-16195.8	-18896.2
571	16521.1	960.754	-7098.85	-16189.2	-18919.3
571.2	16567.5	1034.61	-7039.89	-16179.7	-18943.2
571.4	16608.9	1099.59	-6988.27	-16172.6	-18965.9
571.6	16650.6	1165.51	-6935.89	-16164.4	-18987.1
571.8	16689	1230.23	-6881.96	-16154.1	-19005.8
572	16734.3	1303.95	-6821.68	-16144.2	-19027.9
572.2	16776.4	1370.52	-6768.57	-16135.1	-19048
572.4	16816.6	1436.74	-6714.4	-16125.3	-19067.8
572.6	16856.3	1502.85	-6660.81	-16115.2	-19086.2
572.8	16900.5	1577.69	-6599.7	-16102.8	-19105.4
573	16939.7	1644.26	-6544.37	-16090.7	-19122.1
573.2	16974.9	1709.47	-6489.11	-16075.5	-19135.5
573.4	17010.7	1774.06	-6433.92	-16060.8	-19148.4
573.6	17047.6	1839.93	-6378.62	-16046.2	-19162.1
573.8	17087	1912.93	-6314.33	-16027.8	-19175
574	17123.5	1978.66	-6259.07	-16011.8	-19187.2
574.2	17160	2043.3	-6202.52	-15997.6	-19200.9
574.4	17196	2108.04	-6146.73	-15982.2	-19213.4
574.6	17235.3	2180.73	-6084.08	-15964	-19225.6
574.8	17270.1	2245.8	-6025.56	-15947.5	-19235.9
575	17306	2311.38	-5968.45	-15930.7	-19247.8
575.2	17342.4	2380.28	-5909.17	-15912.2	-19258.1
575.4	17376.1	2445.97	-5850.82	-15894.7	-19266.9
575.6	17413.7	2520.83	-5785.39	-15873.3	-19276.1
575.8	17447	2587.58	-5727.2	-15853	-19283.2
576	17479.8	2652.36	-5668.12	-15833.5	-19290.6
576.2	17511.7	2718.32	-5609.54	-15813.2	-19296.6
576.4	17545.7	2792.39	-5543.19	-15788.7	-19301.6
576.6	17577.2	2858.68	-5483.8	-15767.8	-19307.2
576.8	17608.7	2924.27	-5425.04	-15747.3	-19312.4
577	17639.5	2990.74	-5366.42	-15724.9	-19316.1
577.2	17674.3	3065.18	-5299.61	-15699.9	-19320.3
577.4	17703.7	3130.85	-5238.97	-15676.6	-19322.4
577.6	17731.3	3197.07	-5178.88	-15650.8	-19322
577.8	17759.3	3262.82	-5117.47	-15626.5	-19323.5
578	17791.3	3337.3	-5049.19	-15599.3	-19325.4
578.2	17820.1	3402.76	-4989	-15575	-19326.5
578.4	17850.1	3469.95	-4927.13	-15550	-19327.7
578.6	17880.8	3535.83	-4866.93	-15526.7	-19330.2
578.8	17912.6	3609.06	-4797.66	-15497.9	-19329.7
579	17938.5	3674.14	-4735.95	-15469.8	-19327
579.2	17964.2	3738.49	-4673.55	-15443.2	-19324.7
579.4	17991.2	3803.97	-4611.74	-15416.4	-19322.2
579.6	18021.8	3879.65	-4541.81	-15385.7	-19319.7
579.8	18047.8	3945.5	-4479.13	-15357.7	-19317
580	18073	4011.56	-4417.36	-15329.1	-19312.5
580.2	18096.9	4078.45	-4353.77	-15298.3	-19306.5
580.4	18115.7	4133.88	-4300.57	-15271.7	-19300.2
580.6	18138.3	4199.04	-4237.5	-15240.3	-19293.1
580.8	18160.2	4259.06	-4179.98	-15212.2	-19287.6
581	18182.8	4324.34	-4117.44	-15180.7	-19280.4
581.2	18204.9	4382.32	-4062.47	-15154.8	-19276.5
581.4	18233.3	4456.92	-3991.44	-15121.5	-19270.7
581.6	18265	4541.28	-3912.14	-15084	-19264.1
581.8	18292.9	4616.66	-3841.39	-15050	-19257.5
582	18319.4	4691.27	-3769.62	-15014.7	-19249.6
582.2	18342.5	4757.24	-3705.7	-14982.5	-19241.1
582.4	18366.2	4823.93	-3642.31	-14951	-19233.7
582.6	18384.9	4881.11	-3586.22	-14922.5	-19224.5
582.8	18407.3	4946.54	-3522.26	-14889.6	-19215.3
583	18430.2	5019.9	-3450.58	-14851.4	-19202.5
583.2	18448.6	5077.2	-3395.12	-14821.5	-19192.5
583.4	18467.4	5141.34	-3331.83	-14785.9	-19179.2
583.6	18489.2	5214.67	-3259.64	-14745.7	-19164.6
583.8	18509	5280.11	-3196.04	-14709.9	-19151.7
584	18531.9	5354.18	-3124.32	-14670.2	-19137.9
584.2	18550.3	5418.25	-3060.06	-14634.1	-19123.6
584.4	18570.8	5484.17	-2997.42	-14599.4	-19111.7
584.6	18591	5548.16	-2933.58	-14563.3	-19098.3
584.8	18609.3	5612.46	-2870.25	-14526.3	-19083.6
585	18627.5	5677.38	-2805.59	-14488.8	-19068.5
585.2	18646	5741.09	-2741.62	-14451.9	-19053.7
585.4	18661.8	5804.97	-2677.64	-14412.5	-19036.1
585.6	18682.2	5875.65	-2605.72	-14371	-19019.3
585.8	18700.7	5939.65	-2542.63	-14334.6	-19004.7
586	18718.2	6003.67	-2479.68	-14296.7	-18988.3
586.2	18735.3	6067.16	-2416.14	-14257.8	-18971.2
586.4	18751.9	6130.35	-2351.48	-14219.7	-18954
586.6	18769	6193.56	-2287.94	-14181.5	-18936.9
586.8	18783.8	6256.5	-2224.26	-14142.2	-18917.4
587	18799.1	6319.71	-2160.99	-14102.8	-18899.1
587.2	18816.1	6386.94	-2094.72	-14062.6	-18880.8
587.4	18832.4	6451.27	-2031.83	-14024.4	-18863.4
587.6	18846.7	6513.28	-1967.49	-13984.1	-18844.1
587.8	18859.9	6574.65	-1904.33	-13943.7	-18823.2
588	18875.8	6637.69	-1840.38	-13903.8	-18804.4
588.2	18890.9	6699.02	-1777.22	-13864.8	-18786
588.4	18906	6761.95	-1714.29	-13824.9	-18766.3
588.6	18921.4	6823.7	-1650.77	-13786.3	-18747.1
588.8	18935.8	6886	-1587.96	-13746.7	-18726.8
589	18948.5	6946.91	-1523.91	-13705.5	-18705
589.2	18963	7008.37	-1460.6	-13666	-18684.5
589.4	18973.9	7069.59	-1396.19	-13623.2	-18660.2
589.6	18986.8	7129.95	-1333.1	-13582.2	-18638.1
589.8	19000.6	7191.76	-1268.75	-13541.4	-18616.7
590	19011.3	7251.08	-1205.82	-13499.4	-18592.6
590.2	19023.3	7312.47	-1142.86	-13457.8	-18569.2
590.4	19034.9	7373.29	-1078.62	-13415.5	-18545.2
590.6	19046.3	7434.23	-1015.76	-13373.3	-18521.8
590.8	19057.2	7495.29	-951.905	-13329.8	-18497.3
591	19068.5	7555.12	-888.861	-13287.8	-18473.4
591.2	19082.1	7617.15	-824.849	-13247	-18451.8
591.4	19093.7	7677.45	-761.489	-13205.3	-18427.8
591.6	19108	7739.89	-698.274	-13165.4	-18406.7
591.8	19122.9	7807.57	-627.164	-13119.4	-18381.3
592	19134.1	7867.44	-564.712	-13077.2	-18357.2
592.2	19145.6	7927.19	-502.12	-13035.2	-18333.4
592.4	19157.9	7987.48	-439.606	-12993.5	-18309.7
592.6	19170	8047.05	-375.171	-12950.9	-18284.9
592.8	19183.1	8115.26	-302.831	-12902.2	-18256.8
593	19194.3	8174.85	-239.093	-12858.8	-18231.7
593.2	19205.7	8233.87	-176.135	-12815.9	-18206
593.4	19218.5	8294.44	-113.472	-12774.3	-18181.6
593.6	19231.9	8360.63	-43.2846	-12725.7	-18153
593.8	19243.3	8419.51	20.0829	-12682.4	-18126.8
594	19254.7	8478.68	82.5872	-12639.4	-18101
594.2	19267.7	8539.91	146.571	-12596.7	-18076.7
594.4	19281.4	8607.42	218.04	-12548	-18046.6
594.6	19292.5	8666.73	281.107	-12505	-18020
594.8	19303.4	8727.37	344.714	-12461.1	-17993.6
595	19316.3	8795.02	417.249	-12411.6	-17963.4
595.2	19328.7	8855.05	480.405	-12367.9	-17936.4
595.4	19341.7	8922.62	551.734	-12318.3	-17906
595.6	19353.7	8983.3	614.781	-12274.5	-17878.7
595.8	19366.7	9043.43	679.032	-12230.6	-17852.3
596	19381	9112.11	750.542	-12181.7	-17822.5
596.2	19393.7	9172.37	814.268	-12137.3	-17795.1
596.4	19403	9232.17	879.069	-12091.3	-17765.4
596.6	19414.2	9299.16	951.249	-12040	-17732.9
596.8	19425	9359.07	1014.91	-11994.7	-17704.5
597	19439.3	9427.44	1087.31	-11945	-17673.4
597.2	19449.7	9487.59	1150.99	-11899.9	-17644.8
597.4	19461.7	9547.64	1215.43	-11855.4	-17617.3
597.6	19474.5	9614.94	1286.18	-11805	-17586.4
597.8	19484.2	9673.48	1350.24	-11758.3	-17556
598	19497.7	9734.33	1414.05	-11715.2	-17530
598.2	19512.4	9803.91	1486.99	-11665.2	-17499.1
598.4	19524.1	9863.88	1550.37	-11620.6	-17471.4
598.6	19535.8	9925.1	1614.93	-11575.4	-17442.8
598.8	19547.6	9985.79	1678.27	-11530.8	-17415
599	19559.5	10052.2	1748	-11480.9	-17382.8
599.2	19569.4	10114.9	1813.59	-11432.8	-17352.3
599.4	19578	10173.1	1877.17	-11385	-17320.9
599.6	19587.7	10232.7	1940.37	-11338.7	-17290.8
599.8	19599	10293.7	2004.84	-11292.5	-17261.4
600	19611.2	10361	2077.06	-11241.1	-17227.6
600.2	19621.5	10420.6	2141.06	-11195.5	-17197.7
600.4	19632.7	10481.9	2206.18	-11149.7	-17167.7
600.6	19644.2	10543.1	2270.4	-11103.3	-17139.1
600.8	19656	10605.5	2333.68	-11058.3	-17109.7
601	19666.6	10665.7	2398.17	-11011.5	-17079.2
601.2	19675.4	10725.2	2461.33	-10964.9	-17048
601.4	19682.5	10785.1	2525.57	-10916.6	-17014.7
601.6	19693	10853.4	2598.04	-10864.4	-16980.2
601.8	19702.6	10913.6	2661.9	-10818.6	-16949.3
602	19712.3	10974.1	2726.98	-10772.2	-16917
602.2	19721.2	11033.8	2791.13	-10724.3	-16884.3
602.4	19729.8	11093.9	2854.15	-10677.6	-16852.4
602.6	19739.7	11153.9	2918.64	-10630.7	-16820.7
602.8	19750.1	11213.3	2981.57	-10584.7	-16788.5
603	19758.1	11272.9	3045.45	-10537.3	-16754.9
603.2	19766.1	11331.7	3107.72	-10491	-16721.9
603.4	19776.3	11392.3	3171.01	-10445.3	-16689.2
603.6	19784.2	11450.5	3233.13	-10397.2	-16655.6
603.8	19791.4	11509.2	3296.15	-10349.5	-16621
604	19801	11568	3358.81	-10302	-16587.4
604.2	19810.9	11627	3421.93	-10255.2	-16554.4
604.4	19818.5	11686.6	3485.32	-10206.6	-16518.6
604.6	19827.7	11745.9	3548.07	-10159.6	-16484.9
604.8	19837.9	11806	3612.21	-10112.1	-16450.4
605	19845.3	11864	3674.8	-10062.8	-16415.1
605.2	19854.1	11923.9	3738.75	-10015	-16380.9
605.4	19863.5	11983.5	3802.26	-9966.19	-16345.4
605.6	19871.2	12043.6	3865.43	-9917.5	-16309.4
605.8	19882.1	12104.7	3930.67	-9869.11	-16274.6
606	19891.4	12165.3	3994.31	-9820.48	-16239.4
606.2	19896.7	12222.8	4057.84	-9769.32	-16200
606.4	19903.6	12279.6	4120.95	-9718.33	-16162.3
606.6	19910.6	12338.5	4185.42	-9668.27	-16124.2
606.8	19917.1	12395.4	4249.11	-9616.86	-16085.4
607	19924.3	12453.7	4312.98	-9566.62	-16047.1
607.2	19931.4	12510.7	4377.85	-9515.33	-16008.8
607.4	19939.3	12568.6	4441.47	-9465.09	-15970.5
607.6	19946.8	12627.2	4506.4	-9414.96	-15931.4
607.8	19953.3	12684.8	4570.09	-9363.83	-15892.5
608	19959.7	12742	4634.25	-9312.85	-15852.5
608.2	19964	12797.8	4696.5	-9260.36	-15812.1
608.4	19967.8	12854.7	4758.93	-9208.58	-15771
608.6	19972.6	12917.9	4829.54	-9150.59	-15725.1
608.8	19977.4	12972.2	4893.41	-9098.44	-15684
609	19979.7	13026.1	4956.85	-9046.09	-15642.1
609.2	19984.1	13083.1	5020.97	-8994.75	-15600.5
609.4	19990.3	13140	5084.29	-8943.12	-15560.8
609.6	19995.7	13197	5148.29	-8891.47	-15519.8
609.8	20002.1	13260.2	5219.07	-8833.36	-15475.3
610	20007.6	13316.3	5282.06	-8781.67	-15435
610.2	20010.4	13371.5	5344.48	-8729.13	-15392.9
610.4	20010.8	13431.8	5415.41	-8668.27	-15342.8
610.6	20011.4	13485.9	5478.63	-8613.84	-15298.3
610.8	20010	13537.8	5540.1	-8559.25	-15253.1
611	20007.9	13594.9	5607.46	-8499	-15204
611.2	20010.5	13649.9	5669.93	-8445.65	-15161.9
611.4	20013.6	13706.4	5736.46	-8389.3	-15117.7
611.6	20014.7	13767	5807.97	-8328.06	-15068.6
611.8	20015.5	13821.6	5872.49	-8274.59	-15024.6
612	20015.9	13882.3	5943.97	-8213.55	-14974.9
612.2	20014.5	13935.4	6006.2	-8158.04	-14929.7
612.4	20013	13994.9	6076.72	-8095.7	-14878.7
612.6	20010.4	14045.7	6138.4	-8040.76	-14832.5
612.8	20005.9	14102.7	6208.21	-7977.96	-14779.2
613	20001.9	14154.6	6270.57	-7922.53	-14731.6
613.2	19999.8	14213.2	6340.85	-7860.03	-14679.5
613.4	19997.2	14264.7	6401.58	-7804.14	-14632.7
613.6	19992.2	14321.2	6470.13	-7741.13	-14578.1
613.8	19986.8	14371.3	6531.91	-7685.23	-14528.8
614	19980.5	14426.2	6600.16	-7621.88	-14473
614.2	19974.5	14475.4	6660.22	-7565.76	-14423.8
614.4	19966.1	14530.6	6727.81	-7501.98	-14366.6
614.6	19956.7	14577.9	6786.89	-7445.22	-14314.1
614.8	19947.2	14630.9	6853.69	-7380.73	-14256.1
615	19937.7	14677.3	6913.66	-7323.01	-14203.3
615.2	19926.7	14729.2	6980.61	-7258.4	-14143.6
615.4	19918.8	14776.1	7039.92	-7202.39	-14092.3
615.6	19909	14828	7106.62	-7138.89	-14033.2
615.8	19897.9	14872.1	7165.45	-7080.54	-13979.2
616	19886.3	14917.4	7223.77	-7023.35	-13924.6
616.2	19873.7	14968.2	7290.73	-6956.33	-13862.2
616.4	19861.2	15012	7349.39	-6897.87	-13806.3
616.6	19848.2	15055.3	7406.65	-6837.83	-13750.2
616.8	19833	15102.1	7468.68	-6773.08	-13687.5
617	19819.1	15143.5	7524.99	-6714.44	-13630.8
617.2	19802.7	15185.7	7583.64	-6652.46	-13569.9
617.4	19787	15225.5	7639.65	-6591.25	-13511.9
617.6	19766.6	15268.8	7701.88	-6522.93	-13444.2
617.8	19749.4	15308	7757.71	-6461.95	-13383.3
618	19730.9	15345.8	7812.72	-6400.12	-13323.1
618.2	19711.2	15383.1	7867.91	-6339.1	-13261
618.4	19691.3	15418.6	7921.3	-6277.16	-13199.8
618.6	19670	15460	7982.58	-6208.45	-13130.5
618.8	19651.1	15496.6	8036.95	-6147.93	-13069.6
619	19628.5	15531	8090.34	-6086.37	-13005.1
619.2	19603.9	15563.4	8141.86	-6023.21	-12940.7
619.4	19579.8	15596.6	8194.59	-5961.93	-12875.4
619.6	19553	15626.5	8245	-5899.3	-12809.4
619.8	19526.5	15657.6	8296.64	-5838.36	-12743.2
620	19502.4	15689.1	8347.77	-5775.67	-12679.2
620.2	19471.8	15722.6	8404.59	-5705.34	-12605
620.4	19443.4	15750.9	8453.51	-5643.49	-12538.9
620.6	19416.7	15781.5	8504.25	-5581.71	-12472.6
620.8	19388.3	15808.6	8552.38	-5518.77	-12406.1
621	19357.5	15834.4	8600.77	-5456.23	-12336.7
621.2	19323.5	15857.1	8646.54	-5391.71	-12266.9
621.4	19288.3	15878.4	8692.52	-5327.92	-12197
621.6	19254.1	15900.8	8739.47	-5263.73	-12126.3
621.8	19219	15922.1	8784.51	-5200.12	-12056.4
622	19184.3	15943.7	8830.26	-5135.6	-11986.8
622.2	19152.2	15967	8876.62	-5071.19	-11918.6
622.4	19113.3	15993	8929.27	-4998.02	-11839.2
622.6	19078.5	16014.6	8974.57	-4934.26	-11769.4
622.8	19042.4	16034	9018.21	-4869.93	-11699.8
623	19005.4	16053.5	9062.14	-4806.37	-11628.8
623.2	18968.2	16071.4	9104.46	-4741.54	-11558.5
623.4	18926.3	16085.8	9145.66	-4677.55	-11485.8
623.6	18886.6	16101	9186.73	-4614.04	-11412.7
623.8	18840.2	16118	9232.78	-4541.76	-11331
624	18796.8	16130.4	9272.29	-4475.82	-11258
624.2	18754.3	16142.2	9312.21	-4411.57	-11183.8
624.4	18713.1	16155.9	9351.92	-4347.08	-11111.7
624.6	18669.6	16168	9391.19	-4283.13	-11037.8
624.8	18624.2	16177.1	9428.54	-4217.65	-10963.5
625	18578.8	16186.8	9466.44	-4153.24	-10889.6
625.2	18526.3	16196.7	9507.87	-4081.03	-10805.5
625.4	18477.5	16202.1	9542.42	-4017.13	-10728.6
625.6	18430.3	16209.5	9578.16	-3952.62	-10654.1
625.8	18383.2	16216.8	9613.92	-3889.44	-10578.4
626	18332.6	16219.9	9647.13	-3824.9	-10502.2
626.2	18281.6	16222.7	9679.85	-3761.67	-10424.4
626.4	18227.5	16227.7	9717.66	-3690.46	-10339.5
626.6	18176.5	16229.6	9748.95	-3626.18	-10263.7
626.8	18123.1	16230.1	9780.22	-3562.47	-10186.7
627	18071.6	16231.4	9810.96	-3499.22	-10109.4
627.2	18019.3	16232.1	9841.34	-3434.83	-10033.6
627.4	17966.5	16230.9	9871.69	-3371.66	-9955.46
627.6	17911.5	16228.2	9900.13	-3307.01	-9878.4
627.8	17856.3	16224	9927.83	-3243.58	-9799.85
628	17800	16218.2	9953.63	-3179.04	-9721.18
628.2	17740.5	16209.6	9978.21	-3115.99	-9641.95
628.4	17682	16200.1	10001.7	-3053.86	-9561.11
628.6	17623.2	16190.6	10025.3	-2990.5	-9482.25
628.8	17564	16179.2	10047.8	-2928.28	-9401.17
629	17505.6	16169.9	10071.1	-2864.97	-9323.06
629.2	17448.1	16159.6	10094.3	-2803.1	-9243.5
629.4	17389.9	16149	10116.7	-2740.57	-9165.3
629.6	17327.7	16135.1	10136.7	-2679.46	-9084.55
629.8	17267.1	16120.9	10156.4	-2618.37	-9005.35
630	17204.2	16105.7	10174.7	-2556.38	-8925.97
630.2	17138.9	16087	10191.5	-2495.36	-8843.63
630.4	17069.9	16066.2	10206.7	-2433.79	-8762.76
630.6	17000.4	16043	10220.6	-2373.25	-8679.57
630.8	16931.3	16020.2	10234.2	-2313.47	-8597.7
631	16862.2	15998.2	10247.8	-2253.55	-8515.56
631.2	16802	15979	10259.3	-2202.11	-8445.39
631.4	16731.3	15953.2	10271.2	-2143.32	-8361.88
631.6	16661	15929.6	10283.7	-2083.92	-8281.17
631.8	16590.3	15903.7	10294.7	-2025.03	-8198.78
632	16518.1	15875.8	10303.7	-1965.52	-8117.35
632.2	16444	15846.5	10312	-1907.6	-8034.37
632.4	16370.6	15817.8	10319.6	-1850.44	-7952.87
632.6	16294.8	15787.1	10326.2	-1792.76	-7871.22
632.8	16218.2	15753.4	10331.5	-1735.8	-7787.38
633	16140.4	15720	10335.7	-1678.45	-7705.92
633.2	16062.9	15684.9	10339.2	-1622.02	-7622.73
633.4	15994.8	15653.2	10341.5	-1572.62	-7550.6
633.6	15919	15618.2	10344.7	-1516.96	-7469.51
633.8	15840.5	15581	10345.8	-1461.95	-7388.3
634	15759.8	15542	10345.9	-1406.19	-7306.92
634.2	15680.3	15502.6	10344.6	-1351.39	-7224.59
634.4	15599.1	15461.3	10342.3	-1297.2	-7143.75
634.6	15516.6	15419.5	10338.6	-1243.85	-7062.5
634.8	15423.3	15370.8	10334.9	-1181.44	-6969.32
635	15342	15328.2	10331.8	-1128.49	-6887.93
635.2	15259.4	15282.1	10325.6	-1075.83	-6806.63
635.4	15173.6	15234	10318.2	-1022.78	-6723.72
635.6	15088.2	15184.6	10310.1	-971.09	-6642.19
635.8	15000.7	15135.5	10300.6	-918.845	-6560.96
636	14913.8	15084.7	10290.3	-868.026	-6478.46
636.2	14816.7	15028.9	10279	-810.386	-6387.98
636.4	14730	14979.6	10269.3	-759.7	-6308.46
636.6	14642.5	14927.7	10257.9	-709.526	-6227.56
636.8	14555.7	14877.1	10246.4	-659.669	-6148.48
637	14457	14818.8	10232.6	-604.182	-6059.75
637.2	14365.6	14763.4	10217.7	-555.421	-5980.66
637.4	14275.6	14706.3	10202.2	-507.618	-5900.17
637.6	14175.3	14643.5	10184.4	-454.436	-5811.9
637.8	14087.2	14589	10169.3	-407.05	-5735.07
638	13998.7	14532.1	10152.3	-361.105	-5656.78
638.2	13897.8	14467.5	10133.1	-309.696	-5569.65
638.4	13809.4	14410.7	10115.5	-264.877	-5493.79
638.6	13711	14345.7	10094.9	-214.65	-5408.42
638.8	13623.6	14287.9	10076.5	-170.881	-5332.69
639	13537.6	14230.5	10058.3	-127.437	-5258.87
639.2	13440	14164.7	10037.2	-77.8971	-5175.93
639.4	13352.9	14106.4	10018.2	-33.6037	-5103.26
639.6	13254.2	14039.2	9994.83	15.2868	-5021.14
639.8	13167	13977.7	9973.16	57.6978	-4947.7
640	13077.3	13915.9	9950.88	100.088	-4875.03
640.2	12980.9	13848.3	9927.12	146.028	-4795.71
640.4	12893.9	13786.4	9903.81	186.816	-4723.56
640.6	12792.4	13712.8	9875.73	233.03	-4642.25
640.8	12704.8	13649.5	9850.3	272.1	-4572.15
641	12618.3	13587.7	9826.35	311.584	-4501.79
641.2	12524.4	13518.9	9800.02	353.451	-4427.94
641.4	12433.7	13450.3	9771.98	392.547	-4355.8
641.6	12334.6	13376.9	9741.04	434.614	-4279.31
641.8	12247.6	13314	9714.42	471.441	-4212.37
642	12160.6	13247	9686.21	507.304	-4144.41
642.2	12073.5	13183.1	9658.62	542.518	-4077.97
642.4	11977.2	13110.6	9627.57	582.332	-4004.29
642.6	11892	13045.2	9599.17	617.822	-3938.65
642.8	11805.5	12979.6	9569.53	652.023	-3874.09
643	11717	12913.4	9538.36	685.811	-3808.94
643.2	11617.7	12837.9	9503.33	722.501	-3737.19
643.4	11530.2	12769.2	9471.41	754.378	-3673.79
643.6	11441.6	12701	9438.96	787.057	-3611.08
643.8	11355.3	12632.4	9406.59	817.664	-3548.57
644	11268.5	12564.7	9374.33	848.557	-3487.57
644.2	11171.5	12486.4	9337.61	882.467	-3418.56
644.4	11086.1	12416.4	9303.88	912.698	-3357.4
644.6	11001	12346.8	9269.86	941.689	-3297.83
644.8	10914.3	12276.7	9235.13	970.54	-3237.56
645	10827.4	12204.3	9199.12	998.166	-3177.85
645.2	10740.3	12134.6	9163.45	1025.89	-3119.54
645.4	10653.2	12062.2	9125.56	1052.67	-3060.64
645.6	10554.7	11981.6	9083.33	1082.36	-2995.06
645.8	10467.5	11908.6	9045.79	1108.5	-2937.8
646	10381.7	11837.7	9008.36	1134.19	-2881.19
646.2	10295.8	11766	8969.53	1159.23	-2825.1
646.4	10208.6	11693.7	8930.42	1183.65	-2769.71
646.6	10123.7	11621.9	8891.06	1208.07	-2713.37
646.8	10039.2	11548.4	8851.99	1232.43	-2658.68
647	9952.23	11474.4	8810.61	1255.81	-2603.68
647.2	9851.02	11386.9	8761.3	1282.32	-2539.84
647.4	9761.98	11310.7	8717.77	1304.23	-2485.67
647.6	9676.11	11234.3	8673.63	1325.96	-2431.34
647.8	9588.94	11157.9	8629.29	1346.98	-2378.33
648	9502.18	11083.6	8585.76	1367.8	-2325.33
648.2	9417.74	11009	8542.16	1387.83	-2274.3
648.4	9332.88	10935.8	8499.46	1407.38	-2223.72
648.6	9249.51	10860.3	8454.92	1425.86	-2172.67
648.8	9156.83	10777.1	8406.15	1447.07	-2116.74
649	9074.08	10704.1	8362.57	1465.4	-2067.58
649.2	8992.81	10630.1	8317.65	1483.74	-2018.01
649.4	8912.55	10558.7	8273.83	1501.13	-1969.95
649.6	8830.69	10486.3	8229.28	1518.86	-1922.07
649.8	8750.59	10412.3	8185.28	1535.68	-1874.52
650	8658	10328.6	8134.3	1553.85	-1821.68
650.2	8576.02	10254.9	8089.21	1570.04	-1775.83
650.4	8495.78	10179.4	8043.3	1585.37	-1729.44
650.6	8414.64	10105.2	7998.02	1600.14	-1684.4
650.8	8334.32	10029.2	7951.28	1614.35	-1639.24
651	8244.86	9946.31	7900.32	1629.75	-1589.98
651.2	8167.94	9876.38	7857.24	1643.36	-1547.13
651.4	8091.19	9807.13	7813.27	1657	-1504.64
651.6	8016.76	9737.96	7771.05	1670.19	-1463.44
651.8	7933.45	9661.86	7723.15	1684.89	-1416.97
652	7859.78	9592.22	7679.76	1697.39	-1376.72
652.2	7785.58	9523.44	7636.03	1709.22	-1336.81
652.4	7711.09	9453.6	7590.95	1720.92	-1297.15
652.6	7625.77	9374.79	7540.76	1733.88	-1252.27
652.8	7552.66	9304.94	7495.84	1744.82	-1212.94
653	7481.44	9237.86	7452.81	1755.61	-1175.5
653.2	7410.7	9172.31	7410.32	1766.72	-1137.86
653.4	7332.22	9098.09	7363.02	1778.26	-1096.05
653.6	7264.48	9032.97	7321.6	1788.95	-1060.09
653.8	7195.04	8968.91	7280.13	1798.87	-1024.41
654	7127.28	8903.66	7237.74	1808.58	-988.536
654.2	7049.86	8829.42	7189.47	1818.26	-949.022
654.4	6981.68	8764.76	7147.43	1826.78	-914.774
654.6	6914.49	8699.21	7104.8	1835.45	-880.302
654.8	6848.15	8635.8	7063.05	1843.78	-847.147
655	6774.27	8564.49	7015.7	1852.7	-810.227
655.2	6709.1	8502.94	6974.17	1860.68	-777.759
655.4	6645.84	8441.41	6934.04	1868.53	-746.212
655.6	6574.81	8372.73	6889.09	1877.14	-710.679
655.8	6511.36	8312.36	6849.18	1884.42	-679.78
656	6450.1	8251.94	6808.75	1891.67	-649.137
656.2	6388.52	8192.73	6769.16	1898.38	-619.151
656.4	6319.84	8125.97	6724.34	1906.27	-585.765
656.6	6260.8	8067.64	6685.56	1913.51	-556.48
656.8	6201.53	8010.79	6648.17	1920.28	-527.664
657	6133.08	7945.04	6604.39	1927.09	-495.905
657.2	6071.31	7886.57	6564.81	1932.36	-467.786
657.4	6011.89	7827.67	6526.3	1937.71	-440.348
657.6	5953.72	7771.49	6488.46	1942.83	-413.427
657.8	5887.46	7707.74	6445.5	1948.43	-383.616
658	5832.15	7652.38	6408.51	1954.03	-357.452
658.2	5776.79	7599.92	6373.01	1959.07	-331.848
658.4	5722.65	7547.38	6336.63	1964.45	-306.77
658.6	5663.82	7489.34	6297.82	1969.24	-279.417
658.8	5610.52	7437.99	6262.76	1974.33	-255.139
659	5558.43	7386.46	6226.99	1979.31	-230.625
659.2	5506.48	7333.9	6191.18	1983.82	-206.89
659.4	5445.93	7271.37	6149.55	1989.02	-179.34
659.6	5393.73	7219.18	6114.01	1993.09	-156.252
659.8	5342.4	7166.22	6078.24	1997.21	-133.304
660	5291.58	7115.58	6044.36	2001.22	-110.836
660.2	5236.09	7059.67	6006.2	2005.56	-85.6684
660.4	5188.25	7012.09	5972.61	2009.93	-63.8944
660.6	5140.27	6963.75	5939.84	2013.74	-42.3263
660.8	5092	6917.02	5906.58	2017.23	-20.8505
661	5045.16	6870.12	5874.05	2020.87	-0.27399
661.2	4997.71	6823.45	5841.3	2024.17	20.171
661.4	4944.71	6770.18	5803.96	2027.12	42.9087
661.6	4898.43	6722.33	5770.98	2030.02	63.144
661.8	4852.84	6676.66	5738.97	2032.72	82.8745
662	4808.27	6631.22	5706.5	2035.33	102.146
662.2	4764.34	6586.15	5675.82	2038.22	120.913
662.4	4720.87	6542.88	5644.72	2041.13	139.422
662.6	4679.03	6500	5614.78	2043.86	157.446
662.8	4636.46	6457.98	5584.83	2046.05	175.211
663	4589.69	6410.75	5551.44	2048.65	194.887
663.2	4549.19	6368.81	5521.66	2051.03	212.025
663.4	4508.11	6328.01	5492.81	2053.02	229.282
663.6	4468.44	6287.82	5463.69	2055.01	246.245
663.8	4429.7	6248.6	5435.68	2056.95	262.185
664	4390.88	6209.79	5407.86	2058.88	278.788
664.2	4352.17	6169.43	5379.52	2060.29	294.473
664.4	4313.34	6130.07	5351.57	2061.98	310.043
664.6	4275.49	6090.12	5322.89	2063.16	325.457
664.8	4237.66	6051.27	5295.08	2064.35	340.244
665	4200.44	6012.46	5267.47	2065.38	355.897
665.2	4164	5973.8	5240.54	2066.75	370.843
665.4	4127.77	5936.59	5213.73	2068.3	385.777
665.6	4092.5	5900.28	5188.37	2069.65	400.277
665.8	4056.8	5864.03	5161.83	2070.56	414.343
666	4021.88	5827.83	5136.24	2071.66	428.717
666.2	3986.54	5791.73	5110.52	2072.47	442.436
666.4	3952.2	5755.17	5084.64	2073.05	456.486
666.6	3918.75	5719.95	5059.82	2073.69	470.254
666.8	3884.84	5684.61	5034.29	2074.38	483.914
667	3851.23	5648.78	5009.22	2074.65	497.085
667.2	3817.17	5613.66	4983.62	2074.73	509.995
667.4	3784.68	5579.19	4958.91	2074.98	522.477
667.6	3751.76	5545.16	4935.26	2075.28	534.945
667.8	3719.63	5510.68	4910.94	2075.1	547.659
668	3688.62	5478.17	4887.26	2075.32	559.851
668.2	3657.82	5446.28	4863.39	2075.27	572.007
668.4	3627.39	5413.73	4840.18	2075.51	583.628
668.6	3592.92	5376.75	4813.57	2075.15	596.67
668.8	3562.99	5345.19	4790.15	2075.05	607.917
669	3533.71	5313.06	4767.15	2074.61	619.056
669.2	3503.19	5280.59	4743.69	2073.82	630.293
669.4	3473.44	5247.75	4719.91	2073.33	641.058
669.6	3444.83	5216.19	4696.83	2073.17	651.595
669.8	3415.76	5184.24	4672.84	2072.41	661.741
670	3383.69	5148.06	4647.06	2071.02	673.072
670.2	3354.86	5116.88	4624.32	2069.71	683.28
670.4	3326.49	5087.84	4601.95	2068.84	693.467
670.6	3298.46	5058.13	4579.38	2067.85	703.68
670.8	3269.78	5026.86	4556.38	2066.08	713.487
671	3237.05	4992.38	4530.81	2064.81	724.523
671.2	3209.88	4962.73	4509.13	2063.88	734.363
671.4	3182.62	4933.2	4487.47	2062.76	743.745
671.6	3155.64	4904.33	4465.29	2061.72	752.853
671.8	3125.42	4870.95	4440.41	2060.15	763.13
672	3099.44	4842.11	4419.03	2058.97	772.274
672.2	3072.64	4813.51	4396.8	2057.71	781.019
672.4	3043.53	4782.36	4373.15	2056.62	791.237
672.6	3018.05	4754.81	4352.51	2055.48	799.951
672.8	2992.34	4727.91	4332.33	2054.82	808.621
673	2964.23	4697.26	4309.01	2053.35	818.082
673.2	2940.45	4671.22	4288.31	2052.12	826.265
673.4	2916.75	4645.21	4268.8	2051.06	834.246
673.6	2890.44	4616.3	4246.47	2049.79	843.185
673.8	2866.9	4590.43	4226.4	2048.83	851.063
674	2843.98	4564.97	4207.08	2047.86	858.484
674.2	2817.93	4535.99	4185.2	2046.27	867.195
674.4	2794.61	4510.77	4165.05	2044.99	875.038
674.6	2771.36	4485.03	4145.42	2043.52	881.856
674.8	2745.54	4457.06	4123.47	2042.1	889.571
675	2722.7	4432.43	4104.61	2040.5	896.512
675.2	2698.05	4404.69	4083.66	2039.3	904.873
675.4	2675.9	4380.71	4064.84	2037.94	912.089
675.6	2654.16	4357.01	4046.01	2036.4	918.797
675.8	2630.08	4331.13	4024.74	2035.12	925.966
676	2608.96	4307.2	4006	2033.26	932.433
676.2	2587.32	4283.05	3987.43	2031.58	938.716
676.4	2563.14	4255.75	3966.59	2029.63	945.998
676.6	2541.66	4231.98	3948.38	2027.75	952.301
676.8	2518.53	4205.95	3927.98	2025.49	958.954
677	2497.79	4182.46	3910.08	2023.56	964.542
677.2	2478.01	4160.48	3892.87	2022.17	970.381
677.4	2455.17	4135.38	3873.17	2019.92	977.068
677.6	2435.51	4114.36	3856.48	2018.34	982.897
677.8	2416.4	4093.88	3840.08	2016.33	988.216
678	2395.12	4071.18	3822.02	2014.87	994.21
678.2	2377.03	4050.66	3805.79	2013.57	999.635
678.4	2356.34	4026.39	3788.15	2011.65	1005.58
678.6	2338.57	4005.63	3772.74	2010.53	1010.72
678.8	2320.89	3985.63	3757.81	2009.36	1015.77
679	2301.67	3963	3740	2007.85	1021.1
679.2	2284.47	3943.17	3724.3	2006.3	1026.05
679.4	2266.89	3923.19	3709.35	2004.24	1030.76
679.6	2247.36	3900.1	3692.11	2002.21	1036.12
679.8	2229.99	3879.84	3676.98	1999.96	1040.77
680	2212.34	3858.82	3661.32	1997.38	1045.14
680.2	2193.09	3835.91	3644.44	1995.09	1050.14
680.4	2175.69	3816.3	3629.26	1992.96	1054.53
680.6	2157.08	3794.02	3612.6	1990.11	1059.2
680.8	2140.19	3773.58	3597.17	1987.57	1063.37
681	2122.75	3753.3	3581.43	1984.86	1067.5
681.2	2103.12	3730.13	3563.75	1981.52	1071.68
681.4	2086.18	3709.9	3547.85	1978.65	1075.6
681.6	2066.53	3686.18	3530.41	1975.71	1079.77
681.8	2049.8	3665.72	3514.42	1972.99	1083.59
682	2033.48	3646.34	3498.5	1970.14	1086.81
682.2	2014.82	3624.45	3480.8	1966.62	1090.58
682.4	1998.56	3604.22	3465.18	1963.29	1093.79
682.6	1980.75	3583.29	3448.26	1959.63	1097.57
682.8	1964.92	3564.28	3432.33	1956.23	1100.57
683	1946.26	3542.09	3414.32	1952.2	1103.77
683.2	1930.3	3522.19	3398.43	1948.68	1106.28
683.4	1912.77	3499.51	3380.46	1945.05	1108.7
683.6	1896.69	3479.42	3364.68	1941.16	1111.25
683.8	1880.8	3459.72	3348.4	1937.22	1113.47
684	1863.21	3437.28	3330.19	1932.7	1116.14
684.2	1847.3	3417.42	3313.91	1928.36	1118.33
684.4	1829.21	3395.61	3295.81	1924.16	1120.27
684.6	1813.69	3377.2	3280.57	1920.63	1122.28
684.8	1796.97	3355.97	3263.3	1916.66	1124.58
685	1779.92	3334.53	3245.67	1911.71	1126.69
685.2	1764.88	3315.25	3230.15	1907.37	1128.43
685.4	1747.74	3293.95	3212.61	1902.38	1130.44
685.6	1732.46	3274.41	3196.89	1897.82	1132.18
685.8	1715.41	3252.17	3178.51	1892.51	1133.88
686	1699.78	3232.16	3161.86	1887.43	1135.3
686.2	1682.57	3209.64	3143.08	1881.5	1136.69
686.4	1665.18	3187.25	3123.9	1875.55	1137.73
686.6	1650.39	3167.42	3107.08	1870.28	1138.61
686.8	1632.98	3144.74	3088.24	1864.11	1139.77
687	1617.54	3124.75	3071.4	1858.54	1140.64
687.2	1600.72	3102.55	3051.77	1852.19	1141.31
687.4	1584.09	3080.94	3032.99	1846.03	1142.04
687.6	1569.02	3061.79	3016.4	1840.73	1142.52
687.8	1552.33	3039.99	2997.25	1834.2	1142.94
688	1537.22	3020.53	2980.01	1828.09	1143.26
688.2	1521.47	2998.23	2960.93	1821.43	1142.87
688.4	1504.29	2975.97	2941.73	1814.81	1142.95
688.6	1490.1	2956.54	2925.2	1809.21	1142.91
688.8	1474.96	2935.9	2907.45	1802.87	1142.94
689	1458.98	2913.58	2888.18	1796.72	1142.49
689.2	1444.92	2894.4	2872.08	1790.51	1142.48
689.4	1429.32	2873.24	2853.14	1782.57	1141.93
689.6	1415.51	2854.16	2837.08	1776.18	1141.64
689.8	1399.49	2831.69	2818.56	1769.18	1141.58
690	1383.93	2809.02	2799.89	1762.2	1141.08
690.2	1370.28	2789.57	2783.52	1756.02	1140.57
690.4	1355.15	2768.17	2765.62	1749.37	1139.85
690.6	1341.89	2749.7	2749.47	1743.22	1139.33
690.8	1326.91	2728.67	2731.3	1736.36	1138.65
691	1312.05	2708.29	2713.6	1729.35	1137.99
691.2	1299.07	2689.88	2696.87	1723.11	1136.98
691.4	1284.4	2668.91	2678.79	1715.76	1136.14
691.6	1271.41	2651.02	2663.15	1709.01	1135.44
691.8	1257.12	2631.63	2645.41	1702.14	1133.98
692	1245.11	2614.1	2629.84	1695.95	1132.54
692.2	1231.23	2593.65	2611.8	1688.47	1131.27
692.4	1218.51	2575.37	2595.81	1682.32	1130.03
692.6	1204.04	2554.89	2577.69	1674.63	1128.33
692.8	1191.48	2536.94	2561.52	1668.48	1127.05
693	1177.92	2516.7	2543.67	1661.17	1125.43
693.2	1165.9	2498.53	2527.87	1654.74	1123.48
693.4	1152.04	2478.66	2510.36	1647.77	1121.37
693.6	1139.91	2461.33	2494.74	1641.81	1119.28
693.8	1128.18	2443.76	2479.32	1635.51	1117.35
694	1114.69	2423.11	2461.18	1627.67	1114.93
694.2	1102.76	2405.37	2445.73	1621.15	1112.99
694.4	1090.04	2385.6	2428.7	1613.68	1111.46
694.6	1078.32	2367.54	2413.02	1606.53	1109.26
694.8	1064.13	2346.62	2394.35	1598.23	1106.67
695	1052.57	2328.46	2378.76	1591.44	1104.47
695.2	1041.01	2311.1	2362.97	1584.26	1102.13
695.4	1028.27	2291.19	2345.31	1576.44	1099.61
695.6	1017.26	2273.57	2330.14	1569.86	1097.48
695.8	1005.72	2256.48	2315.02	1562.73	1095.06
696	993.058	2236.38	2297.3	1554.31	1092.35
696.2	982.023	2218.52	2280.78	1546.79	1089.81
696.4	970.442	2200.64	2264.45	1538.8	1086.96
696.6	957.871	2180.94	2245.6	1530.39	1083.66
696.8	946.238	2163.51	2228.94	1522.59	1080.99
697	935.073	2145.76	2212.38	1514.92	1077.96
697.2	922.555	2126.25	2194.34	1506.94	1074.55
697.4	911.377	2109.41	2178.07	1499.17	1071.49
697.6	900.68	2092.3	2162.06	1491.71	1068.08
697.8	889.896	2075.93	2146.63	1484.08	1064.92
698	877.946	2056.76	2128.53	1475.67	1061.07
698.2	867.048	2039.65	2112.63	1468.09	1057.6
698.4	856.638	2022.23	2096.78	1460.24	1054.01
698.6	846.223	2005.07	2081.14	1452.32	1050.6
698.8	834.442	1985.94	2063.19	1443.27	1046.64
699	824.176	1969.06	2048.32	1435.76	1043.49
699.2	813.889	1952.28	2033.54	1428.07	1040.3
699.4	803.608	1935.48	2018.76	1421.07	1037.19
699.6	793.5	1918.89	2003.72	1413.92	1033.74
699.8	782.351	1899.75	1986.18	1405.96	1030.05
700	772.593	1883.62	1971.01	1398.95	1026.86
700.2	762.995	1867.77	1956.38	1391.62	1023.74
700.4	753.257	1852.36	1941.72	1384.22	1020.06
700.6	743.964	1836.65	1927.84	1377.4	1017.17
700.8	733.576	1819.33	1912.27	1369.64	1013.63
701	724.176	1804.19	1898.3	1362.96	1010.65
701.2	715.062	1789.63	1884.22	1356.25	1007.57
701.4	706.063	1775.05	1870.43	1349.4	1004.36
701.6	697.589	1760.52	1856.53	1342.03	1001.46
701.8	689.078	1746.28	1842.62	1335.13	998.212
702	678.976	1731	1827.53	1327.84	994.448
702.2	670.471	1717.45	1814.08	1321.22	991.272
702.4	662.226	1704.17	1801.32	1315.18	987.567
702.6	653.935	1691.27	1788.58	1309.03	984.153
702.8	645.937	1678.48	1776.71	1302.95	981.229
703	637.931	1665.13	1764.11	1296.68	978.028
703.2	629.156	1650.04	1750.08	1289.84	974.618
703.4	621.43	1636.56	1737.5	1283	971.048
703.6	613.701	1623.05	1725.46	1276.96	967.701
703.8	605.984	1610.06	1712.76	1270.89	964.665
704	598.808	1597.25	1701.04	1265.36	961.485
704.2	591.047	1584.54	1689.42	1259.13	958.156
704.4	583.198	1570.54	1676.95	1252.61	954.723
704.6	576.028	1558.24	1666.23	1246.44	951.96
704.8	569.032	1546.1	1655.41	1240.6	948.616
705	562.06	1534.14	1644.55	1234.87	945.616
705.2	555.16	1521.68	1633.92	1228.88	942.704
705.4	547.881	1507.83	1621.69	1222.46	939.36
705.6	541.366	1496.28	1610.56	1216.32	935.826
705.8	534.566	1484.3	1599.41	1210.43	932.453
706	528.239	1472.74	1588.4	1204.75	929.318
706.2	521.285	1460.52	1576.63	1198.56	925.91
706.4	514.814	1449.34	1565.82	1193	922.618
706.6	508.174	1437.79	1554.68	1186.78	919.164
706.8	501.781	1427.15	1543.56	1181.15	915.682
707	495.009	1415.17	1532.03	1175.01	912.055
707.2	489.388	1404.78	1521.42	1169.53	908.625
707.4	483.137	1394.3	1510.74	1163.51	905.275
707.6	476.421	1382.55	1499.03	1156.98	901.53
707.8	470.532	1372.22	1488.95	1150.64	897.936
708	464.882	1361.78	1478.47	1144.61	894.171
708.2	458.129	1349.57	1466.48	1137.22	889.976
708.4	452.509	1339	1455.97	1130.47	886.403
708.6	446.686	1327.72	1445.45	1124.25	882.953
708.8	439.93	1315.82	1433.26	1116.86	878.232
709	434.652	1304.93	1422.63	1110.23	874.118
709.2	427.811	1292.69	1411.39	1103.06	869.83
709.4	422.494	1281.99	1401.6	1096.6	866.48
709.6	416.339	1270.19	1390.59	1089.92	862.651
709.8	410.98	1259.66	1380.99	1083.96	859.034
710	405.274	1247.9	1370.51	1077.26	855.137
710.2	400.519	1237.62	1361.15	1071.01	851.904
710.4	394.86	1225.77	1350.55	1063.96	848.244
710.6	389.537	1215.53	1340.27	1057.58	844.594
710.8	384.018	1203.81	1329.05	1050.6	840.347
711	378.944	1194.1	1319.46	1044.26	836.531
711.2	373.183	1183.12	1308.49	1037.62	832.158
711.4	368.36	1173.4	1299.25	1031.93	828.501
711.6	362.829	1163.06	1288.62	1025.32	824.37
711.8	358.079	1154.01	1279.27	1018.95	820.65
712	352.683	1143.28	1268.15	1012.41	816.277
712.2	347.713	1133.88	1258.18	1006.68	812.496
712.4	342.306	1123.52	1247.27	1000.17	808.141
712.6	337.751	1114.31	1237.44	994.277	804.216
712.8	331.976	1103.97	1226.68	987.436	799.493
713	326.418	1093.88	1215.76	980.853	794.842
713.2	321.713	1084.88	1206.6	975.443	790.946
713.4	316.35	1074.45	1195.84	969.023	786.393
713.6	312.033	1065.31	1186.64	963.462	782.378
713.8	306.939	1055.06	1176.37	956.424	778.038
714	302.117	1045.82	1167.36	950.236	773.826
714.2	297.264	1035.68	1157.72	943.67	769.742
714.4	292.206	1025.52	1147.79	937.519	765.601
714.6	288.313	1015.96	1139.46	931.964	761.998
714.8	283.693	1005.64	1129.52	925.489	757.286
715	279.39	996.227	1120.89	919.699	753.573
715.2	274.957	986.658	1111.79	913.605	749.593
715.4	271.195	978.098	1103.14	908.114	745.323
715.6	266.43	968.079	1093.9	901.994	741.547
715.8	261.83	958.959	1085.49	896.769	738.134
716	257.706	949.302	1076.65	891.398	734.157
716.2	254.159	941.007	1068.59	886.599	730.783
716.4	249.93	931.966	1059.11	880.907	726.424
716.6	246.08	923.522	1051.2	876.281	723.151
716.8	241.818	914.916	1041.71	870.257	719.322
717	238.549	906.92	1033.37	865.362	715.573
717.2	234.058	898.311	1024.44	860.098	711.469
717.4	229.974	890.462	1016.14	855.376	707.405
717.6	225.595	881.481	1006.74	849.524	703.083
717.8	221.903	873.561	998.553	844.364	699.63
718	217.894	865.862	990.21	839.305	695.625
718.2	213.875	857.138	980.833	833.638	691.149
718.4	210.362	849.872	972.918	828.97	687.59
718.6	206.472	841.294	964.496	823.433	683.625
718.8	203	833.635	957.105	818.609	680.231
719	198.913	824.875	948.033	813.029	676.097
719.2	195.089	817.363	939.823	808.03	672.544
719.4	192.065	809.774	932.255	802.705	669.175
719.6	188.555	800.823	923.766	797.747	665.482
719.8	185.131	793.624	916.673	792.964	662.297
720	181.898	786.396	909.771	788.541	659.075
720.2	178.522	778.221	901.837	783.622	655.163
720.4	175.076	771.087	895.008	779.248	652.253
720.6	172.262	763.757	888.387	775.262	649.271
720.8	169.039	756.126	881.361	770.682	646.329
721	166.237	749.29	874.831	766.042	643.488
721.2	162.847	742.473	868.927	762.067	641.165
721.4	160.062	735.933	862.609	758.032	638.729
721.6	156.91	729.241	855.727	754.273	635.847
721.8	154.53	723.731	850.039	751.289	633.855
722	151.554	717.886	844.361	747.756	631.438
722.2	149.178	712.28	838.796	744.254	628.902
722.4	146.397	706.554	832.665	740.914	626.356
722.6	143.6	700.836	826.473	737.758	623.695
722.8	140.555	695.461	820.452	734.813	621.011
723	137.943	690.251	814.901	731.73	618.707
723.2	135.431	685.288	808.774	728.22	616.01
723.4	132.865	680.482	803.38	724.851	613.482
723.6	130.643	675.641	797.695	721.86	610.664
723.8	128.198	670.102	791.757	718.323	607.735
724	125.797	664.991	786.132	715.077	605.084
724.2	123.418	660.561	781.104	711.928	602.698
724.4	121.251	655.92	775.667	708.463	600.208
724.6	119.276	651.1	770.72	705.096	597.957
724.8	116.884	645.848	765.843	701.649	595.336
725	114.752	640.83	761.137	697.757	593.138
725.2	112.333	635.421	756.13	694.131	590.834
725.4	110.325	629.843	751.449	690.501	588.582
725.6	108.663	624.39	746.773	687.029	586.526
725.8	106.699	618.862	741.475	683.582	584.111
726	104.474	613.244	736.563	680.065	581.567
726.2	102.399	607.772	731.462	676.526	579.235
726.4	100.38	602.724	726.822	673.425	576.964
726.6	98.1414	597.569	721.513	670.186	574.441
726.8	96.1521	592.771	716.882	667.064	572.466
727	94.0782	587.636	711.878	664.223	569.698
727.2	92.2969	583.101	707.352	661.465	567.532
727.4	90.5243	578.432	703.031	658.913	565.708
727.6	88.3486	574.201	698.462	655.744	563.369
727.8	86.091	569.547	693.742	653.025	560.688
728	84.231	565.252	688.956	649.672	558.161
728.2	82.3032	561.642	684.277	647.15	555.737
728.4	80.6573	557.73	679.49	644.249	553.402
728.6	79.1022	554.145	674.709	641.451	550.922
728.8	77.3644	550.422	670.197	638.496	548.35
729	75.2128	545.932	664.697	635.431	545.374
729.2	73.5336	542.107	659.881	632.625	542.827
729.4	72.0718	538.671	655.23	629.787	540.571
729.6	70.3408	534.853	650.492	627.047	537.844
729.8	68.1101	530.946	645.978	624.112	535.169
730	66.2996	526.791	641.265	620.675	532.458
730.2	64.6721	522.699	636.398	617.579	530.134
730.4	62.9886	518.617	631.949	614.523	527.786
730.6	61.2847	514.789	628.21	611.747	525.942
730.8	59.3641	510.335	623.218	607.875	523.491
731	58.1424	506.17	619.396	604.662	521.642
731.2	56.6141	501.708	615.476	601.497	519.419
731.4	54.9096	497.211	611.845	598.556	517.52
731.6	53.4225	492.556	607.742	595.291	515.706
731.8	51.5368	488.302	604.244	592.329	513.928
732	49.9269	484.343	600.159	589.467	511.921
732.2	47.6736	480.174	596.155	586.147	509.956
732.4	45.9314	475.828	592.852	583.414	508.11
732.6	44.4024	471.351	589.643	581.104	506.347
732.8	42.4659	467.131	585.593	578.509	504.072
733	40.8939	463.791	582.126	576.576	502.259
733.2	39.0453	460.374	578.345	574.691	500.508
733.4	37.8261	457.359	574.876	572.6	498.726
733.6	35.9333	454.196	570.822	570.379	496.414
733.8	34.5666	451.484	567.104	568.516	494.32
734	32.9565	448.656	563.639	566.487	492.475
734.2	31.4251	446.01	559.964	564.275	490.63
734.4	30.4349	444.053	556.769	562.748	488.548
734.6	28.5836	440.91	553.307	560.555	486.799
734.8	27.1266	438.262	549.217	558.344	484.397
735	25.885	435.967	545.651	556.219	482.922
735.2	24.6572	433.267	541.97	554.12	480.769
735.4	23.2677	430.5	538.36	551.925	478.828
735.6	22.0627	428.15	534.676	549.546	477.351
735.8	20.9395	425.617	531.816	547.743	475.569
736	19.3434	421.738	528.572	545.079	473.774
736.2	18.061	418.892	525.562	542.416	472.273
736.4	16.5357	415.745	522.99	540.072	471.054
736.6	15.395	412.39	519.892	537.327	469.705
736.8	14.1681	408.922	517.168	534.403	468.175
737	12.9723	405.642	514.059	532.04	466.721
737.2	11.97	401.966	511.457	529.565	464.909
737.4	10.6984	398.688	508.963	526.884	463.972
737.6	9.91693	395.048	506.357	524.501	462.923
737.8	9.15773	391.921	503.536	522.403	461.686
738	7.77351	388.416	500.843	520.181	460.319
738.2	6.8331	385.402	498.052	518.055	458.472
738.4	6.01729	382.508	495.185	515.814	456.595
738.6	4.26329	379.271	492.026	513.588	455.246
738.8	2.62453	376.475	488.603	511.817	453.502
739	1.50294	374.1	485.538	510.159	451.753
739.2	0.31927	371.788	482.052	508.506	449.792
739.4	-0.4712	369.599	479.066	507.154	447.937
739.6	-1.74817	367.053	475.821	505.218	446.158
739.8	-2.55943	364.615	472.407	503.563	444.616
740	-3.71718	362.466	469.105	502.171	442.883
740.2	-4.61064	360.955	466.112	500.952	441.244
740.4	-5.78015	358.426	462.736	499.648	439.273
740.6	-6.56078	355.656	459.555	497.866	437.554
740.8	-7.33958	353.243	456.863	496.185	435.999
741	-8.23656	350.899	453.498	494.374	434.097
741.2	-9.21483	348.528	450.915	492.01	432.854
741.4	-10.3771	346.563	448.608	490.368	431.437
741.6	-11.4477	343.937	446.169	488.801	430.209
741.8	-12.3513	341.17	443.777	486.961	429.153
742	-13.4874	338.249	441.326	484.673	427.979
742.2	-14.2539	335.683	439.291	482.803	427.455
742.4	-15.1212	333.36	437.642	481.402	426.597
742.6	-16.1181	330.295	435.442	479.325	425.652
742.8	-16.8446	327.964	433.814	478.005	425.169
743	-17.714	325.229	432.244	476.364	424.32
743.2	-18.5872	322.021	430.315	474.831	422.583
743.4	-19.2137	319.617	428.292	472.941	421.674
743.6	-19.9578	317.439	426.007	471.652	420.535
743.8	-20.8571	315.081	424.167	470.376	419.672
744	-21.5471	312.682	422.037	469.428	418.265
744.2	-22.4894	310.603	419.743	468.129	416.63
744.4	-23.4229	308.806	417.468	467.455	415.555
744.6	-23.864	307.08	415.57	466.08	414.57
744.8	-25.0457	305.57	413.54	464.929	413.569
745	-26.1624	304.402	411.403	463.834	412.673
745.2	-27.1177	302.905	408.707	462.901	410.737
745.4	-27.7604	301.476	406.394	461.73	409.311
745.6	-29.1164	299.928	404.043	460.389	407.457
745.8	-29.894	298.495	401.354	458.961	406
746	-31.1853	297.265	398.955	457.868	404.913
746.2	-31.8821	295.707	396.661	456.654	403.777
746.4	-32.2192	294.219	394.221	455.605	402.246
746.6	-32.6712	292.296	392.734	454.598	401.094
746.8	-33.3396	290.606	390.638	452.945	399.739
747	-34.0391	288.799	388.672	451.466	398.678
747.2	-34.8964	287.05	387.06	449.651	397.699
747.4	-35.7295	284.86	385.49	448.217	396.936
747.6	-35.9439	283.4	383.921	446.536	396.184
747.8	-36.4989	281.141	382.27	444.017	395.161
748	-36.9785	279.004	380.782	441.761	394.385
748.2	-37.6646	276.911	379.411	439.402	393.564
748.4	-37.5877	274.892	378.222	436.903	393.16
748.6	-38.4369	273.476	377.151	435.467	392.608
748.8	-38.6865	271.754	375.274	433.631	391.572
749	-39.0063	269.947	373.843	431.988	390.654
749.2	-39.2922	267.783	372.497	430.339	389.647
749.4	-39.3471	265.962	370.61	428.267	388.483
749.6	-40.1215	263.749	368.996	426.662	387.838
749.8	-40.6427	262.382	366.784	425.237	386.566
750	-40.9817	260.536	365.17	424.148	385.175

## Sheet: Figure2d
Wavelength(nm)	Normalized CD	Normalized CD	Normalized CD
350	0.51316	0.20271	0.18469
350.2	0.51394	0.20231	0.18162
350.4	0.51477	0.20191	0.17845
350.6	0.51555	0.2015	0.17542
350.8	0.5163	0.20109	0.17247
351	0.51706	0.20068	0.16958
351.2	0.51778	0.20027	0.16669
351.4	0.51852	0.19986	0.1639
351.6	0.51926	0.19944	0.16111
351.8	0.51999	0.19901	0.1584
352	0.52071	0.19859	0.15569
352.2	0.52141	0.19816	0.15307
352.4	0.52212	0.19774	0.15051
352.6	0.52281	0.19731	0.14794
352.8	0.5235	0.19687	0.14546
353	0.52417	0.19644	0.14298
353.2	0.52486	0.196	0.14059
353.4	0.52556	0.19558	0.13825
353.6	0.52619	0.19513	0.13589
353.8	0.52674	0.19474	0.13388
354	0.52735	0.19428	0.13164
354.2	0.52795	0.19384	0.12942
354.4	0.52848	0.19344	0.12755
354.6	0.52906	0.19297	0.12539
354.8	0.52964	0.19251	0.12331
355	0.53014	0.19213	0.12151
355.2	0.53068	0.19166	0.11951
355.4	0.53124	0.19121	0.11755
355.6	0.53176	0.19074	0.11562
355.8	0.53227	0.19028	0.11374
356	0.53284	0.18974	0.11159
356.2	0.53332	0.18926	0.10977
356.4	0.53375	0.18878	0.10796
356.6	0.5342	0.18831	0.10622
356.8	0.53467	0.18777	0.10429
357	0.53507	0.18729	0.1026
357.2	0.53547	0.18681	0.10098
357.4	0.53585	0.18633	0.09938
357.6	0.53624	0.18579	0.09761
357.8	0.53658	0.18532	0.09607
358	0.53688	0.18482	0.09458
358.2	0.53711	0.18438	0.09329
358.4	0.53736	0.18389	0.09186
358.6	0.53759	0.1834	0.09044
358.8	0.5378	0.1829	0.08907
359	0.53798	0.18241	0.0877
359.2	0.53814	0.18191	0.08639
359.4	0.5383	0.18142	0.08509
359.6	0.53841	0.18091	0.08383
359.8	0.53849	0.18041	0.08261
360	0.53855	0.1799	0.08138
360.2	0.53861	0.1794	0.08021
360.4	0.53862	0.17891	0.07905
360.6	0.5386	0.17839	0.07793
360.8	0.53857	0.17789	0.07682
361	0.53849	0.17738	0.07575
361.2	0.53839	0.17687	0.07471
361.4	0.53827	0.17635	0.07367
361.6	0.53811	0.17584	0.07267
361.8	0.53791	0.17532	0.07168
362	0.53771	0.1748	0.07074
362.2	0.53745	0.17423	0.06972
362.4	0.5372	0.17371	0.06882
362.6	0.53694	0.1732	0.06792
362.8	0.53661	0.17265	0.06704
363	0.53625	0.17213	0.06618
363.2	0.53586	0.17159	0.06536
363.4	0.53545	0.17106	0.06454
363.6	0.535	0.17051	0.06376
363.8	0.53445	0.16989	0.06289
364	0.53394	0.16934	0.06215
364.2	0.53342	0.16878	0.0614
364.4	0.53286	0.16823	0.06069
364.6	0.53227	0.16767	0.05999
364.8	0.53163	0.16709	0.05931
365	0.53096	0.16651	0.05864
365.2	0.53028	0.16593	0.05798
365.4	0.52954	0.16533	0.05734
365.6	0.52877	0.16473	0.05671
365.8	0.52797	0.16411	0.0561
366	0.52716	0.1635	0.05549
366.2	0.52629	0.16288	0.05491
366.4	0.52552	0.16233	0.0544
366.6	0.52463	0.16171	0.05384
366.8	0.52373	0.16108	0.05329
367	0.52277	0.16043	0.05275
367.2	0.52176	0.15977	0.05222
367.4	0.52075	0.1591	0.0517
367.6	0.51967	0.15843	0.0512
367.8	0.51859	0.15774	0.0507
368	0.51745	0.15705	0.05021
368.2	0.51629	0.15636	0.04973
368.4	0.51508	0.15564	0.04926
368.6	0.51376	0.15485	0.04875
368.8	0.51244	0.15411	0.04829
369	0.51114	0.15336	0.04784
369.2	0.50981	0.15263	0.0474
369.4	0.5083	0.15178	0.04692
369.6	0.50692	0.15103	0.04649
369.8	0.50548	0.15025	0.04608
370	0.50402	0.14948	0.04566
370.2	0.50251	0.14868	0.04526
370.4	0.50094	0.14788	0.04486
370.6	0.49917	0.14698	0.04442
370.8	0.49757	0.14617	0.04403
371	0.49613	0.14546	0.0437
371.2	0.49448	0.14464	0.04333
371.4	0.4928	0.14382	0.04295
371.6	0.49106	0.14297	0.04259
371.8	0.48926	0.14214	0.04223
372	0.48746	0.1413	0.04187
372.2	0.48557	0.14044	0.04151
372.4	0.48368	0.13958	0.04116
372.6	0.48198	0.13884	0.04086
372.8	0.47999	0.13796	0.0405
373	0.47794	0.1371	0.04016
373.2	0.4759	0.13623	0.03982
373.4	0.47378	0.13535	0.03948
373.6	0.47164	0.13447	0.03914
373.8	0.46976	0.13372	0.03886
374	0.46755	0.13285	0.03852
374.2	0.46529	0.13195	0.03819
374.4	0.46294	0.13107	0.03786
374.6	0.4606	0.1302	0.03754
374.8	0.4582	0.12932	0.03722
375	0.45594	0.12852	0.03692
375.2	0.45345	0.12763	0.0366
375.4	0.45087	0.12674	0.03628
375.6	0.44828	0.12587	0.03596
375.8	0.44561	0.12498	0.03564
376	0.44292	0.1241	0.03532
376.2	0.4402	0.12321	0.035
376.4	0.43737	0.12234	0.03469
376.6	0.43456	0.12147	0.03437
376.8	0.43163	0.1206	0.03405
377	0.42871	0.11974	0.03374
377.2	0.42567	0.11885	0.03342
377.4	0.42265	0.11799	0.03311
377.6	0.41955	0.1171	0.03279
377.8	0.41598	0.11613	0.03244
378	0.41271	0.11526	0.03212
378.2	0.40945	0.11441	0.0318
378.4	0.40608	0.11353	0.03149
378.6	0.40272	0.11268	0.03117
378.8	0.39924	0.11181	0.03086
379	0.39536	0.11085	0.0305
379.2	0.39172	0.10999	0.03018
379.4	0.3881	0.10914	0.02986
379.6	0.38442	0.10829	0.02953
379.8	0.38105	0.10752	0.02924
380	0.37726	0.10666	0.02891
380.2	0.37343	0.1058	0.02859
380.4	0.36948	0.10495	0.02827
380.6	0.36553	0.1041	0.02794
380.8	0.36143	0.10323	0.02761
381	0.35738	0.10239	0.02727
381.2	0.35377	0.10164	0.02698
381.4	0.34963	0.10077	0.02665
381.6	0.34535	0.09992	0.02632
381.8	0.34111	0.09908	0.02599
382	0.33673	0.09821	0.02565
382.2	0.33176	0.09724	0.02528
382.4	0.32732	0.09638	0.02493
382.6	0.32278	0.09551	0.0246
382.8	0.31826	0.09464	0.02426
383	0.31368	0.09376	0.02391
383.2	0.30897	0.09288	0.02357
383.4	0.30366	0.09189	0.02317
383.6	0.29892	0.09102	0.02282
383.8	0.29405	0.09013	0.02247
384	0.28921	0.08925	0.02212
384.2	0.28435	0.08835	0.02177
384.4	0.27935	0.08747	0.02141
384.6	0.27439	0.08658	0.02105
384.8	0.26928	0.08567	0.0207
385	0.2642	0.08477	0.02033
385.2	0.25901	0.08385	0.01997
385.4	0.25386	0.08294	0.01961
385.6	0.24867	0.08203	0.01924
385.8	0.24337	0.08112	0.01888
386	0.23811	0.08021	0.0185
386.2	0.23273	0.07929	0.01814
386.4	0.2274	0.07838	0.01776
386.6	0.22196	0.07745	0.01739
386.8	0.21602	0.07645	0.01698
387	0.21059	0.07553	0.0166
387.2	0.20493	0.07458	0.01621
387.4	0.19934	0.07365	0.01583
387.6	0.19381	0.07273	0.01545
387.8	0.18814	0.07179	0.01507
388	0.18253	0.07087	0.01469
388.2	0.17691	0.06994	0.0143
388.4	0.17115	0.06902	0.01391
388.6	0.1647	0.06798	0.01348
388.8	0.15898	0.06706	0.01308
389	0.15314	0.06613	0.01269
389.2	0.14735	0.06521	0.0123
389.4	0.14142	0.06427	0.01191
389.6	0.13559	0.06336	0.01152
389.8	0.1297	0.06243	0.01111
390	0.12369	0.06152	0.01072
390.2	0.11776	0.06062	0.01031
390.4	0.11171	0.0597	0.00991
390.6	0.10574	0.05881	0.00951
390.8	0.09974	0.05791	0.0091
391	0.09362	0.05702	0.0087
391.2	0.08829	0.05625	0.00834
391.4	0.08222	0.05538	0.00794
391.6	0.07533	0.05439	0.00749
391.8	0.06923	0.05353	0.00708
392	0.06311	0.05268	0.00667
392.2	0.05697	0.05181	0.00626
392.4	0.05069	0.05097	0.00585
392.6	0.04449	0.05013	0.00544
392.8	0.03827	0.0493	0.00503
393	0.03203	0.04848	0.00461
393.2	0.02578	0.04767	0.00419
393.4	0.01919	0.04682	0.00376
393.6	0.01289	0.04601	0.00334
393.8	0.00646	0.04521	0.00292
394	9.77883e-05	0.04443	0.00249
394.2	-0.00713	0.04354	0.00201
394.4	-0.01364	0.04276	0.00159
394.6	-0.02008	0.04199	0.00116
394.8	-0.02653	0.04121	0.000726817
395	-0.03312	0.04045	0.000300431
395.2	-0.03962	0.03971	-0.000136247
395.4	-0.04625	0.03896	-0.000568629
395.6	-0.05367	0.03813	-0.00106
395.8	-0.06022	0.0374	-0.0015
396	-0.06688	0.03667	-0.00193
396.2	-0.07346	0.03595	-0.00237
396.4	-0.08005	0.03524	-0.00282
396.6	-0.08589	0.03463	-0.0032
396.8	-0.09264	0.03392	-0.00365
397	-0.09927	0.03323	-0.00409
397.2	-0.10606	0.03254	-0.00454
397.4	-0.11273	0.03186	-0.00498
397.6	-0.11943	0.03119	-0.00544
397.8	-0.12615	0.03053	-0.00589
398	-0.13219	0.02993	-0.00629
398.2	-0.13892	0.02928	-0.00675
398.4	-0.14567	0.02862	-0.0072
398.6	-0.15252	0.02797	-0.00765
398.8	-0.15927	0.02733	-0.00811
399	-0.16501	0.02678	-0.0085
399.2	-0.17188	0.02614	-0.00896
399.4	-0.17865	0.02551	-0.00942
399.6	-0.18566	0.02485	-0.0099
399.8	-0.19256	0.02423	-0.01037
400	-0.19937	0.0236	-0.01084
400.2	-0.20629	0.02297	-0.01131
400.4	-0.21313	0.02235	-0.01178
400.6	-0.22007	0.02173	-0.01226
400.8	-0.22691	0.02111	-0.01273
401	-0.23374	0.02049	-0.01322
401.2	-0.23977	0.01996	-0.01363
401.4	-0.2467	0.01935	-0.01411
401.6	-0.25353	0.01875	-0.0146
401.8	-0.26047	0.01813	-0.01508
402	-0.26727	0.01753	-0.01556
402.2	-0.27407	0.01692	-0.01605
402.4	-0.28098	0.01632	-0.01653
402.6	-0.28776	0.01573	-0.01703
402.8	-0.29463	0.01512	-0.01752
403	-0.30141	0.01453	-0.01802
403.2	-0.30816	0.01393	-0.01851
403.4	-0.31501	0.01334	-0.019
403.6	-0.32173	0.01275	-0.01949
403.8	-0.32855	0.01215	-0.01999
404	-0.33523	0.01156	-0.02048
404.2	-0.34191	0.01097	-0.02098
404.4	-0.34861	0.01038	-0.02149
404.6	-0.35526	0.0098	-0.02199
404.8	-0.36202	0.0092	-0.02249
405	-0.36868	0.00861	-0.02299
405.2	-0.37527	0.00803	-0.0235
405.4	-0.38187	0.00744	-0.02402
405.6	-0.38843	0.00685	-0.02452
405.8	-0.39532	0.00623	-0.02505
406	-0.40185	0.00563	-0.02557
406.2	-0.40848	0.00504	-0.02608
406.4	-0.41496	0.00445	-0.0266
406.6	-0.42152	0.00385	-0.02712
406.8	-0.42798	0.00325	-0.02764
407	-0.43439	0.00265	-0.02816
407.2	-0.44168	0.00198	-0.02875
407.4	-0.4482	0.00138	-0.02927
407.6	-0.45456	0.000774204	-0.0298
407.8	-0.461	0.000165499	-0.03033
408	-0.46814	-0.000516534	-0.03092
408.2	-0.47441	-0.00112	-0.03145
408.4	-0.48076	-0.00174	-0.03198
408.6	-0.48699	-0.00235	-0.03251
408.8	-0.49317	-0.00297	-0.03305
409	-0.49945	-0.00358	-0.03357
409.2	-0.50642	-0.00427	-0.03418
409.4	-0.51253	-0.00488	-0.03472
409.6	-0.51874	-0.00551	-0.03526
409.8	-0.52478	-0.00613	-0.03579
410	-0.53007	-0.00668	-0.03626
410.2	-0.53606	-0.00731	-0.0368
410.4	-0.54211	-0.00794	-0.03733
410.6	-0.54804	-0.00857	-0.03788
410.8	-0.55401	-0.00921	-0.03841
411	-0.55989	-0.00984	-0.03895
411.2	-0.56573	-0.0105	-0.0395
411.4	-0.57163	-0.01114	-0.04003
411.6	-0.57742	-0.01178	-0.04058
411.8	-0.58325	-0.01244	-0.04112
412	-0.58892	-0.01308	-0.04167
412.2	-0.59465	-0.01374	-0.04221
412.4	-0.60032	-0.0144	-0.04275
412.6	-0.60587	-0.01507	-0.04329
412.8	-0.61158	-0.01573	-0.04384
413	-0.61712	-0.01639	-0.04439
413.2	-0.62271	-0.01707	-0.04493
413.4	-0.62819	-0.01774	-0.04548
413.6	-0.63366	-0.01842	-0.04602
413.8	-0.63923	-0.0191	-0.04658
414	-0.6454	-0.01987	-0.0472
414.2	-0.65083	-0.02056	-0.04775
414.4	-0.65631	-0.02125	-0.0483
414.6	-0.6617	-0.02194	-0.04886
414.8	-0.66774	-0.02273	-0.04948
415	-0.67312	-0.02343	-0.05003
415.2	-0.67841	-0.02413	-0.05058
415.4	-0.68365	-0.02485	-0.05113
415.6	-0.68892	-0.02556	-0.05168
415.8	-0.69483	-0.02637	-0.05231
416	-0.69999	-0.02709	-0.05287
416.2	-0.70523	-0.02782	-0.05342
416.4	-0.71033	-0.02854	-0.05397
416.6	-0.71542	-0.02928	-0.05452
416.8	-0.72054	-0.03001	-0.05508
417	-0.72555	-0.03075	-0.05563
417.2	-0.73104	-0.03157	-0.05623
417.4	-0.73595	-0.03231	-0.05677
417.6	-0.74083	-0.03306	-0.05732
417.8	-0.74525	-0.03374	-0.05781
418	-0.75006	-0.03451	-0.05836
418.2	-0.75497	-0.03527	-0.05891
418.4	-0.75975	-0.03603	-0.05946
418.6	-0.76456	-0.0368	-0.06
418.8	-0.76924	-0.03757	-0.06055
419	-0.77398	-0.03835	-0.06109
419.2	-0.77857	-0.03913	-0.06162
419.4	-0.78317	-0.0399	-0.06217
419.6	-0.78718	-0.04059	-0.06264
419.8	-0.79171	-0.04138	-0.06316
420	-0.79621	-0.04217	-0.0637
420.2	-0.80075	-0.04297	-0.06423
420.4	-0.8052	-0.04377	-0.06476
420.6	-0.80958	-0.04456	-0.06529
420.8	-0.81404	-0.04538	-0.06581
421	-0.81836	-0.04619	-0.06635
421.2	-0.82324	-0.04711	-0.06694
421.4	-0.82753	-0.04794	-0.06746
421.6	-0.83176	-0.04876	-0.06798
421.8	-0.83593	-0.04959	-0.0685
422	-0.84007	-0.05041	-0.06901
422.2	-0.84413	-0.05125	-0.06953
422.4	-0.84812	-0.05208	-0.07003
422.6	-0.85205	-0.05294	-0.07054
422.8	-0.85597	-0.05378	-0.07103
423	-0.85979	-0.05462	-0.07153
423.2	-0.86363	-0.05547	-0.07203
423.4	-0.86736	-0.05632	-0.07253
423.6	-0.87107	-0.05718	-0.07301
423.8	-0.87475	-0.05805	-0.0735
424	-0.87852	-0.05894	-0.07401
424.2	-0.88214	-0.05982	-0.07449
424.4	-0.88566	-0.06069	-0.07497
424.6	-0.88868	-0.06147	-0.07538
424.8	-0.89216	-0.06235	-0.07587
425	-0.89555	-0.06324	-0.07633
425.2	-0.89886	-0.06412	-0.07681
425.4	-0.90178	-0.06491	-0.07721
425.6	-0.90498	-0.0658	-0.07768
425.8	-0.90819	-0.06671	-0.07813
426	-0.91137	-0.0676	-0.0786
426.2	-0.91452	-0.06852	-0.07906
426.4	-0.91758	-0.06942	-0.07951
426.6	-0.92057	-0.07034	-0.07997
426.8	-0.9232	-0.07114	-0.08037
427	-0.92612	-0.07206	-0.08082
427.2	-0.92896	-0.07297	-0.08127
427.4	-0.93177	-0.07391	-0.08171
427.6	-0.93457	-0.07484	-0.08215
427.8	-0.93731	-0.07578	-0.0826
428	-0.94003	-0.07672	-0.08304
428.2	-0.94295	-0.07779	-0.08353
428.4	-0.94552	-0.07873	-0.08398
428.6	-0.94808	-0.0797	-0.08442
428.8	-0.95044	-0.08064	-0.08485
429	-0.95283	-0.08161	-0.08528
429.2	-0.95513	-0.08257	-0.08571
429.4	-0.9573	-0.08352	-0.08613
429.6	-0.95944	-0.08449	-0.08655
429.8	-0.96153	-0.08545	-0.08698
430	-0.96357	-0.08643	-0.0874
430.2	-0.96548	-0.08739	-0.08781
430.4	-0.96739	-0.08838	-0.08823
430.6	-0.96922	-0.08935	-0.08864
430.8	-0.97101	-0.09033	-0.08907
431	-0.97279	-0.09132	-0.08949
431.2	-0.97449	-0.09231	-0.08991
431.4	-0.97618	-0.09332	-0.09033
431.6	-0.97781	-0.09432	-0.09075
431.8	-0.97935	-0.09532	-0.09118
432	-0.98081	-0.09633	-0.0916
432.2	-0.98229	-0.09734	-0.09203
432.4	-0.98364	-0.09836	-0.09245
432.6	-0.98492	-0.09937	-0.09288
432.8	-0.98619	-0.1004	-0.09331
433	-0.98741	-0.10142	-0.09373
433.2	-0.98863	-0.10245	-0.09418
433.4	-0.98976	-0.1035	-0.09461
433.6	-0.99084	-0.10452	-0.09505
433.8	-0.99192	-0.10558	-0.09549
434	-0.99296	-0.10662	-0.09594
434.2	-0.99386	-0.10768	-0.09639
434.4	-0.9947	-0.10873	-0.09684
434.6	-0.99555	-0.10978	-0.09729
434.8	-0.99627	-0.11084	-0.09774
435	-0.99691	-0.11189	-0.09819
435.2	-0.9975	-0.11297	-0.09865
435.4	-0.99808	-0.11403	-0.09911
435.6	-0.9986	-0.11511	-0.09958
435.8	-0.99901	-0.11634	-0.10012
436	-0.99933	-0.11743	-0.10059
436.2	-0.99956	-0.11851	-0.10106
436.4	-0.99977	-0.11961	-0.10154
436.6	-0.9999	-0.12069	-0.10203
436.8	-0.99996	-0.1218	-0.10252
437	-1	-0.12289	-0.10301
437.2	-0.99998	-0.124	-0.10352
437.4	-0.9999	-0.12512	-0.10402
437.6	-0.99978	-0.12623	-0.10454
437.8	-0.99957	-0.12736	-0.10505
438	-0.99931	-0.12848	-0.10557
438.2	-0.99899	-0.12962	-0.10609
438.4	-0.9987	-0.13075	-0.10663
438.6	-0.99825	-0.13188	-0.10717
438.8	-0.99778	-0.13303	-0.10771
439	-0.99716	-0.13433	-0.10833
439.2	-0.99658	-0.13548	-0.10889
439.4	-0.99584	-0.13664	-0.10944
439.6	-0.9951	-0.13779	-0.11
439.8	-0.99424	-0.13893	-0.11058
440	-0.99328	-0.14009	-0.11114
440.2	-0.99227	-0.14124	-0.11171
440.4	-0.99116	-0.14242	-0.11228
440.6	-0.99001	-0.14357	-0.11286
440.8	-0.98868	-0.14473	-0.11343
441	-0.98723	-0.14587	-0.114
441.2	-0.98571	-0.14702	-0.11458
441.4	-0.98397	-0.14817	-0.11514
441.6	-0.98219	-0.14931	-0.11572
441.8	-0.98028	-0.15048	-0.11629
442	-0.97837	-0.15163	-0.11687
442.2	-0.97638	-0.15279	-0.11746
442.4	-0.97428	-0.15398	-0.11805
442.6	-0.97215	-0.15514	-0.11865
442.8	-0.96993	-0.15633	-0.11924
443	-0.96795	-0.15737	-0.11977
443.2	-0.96568	-0.15854	-0.12037
443.4	-0.96341	-0.15972	-0.12099
443.6	-0.9611	-0.16093	-0.12161
443.8	-0.95879	-0.16213	-0.12224
444	-0.95645	-0.16336	-0.12288
444.2	-0.95417	-0.16459	-0.12354
444.4	-0.9518	-0.16585	-0.12419
444.6	-0.94954	-0.1671	-0.12485
444.8	-0.94717	-0.16836	-0.12553
445	-0.9445	-0.16979	-0.12629
445.2	-0.94206	-0.17109	-0.12696
445.4	-0.93964	-0.17238	-0.12766
445.6	-0.93702	-0.17368	-0.12834
445.8	-0.93448	-0.17498	-0.12902
446	-0.93189	-0.17628	-0.12972
446.2	-0.92919	-0.17761	-0.13041
446.4	-0.92614	-0.17911	-0.1312
446.6	-0.92334	-0.18042	-0.13189
446.8	-0.92046	-0.18176	-0.13258
447	-0.91748	-0.18307	-0.13327
447.2	-0.91439	-0.1844	-0.13394
447.4	-0.91131	-0.18572	-0.13462
447.6	-0.90812	-0.18704	-0.1353
447.8	-0.90489	-0.18839	-0.13597
448	-0.90211	-0.18952	-0.13653
448.2	-0.89877	-0.19085	-0.1372
448.4	-0.89546	-0.1922	-0.13787
448.6	-0.89188	-0.19362	-0.13856
448.8	-0.88878	-0.1948	-0.13913
449	-0.88522	-0.19615	-0.13979
449.2	-0.88157	-0.19754	-0.14043
449.4	-0.87798	-0.19891	-0.14107
449.6	-0.8748	-0.20012	-0.14163
449.8	-0.87122	-0.2015	-0.14229
450	-0.86749	-0.2029	-0.14293
450.2	-0.86386	-0.2043	-0.14358
450.4	-0.86009	-0.20571	-0.1442
450.6	-0.85637	-0.20712	-0.14483
450.8	-0.85265	-0.20855	-0.14546
451	-0.84877	-0.20999	-0.14607
451.2	-0.84496	-0.21142	-0.14669
451.4	-0.84053	-0.21304	-0.14737
451.6	-0.83661	-0.21453	-0.14798
451.8	-0.83267	-0.21599	-0.14859
452	-0.82808	-0.21765	-0.14926
452.2	-0.82389	-0.21914	-0.14983
452.4	-0.81921	-0.22079	-0.15047
452.6	-0.81476	-0.22222	-0.151
452.8	-0.80975	-0.22385	-0.1516
453	-0.80524	-0.22529	-0.15211
453.2	-0.80011	-0.22692	-0.15266
453.4	-0.7954	-0.22836	-0.15314
453.6	-0.79066	-0.22978	-0.15359
453.8	-0.78589	-0.2312	-0.15404
454	-0.7803	-0.23284	-0.15453
454.2	-0.7754	-0.23428	-0.15496
454.4	-0.77123	-0.23549	-0.1553
454.6	-0.76623	-0.23691	-0.15568
454.8	-0.76107	-0.23844	-0.1561
455	-0.75613	-0.2399	-0.15648
455.2	-0.7518	-0.24121	-0.15683
455.4	-0.74688	-0.24269	-0.15721
455.6	-0.74187	-0.24422	-0.15758
455.8	-0.73756	-0.24556	-0.15791
456	-0.73267	-0.24709	-0.15827
456.2	-0.72838	-0.24845	-0.15859
456.4	-0.7235	-0.25	-0.15896
456.6	-0.71925	-0.25139	-0.15928
456.8	-0.71441	-0.25301	-0.15964
457	-0.71018	-0.2544	-0.15995
457.2	-0.70549	-0.25602	-0.16031
457.4	-0.7014	-0.25747	-0.16062
457.6	-0.69679	-0.2591	-0.16098
457.8	-0.69203	-0.26076	-0.16132
458	-0.68736	-0.26239	-0.16165
458.2	-0.68327	-0.26386	-0.16194
458.4	-0.67856	-0.26553	-0.16225
458.6	-0.67367	-0.26717	-0.16253
458.8	-0.66882	-0.26881	-0.1628
459	-0.66385	-0.27046	-0.16305
459.2	-0.65885	-0.27206	-0.16327
459.4	-0.65319	-0.27387	-0.16352
459.6	-0.64813	-0.27548	-0.16373
459.8	-0.64299	-0.27711	-0.16392
460	-0.63793	-0.27873	-0.16411
460.2	-0.63272	-0.28037	-0.16427
460.4	-0.62711	-0.28216	-0.16444
460.6	-0.62204	-0.2838	-0.16461
460.8	-0.61704	-0.28548	-0.16479
461	-0.61119	-0.28749	-0.16499
461.2	-0.60635	-0.28924	-0.1652
461.4	-0.60159	-0.29101	-0.16541
461.6	-0.59684	-0.29286	-0.16563
461.8	-0.59158	-0.29493	-0.1659
462	-0.58702	-0.29678	-0.16614
462.2	-0.58247	-0.29869	-0.16639
462.4	-0.57805	-0.30061	-0.16665
462.6	-0.57369	-0.30255	-0.16691
462.8	-0.56883	-0.30478	-0.16723
463	-0.5645	-0.30679	-0.16751
463.2	-0.56026	-0.3088	-0.1678
463.4	-0.55594	-0.31082	-0.16808
463.6	-0.55167	-0.31281	-0.16835
463.8	-0.54682	-0.31506	-0.16864
464	-0.54248	-0.31702	-0.16888
464.2	-0.53803	-0.31901	-0.16911
464.4	-0.53361	-0.32096	-0.16933
464.6	-0.52907	-0.32295	-0.16953
464.8	-0.52458	-0.32488	-0.16973
465	-0.51997	-0.32685	-0.16991
465.2	-0.51545	-0.32879	-0.17009
465.4	-0.5109	-0.33072	-0.17027
465.6	-0.5063	-0.33272	-0.17045
465.8	-0.50177	-0.33467	-0.17063
466	-0.49721	-0.33667	-0.17082
466.2	-0.49277	-0.33867	-0.17102
466.4	-0.48828	-0.3407	-0.17121
466.6	-0.48402	-0.34276	-0.17145
466.8	-0.47981	-0.34486	-0.1717
467	-0.47518	-0.34727	-0.17201
467.2	-0.47112	-0.34948	-0.17231
467.4	-0.46721	-0.35167	-0.17262
467.6	-0.46329	-0.35393	-0.17295
467.8	-0.45953	-0.3562	-0.1733
468	-0.45579	-0.35847	-0.17367
468.2	-0.45202	-0.36078	-0.17403
468.4	-0.44785	-0.36339	-0.17446
468.6	-0.44415	-0.36567	-0.17483
468.8	-0.44036	-0.36799	-0.1752
469	-0.43663	-0.37026	-0.17556
469.2	-0.43229	-0.37278	-0.17594
469.4	-0.42834	-0.37499	-0.17625
469.6	-0.42444	-0.37717	-0.17656
469.8	-0.41991	-0.37957	-0.17688
470	-0.41592	-0.38171	-0.17718
470.2	-0.41182	-0.38384	-0.17746
470.4	-0.40775	-0.38594	-0.17774
470.6	-0.40361	-0.38805	-0.17801
470.8	-0.39951	-0.39011	-0.17827
471	-0.39538	-0.39213	-0.17852
471.2	-0.39117	-0.39414	-0.17877
471.4	-0.38706	-0.39614	-0.17902
471.6	-0.38293	-0.39812	-0.17927
471.8	-0.37889	-0.40013	-0.17954
472	-0.37491	-0.40217	-0.17983
472.2	-0.37089	-0.40424	-0.18013
472.4	-0.36742	-0.40611	-0.18043
472.6	-0.3636	-0.40818	-0.18077
472.8	-0.35976	-0.41027	-0.18112
473	-0.35667	-0.412	-0.18143
473.2	-0.35282	-0.41419	-0.18182
473.4	-0.34922	-0.41631	-0.18222
473.6	-0.34608	-0.4182	-0.18259
473.8	-0.34251	-0.42038	-0.18302
474	-0.33944	-0.42228	-0.18341
474.2	-0.33603	-0.42447	-0.18387
474.4	-0.33303	-0.42638	-0.18429
474.6	-0.32966	-0.42856	-0.18478
474.8	-0.32669	-0.43048	-0.18521
475	-0.32328	-0.43269	-0.1857
475.2	-0.32038	-0.43455	-0.18613
475.4	-0.31701	-0.43678	-0.18665
475.6	-0.3141	-0.43871	-0.18711
475.8	-0.31079	-0.44086	-0.18764
476	-0.30749	-0.44312	-0.1882
476.2	-0.30467	-0.44502	-0.18869
476.4	-0.30139	-0.44727	-0.18926
476.6	-0.29818	-0.44948	-0.18985
476.8	-0.29537	-0.45145	-0.19038
477	-0.29219	-0.45371	-0.19099
477.2	-0.28909	-0.45594	-0.19162
477.4	-0.28605	-0.45821	-0.19229
477.6	-0.28302	-0.46055	-0.19297
477.8	-0.28006	-0.46286	-0.19368
478	-0.27712	-0.46521	-0.19439
478.2	-0.27426	-0.46751	-0.19512
478.4	-0.27141	-0.46986	-0.19589
478.6	-0.26865	-0.47225	-0.19667
478.8	-0.26593	-0.47461	-0.19747
479	-0.26319	-0.477	-0.19827
479.2	-0.26056	-0.47941	-0.19912
479.4	-0.25793	-0.48186	-0.19997
479.6	-0.25502	-0.48459	-0.20095
479.8	-0.25249	-0.487	-0.20183
480	-0.24965	-0.48972	-0.20283
480.2	-0.24721	-0.4922	-0.20378
480.4	-0.24475	-0.49468	-0.20472
480.6	-0.24204	-0.49747	-0.2058
480.8	-0.23967	-0.49991	-0.20678
481	-0.23703	-0.50269	-0.2079
481.2	-0.23468	-0.50516	-0.20888
481.4	-0.2324	-0.50759	-0.20989
481.6	-0.2298	-0.51031	-0.21102
481.8	-0.22755	-0.51274	-0.21207
482	-0.22525	-0.51516	-0.21309
482.2	-0.22272	-0.51787	-0.21426
482.4	-0.22047	-0.52019	-0.21531
482.6	-0.2182	-0.52255	-0.21635
482.8	-0.21598	-0.52489	-0.21741
483	-0.21372	-0.5272	-0.21848
483.2	-0.21124	-0.52976	-0.21967
483.4	-0.20901	-0.53208	-0.22075
483.6	-0.2068	-0.53432	-0.22184
483.8	-0.20458	-0.5366	-0.22292
484	-0.20243	-0.53889	-0.22406
484.2	-0.20023	-0.54116	-0.22516
484.4	-0.19842	-0.54309	-0.22614
484.6	-0.19627	-0.54533	-0.22728
484.8	-0.19417	-0.54762	-0.22843
485	-0.19209	-0.54989	-0.2296
485.2	-0.19004	-0.55217	-0.23078
485.4	-0.18803	-0.55445	-0.232
485.6	-0.18595	-0.55693	-0.23328
485.8	-0.184	-0.55928	-0.23455
486	-0.18204	-0.5617	-0.23582
486.2	-0.18015	-0.5641	-0.23714
486.4	-0.17827	-0.56661	-0.23848
486.6	-0.17644	-0.56907	-0.23984
486.8	-0.1746	-0.57154	-0.24119
487	-0.17258	-0.57438	-0.24275
487.2	-0.17084	-0.57697	-0.24417
487.4	-0.16912	-0.57953	-0.24562
487.6	-0.16737	-0.58208	-0.24704
487.8	-0.16568	-0.58461	-0.2485
488	-0.1638	-0.58748	-0.25014
488.2	-0.16212	-0.59005	-0.25159
488.4	-0.16048	-0.59256	-0.25305
488.6	-0.15886	-0.59507	-0.25453
488.8	-0.15706	-0.59792	-0.2562
489	-0.15546	-0.60048	-0.2577
489.2	-0.1539	-0.60302	-0.25923
489.4	-0.15233	-0.6056	-0.26073
489.6	-0.15081	-0.60813	-0.26224
489.8	-0.14931	-0.61073	-0.26382
490	-0.14765	-0.61369	-0.26559
490.2	-0.14617	-0.61633	-0.26716
490.4	-0.14473	-0.61895	-0.26877
490.6	-0.14329	-0.62162	-0.27036
490.8	-0.14189	-0.62425	-0.27198
491	-0.14072	-0.62646	-0.27332
491.2	-0.13938	-0.62913	-0.27495
491.4	-0.13803	-0.63184	-0.27657
491.6	-0.13667	-0.63462	-0.2783
491.8	-0.13536	-0.63731	-0.27992
492	-0.13408	-0.64	-0.2816
492.2	-0.13278	-0.64269	-0.28323
492.4	-0.13168	-0.64501	-0.28469
492.6	-0.13041	-0.64768	-0.28632
492.8	-0.12917	-0.65037	-0.28801
493	-0.12791	-0.65308	-0.28967
493.2	-0.12683	-0.65536	-0.29113
493.4	-0.12561	-0.65804	-0.29279
493.6	-0.1244	-0.66072	-0.29449
493.8	-0.12315	-0.66331	-0.2961
494	-0.12195	-0.66588	-0.29775
494.2	-0.12072	-0.66844	-0.29936
494.4	-0.11951	-0.67089	-0.30095
494.6	-0.11831	-0.67344	-0.30259
494.8	-0.11728	-0.67562	-0.30399
495	-0.1161	-0.67822	-0.30562
495.2	-0.11493	-0.68069	-0.30723
495.4	-0.11376	-0.68324	-0.30883
495.6	-0.11263	-0.68572	-0.31042
495.8	-0.11135	-0.68856	-0.31224
496	-0.11023	-0.69105	-0.31386
496.2	-0.10912	-0.69365	-0.31548
496.4	-0.10805	-0.69625	-0.31714
496.6	-0.10697	-0.69886	-0.31875
496.8	-0.10592	-0.7014	-0.32038
497	-0.10487	-0.70401	-0.32199
497.2	-0.10386	-0.70655	-0.32359
497.4	-0.10286	-0.70914	-0.32523
497.6	-0.10188	-0.71179	-0.32686
497.8	-0.1009	-0.71442	-0.32852
498	-0.09993	-0.71706	-0.33012
498.2	-0.09899	-0.71976	-0.33177
498.4	-0.09804	-0.72241	-0.33343
498.6	-0.09713	-0.72512	-0.33506
498.8	-0.09622	-0.72778	-0.33671
499	-0.0953	-0.73037	-0.33828
499.2	-0.09443	-0.73308	-0.33995
499.4	-0.09354	-0.73576	-0.34155
499.6	-0.09268	-0.73846	-0.34317
499.8	-0.09183	-0.74105	-0.34478
500	-0.09109	-0.7434	-0.34619
500.2	-0.09025	-0.74609	-0.34779
500.4	-0.08943	-0.74872	-0.3494
500.6	-0.08861	-0.75144	-0.35099
500.8	-0.08781	-0.75405	-0.35256
501	-0.08702	-0.75668	-0.35416
501.2	-0.08622	-0.75931	-0.3557
501.4	-0.08544	-0.76192	-0.35727
501.6	-0.08477	-0.76422	-0.35864
501.8	-0.08401	-0.7668	-0.36017
502	-0.08327	-0.76946	-0.36172
502.2	-0.08256	-0.77206	-0.36328
502.4	-0.08185	-0.77465	-0.36482
502.6	-0.08116	-0.77731	-0.36637
502.8	-0.08045	-0.77996	-0.36791
503	-0.07976	-0.78261	-0.36946
503.2	-0.07914	-0.78486	-0.37079
503.4	-0.07846	-0.78749	-0.37235
503.6	-0.07777	-0.79009	-0.37387
503.8	-0.07711	-0.79267	-0.37541
504	-0.07643	-0.79519	-0.37688
504.2	-0.07578	-0.79768	-0.37835
504.4	-0.07514	-0.80021	-0.37986
504.6	-0.0745	-0.80273	-0.38133
504.8	-0.07388	-0.80519	-0.38281
505	-0.07325	-0.80764	-0.38426
505.2	-0.07265	-0.81007	-0.38573
505.4	-0.07204	-0.81257	-0.38719
505.6	-0.07145	-0.81498	-0.38864
505.8	-0.07086	-0.81745	-0.39012
506	-0.07026	-0.8198	-0.39152
506.2	-0.06969	-0.82222	-0.39299
506.4	-0.06912	-0.82462	-0.39443
506.6	-0.06856	-0.82701	-0.3959
506.8	-0.06801	-0.82938	-0.39735
507	-0.06747	-0.83179	-0.3988
507.2	-0.06694	-0.83415	-0.40027
507.4	-0.06641	-0.8365	-0.4017
507.6	-0.06589	-0.8389	-0.4032
507.8	-0.06537	-0.84116	-0.4046
508	-0.06479	-0.84371	-0.40621
508.2	-0.06428	-0.84597	-0.40765
508.4	-0.06379	-0.84821	-0.40909
508.6	-0.06329	-0.85045	-0.4105
508.8	-0.0628	-0.85269	-0.41196
509	-0.06232	-0.85498	-0.41341
509.2	-0.06185	-0.85718	-0.41488
509.4	-0.06138	-0.85942	-0.41633
509.6	-0.06088	-0.86187	-0.41795
509.8	-0.06044	-0.86406	-0.41941
510	-0.05998	-0.86606	-0.42078
510.2	-0.05951	-0.86823	-0.42227
510.4	-0.05907	-0.87032	-0.42374
510.6	-0.05858	-0.87266	-0.42538
510.8	-0.05813	-0.87461	-0.42677
511	-0.05771	-0.87667	-0.42824
511.2	-0.05729	-0.87865	-0.42969
511.4	-0.05687	-0.8807	-0.43115
511.6	-0.0564	-0.88283	-0.43275
511.8	-0.056	-0.88482	-0.43425
512	-0.05559	-0.88672	-0.43569
512.2	-0.0552	-0.88864	-0.43719
512.4	-0.05477	-0.89077	-0.43885
512.6	-0.05438	-0.89271	-0.44036
512.8	-0.054	-0.89459	-0.44183
513	-0.05364	-0.89648	-0.44337
513.2	-0.05327	-0.8984	-0.4449
513.4	-0.05286	-0.90042	-0.4466
513.6	-0.0525	-0.90227	-0.44816
513.8	-0.05213	-0.9041	-0.44969
514	-0.05178	-0.90575	-0.45117
514.2	-0.05143	-0.90743	-0.45269
514.4	-0.05108	-0.90909	-0.45419
514.6	-0.05073	-0.91072	-0.45572
514.8	-0.05038	-0.91236	-0.45724
515	-0.05005	-0.9139	-0.45876
515.2	-0.04971	-0.91549	-0.46031
515.4	-0.04939	-0.91718	-0.46188
515.6	-0.04905	-0.91862	-0.46341
515.8	-0.04873	-0.92022	-0.46499
516	-0.04846	-0.92145	-0.46632
516.2	-0.04814	-0.92309	-0.46803
516.4	-0.04783	-0.92462	-0.46966
516.6	-0.04752	-0.92618	-0.4713
516.8	-0.04725	-0.9275	-0.47275
517	-0.04695	-0.9289	-0.47438
517.2	-0.04664	-0.93021	-0.47596
517.4	-0.04635	-0.93152	-0.47757
517.6	-0.04605	-0.93285	-0.47923
517.8	-0.0458	-0.93393	-0.48065
518	-0.04551	-0.9353	-0.48232
518.2	-0.04523	-0.93662	-0.48403
518.4	-0.04496	-0.938	-0.48575
518.6	-0.04469	-0.93925	-0.48744
518.8	-0.04442	-0.94062	-0.48925
519	-0.04415	-0.9419	-0.49098
519.2	-0.0439	-0.94311	-0.49274
519.4	-0.04364	-0.94432	-0.49447
519.6	-0.04339	-0.94555	-0.49627
519.8	-0.04313	-0.94667	-0.49801
520	-0.04288	-0.94774	-0.49974
520.2	-0.04263	-0.94887	-0.50154
520.4	-0.04238	-0.9499	-0.50327
520.6	-0.0421	-0.95106	-0.50528
520.8	-0.04185	-0.95214	-0.50709
521	-0.04162	-0.95324	-0.50894
521.2	-0.04137	-0.95415	-0.51071
521.4	-0.04113	-0.95509	-0.51257
521.6	-0.04086	-0.9562	-0.51469
521.8	-0.04064	-0.95709	-0.5165
522	-0.04042	-0.95807	-0.51842
522.2	-0.0402	-0.9591	-0.52035
522.4	-0.03995	-0.96021	-0.52253
522.6	-0.03974	-0.96108	-0.52447
522.8	-0.03952	-0.96202	-0.52642
523	-0.0393	-0.96296	-0.52838
523.2	-0.03909	-0.96378	-0.53034
523.4	-0.03888	-0.96466	-0.5323
523.6	-0.03868	-0.9655	-0.53431
523.8	-0.03845	-0.96647	-0.5366
524	-0.03824	-0.96716	-0.53852
524.2	-0.03805	-0.968	-0.54056
524.4	-0.03788	-0.96865	-0.54231
524.6	-0.03768	-0.96933	-0.54433
524.8	-0.03748	-0.97007	-0.54635
525	-0.0373	-0.97078	-0.54841
525.2	-0.03712	-0.97147	-0.55045
525.4	-0.03694	-0.97221	-0.55253
525.6	-0.03676	-0.97293	-0.55464
525.8	-0.03658	-0.9736	-0.55669
526	-0.03643	-0.97426	-0.55856
526.2	-0.03625	-0.97481	-0.56062
526.4	-0.03607	-0.97544	-0.56271
526.6	-0.0359	-0.97604	-0.56481
526.8	-0.03572	-0.97659	-0.56688
527	-0.03557	-0.9772	-0.56883
527.2	-0.03541	-0.97778	-0.57096
527.4	-0.03524	-0.97844	-0.57317
527.6	-0.03507	-0.97903	-0.57533
527.8	-0.03494	-0.97953	-0.57718
528	-0.03477	-0.98003	-0.57932
528.2	-0.03462	-0.98066	-0.58159
528.4	-0.03447	-0.98117	-0.58376
528.6	-0.03431	-0.98176	-0.58608
528.8	-0.03419	-0.98236	-0.58806
529	-0.03404	-0.98287	-0.59029
529.2	-0.03389	-0.98342	-0.59253
529.4	-0.03375	-0.98395	-0.59481
529.6	-0.03359	-0.98441	-0.59702
529.8	-0.03345	-0.9849	-0.59929
530	-0.0333	-0.98543	-0.60156
530.2	-0.03317	-0.98594	-0.6036
530.4	-0.03302	-0.98646	-0.60589
530.6	-0.03289	-0.98695	-0.60821
530.8	-0.03275	-0.98736	-0.61048
531	-0.03261	-0.98772	-0.61272
531.2	-0.03247	-0.98809	-0.61502
531.4	-0.03234	-0.98844	-0.61725
531.6	-0.03221	-0.98884	-0.61957
531.8	-0.03207	-0.98918	-0.62182
532	-0.03193	-0.98963	-0.62417
532.2	-0.0318	-0.99008	-0.62652
532.4	-0.03167	-0.99055	-0.62888
532.6	-0.03155	-0.9909	-0.63123
532.8	-0.03143	-0.99138	-0.63355
533	-0.03132	-0.99179	-0.63591
533.2	-0.03119	-0.99216	-0.63821
533.4	-0.03106	-0.99249	-0.64052
533.6	-0.03094	-0.99289	-0.64286
533.8	-0.03082	-0.99329	-0.6452
534	-0.03071	-0.99356	-0.64751
534.2	-0.0306	-0.99388	-0.64981
534.4	-0.03048	-0.99421	-0.65217
534.6	-0.03036	-0.99452	-0.65446
534.8	-0.03024	-0.99491	-0.65709
535	-0.03013	-0.9952	-0.65941
535.2	-0.03002	-0.99554	-0.66181
535.4	-0.02992	-0.99576	-0.66408
535.6	-0.0298	-0.99599	-0.6664
535.8	-0.02969	-0.99627	-0.66871
536	-0.02959	-0.99647	-0.671
536.2	-0.02948	-0.9968	-0.67335
536.4	-0.02936	-0.9971	-0.67599
536.6	-0.02927	-0.99742	-0.67835
536.8	-0.02917	-0.99764	-0.68069
537	-0.02907	-0.99787	-0.68299
537.2	-0.02897	-0.99811	-0.68534
537.4	-0.02888	-0.99833	-0.68764
537.6	-0.02879	-0.99847	-0.6899
537.8	-0.02869	-0.99868	-0.69225
538	-0.0286	-0.99876	-0.69446
538.2	-0.02849	-0.99886	-0.69699
538.4	-0.0284	-0.99895	-0.69925
538.6	-0.0283	-0.99898	-0.70145
538.8	-0.02821	-0.99913	-0.70376
539	-0.02812	-0.99926	-0.70603
539.2	-0.02804	-0.99949	-0.70836
539.4	-0.02796	-0.99969	-0.7107
539.6	-0.02788	-0.99985	-0.71298
539.8	-0.0278	-0.99998	-0.71529
540	-0.02773	-1	-0.71747
540.2	-0.02765	-0.99993	-0.71965
540.4	-0.02756	-0.99989	-0.72181
540.6	-0.02748	-0.99976	-0.72392
540.8	-0.02739	-0.99965	-0.72607
541	-0.0273	-0.9995	-0.72821
541.2	-0.02721	-0.99933	-0.73034
541.4	-0.02714	-0.99921	-0.73247
541.6	-0.02706	-0.99915	-0.73462
541.8	-0.02698	-0.99892	-0.73677
542	-0.02691	-0.99885	-0.73891
542.2	-0.02683	-0.9988	-0.74114
542.4	-0.02676	-0.99873	-0.74332
542.6	-0.02668	-0.9985	-0.74542
542.8	-0.02661	-0.99835	-0.74754
543	-0.02654	-0.99805	-0.74958
543.2	-0.02648	-0.99778	-0.75167
543.4	-0.0264	-0.99738	-0.75362
543.6	-0.02633	-0.99704	-0.75567
543.8	-0.02627	-0.99674	-0.75746
544	-0.02619	-0.9963	-0.7594
544.2	-0.02612	-0.99598	-0.76147
544.4	-0.02606	-0.99552	-0.76347
544.6	-0.02598	-0.99505	-0.76543
544.8	-0.02591	-0.99451	-0.76735
545	-0.02584	-0.99396	-0.76924
545.2	-0.02578	-0.99345	-0.77117
545.4	-0.02571	-0.99278	-0.77302
545.6	-0.02565	-0.99226	-0.77466
545.8	-0.02559	-0.99166	-0.77656
546	-0.02552	-0.99095	-0.77837
546.2	-0.02546	-0.99042	-0.78035
546.4	-0.0254	-0.98986	-0.78228
546.6	-0.02535	-0.98911	-0.78408
546.8	-0.02528	-0.98845	-0.78594
547	-0.02522	-0.98774	-0.78792
547.2	-0.02514	-0.98683	-0.78962
547.4	-0.02508	-0.98593	-0.79137
547.6	-0.02503	-0.98523	-0.79292
547.8	-0.02496	-0.98426	-0.79461
548	-0.02491	-0.98328	-0.79629
548.2	-0.02484	-0.98232	-0.79801
548.4	-0.02478	-0.98135	-0.79972
548.6	-0.02473	-0.98042	-0.80149
548.8	-0.02468	-0.97942	-0.80315
549	-0.02462	-0.97836	-0.80479
549.2	-0.02458	-0.97725	-0.80643
549.4	-0.02452	-0.97612	-0.80806
549.6	-0.02447	-0.97492	-0.80966
549.8	-0.02441	-0.97367	-0.81124
550	-0.02435	-0.9724	-0.81285
550.2	-0.0243	-0.97115	-0.81443
550.4	-0.02425	-0.96998	-0.81576
550.6	-0.02419	-0.96863	-0.81729
550.8	-0.02414	-0.96725	-0.8188
551	-0.02409	-0.96574	-0.82025
551.2	-0.02405	-0.96442	-0.82184
551.4	-0.02399	-0.96293	-0.82333
551.6	-0.02394	-0.96139	-0.82477
551.8	-0.02389	-0.95997	-0.82632
552	-0.02384	-0.95833	-0.8277
552.2	-0.02379	-0.95667	-0.82908
552.4	-0.02375	-0.95501	-0.83047
552.6	-0.02369	-0.95328	-0.83185
552.8	-0.02364	-0.95149	-0.83319
553	-0.02361	-0.95001	-0.83435
553.2	-0.02356	-0.94819	-0.83579
553.4	-0.02351	-0.94642	-0.83719
553.6	-0.02346	-0.94456	-0.83851
553.8	-0.02341	-0.94272	-0.8399
554	-0.02336	-0.94076	-0.8412
554.2	-0.0233	-0.93867	-0.84241
554.4	-0.02326	-0.9367	-0.84376
554.6	-0.02321	-0.93454	-0.84494
554.8	-0.02317	-0.93237	-0.84615
555	-0.02313	-0.93029	-0.84744
555.2	-0.02309	-0.92811	-0.84873
555.4	-0.02305	-0.92582	-0.84991
555.6	-0.023	-0.92356	-0.85115
555.8	-0.02296	-0.92124	-0.85235
556	-0.02291	-0.91887	-0.85358
556.2	-0.02287	-0.91658	-0.85484
556.4	-0.02282	-0.91416	-0.85604
556.6	-0.02279	-0.91167	-0.85724
556.8	-0.02274	-0.90922	-0.85848
557	-0.02269	-0.90662	-0.8596
557.2	-0.02265	-0.90402	-0.86073
557.4	-0.02261	-0.90155	-0.86199
557.6	-0.02256	-0.89885	-0.86311
557.8	-0.02252	-0.8961	-0.86419
558	-0.02248	-0.89351	-0.86546
558.2	-0.02244	-0.89079	-0.86658
558.4	-0.02238	-0.888	-0.86771
558.6	-0.02234	-0.88492	-0.86893
558.8	-0.02229	-0.88207	-0.87005
559	-0.02225	-0.87925	-0.87119
559.2	-0.02221	-0.87622	-0.87218
559.4	-0.02217	-0.87319	-0.87341
559.6	-0.02212	-0.87011	-0.87444
559.8	-0.02208	-0.86706	-0.87553
560	-0.02203	-0.86364	-0.8768
560.2	-0.02199	-0.86066	-0.87802
560.4	-0.02195	-0.8575	-0.87912
560.6	-0.02191	-0.85436	-0.88026
560.8	-0.02188	-0.85125	-0.88149
561	-0.02185	-0.84807	-0.88263
561.2	-0.0218	-0.84474	-0.88369
561.4	-0.02177	-0.84158	-0.88492
561.6	-0.02173	-0.83775	-0.88607
561.8	-0.0217	-0.83445	-0.88722
562	-0.02166	-0.83097	-0.88826
562.2	-0.02163	-0.82762	-0.8894
562.4	-0.0216	-0.82421	-0.89057
562.6	-0.02156	-0.82073	-0.89161
562.8	-0.02153	-0.81733	-0.89279
563	-0.02149	-0.81378	-0.8939
563.2	-0.02145	-0.81022	-0.89497
563.4	-0.02141	-0.80653	-0.89596
563.6	-0.02138	-0.80309	-0.89723
563.8	-0.02134	-0.79939	-0.89826
564	-0.02132	-0.79586	-0.89949
564.2	-0.02128	-0.79213	-0.90051
564.4	-0.02124	-0.7884	-0.90167
564.6	-0.02122	-0.78475	-0.90287
564.8	-0.02117	-0.78089	-0.90393
565	-0.02113	-0.77719	-0.90514
565.2	-0.0211	-0.77345	-0.90639
565.4	-0.02106	-0.7692	-0.90767
565.6	-0.02103	-0.76528	-0.90882
565.8	-0.02101	-0.7615	-0.91009
566	-0.02097	-0.75754	-0.9112
566.2	-0.02094	-0.75354	-0.91229
566.4	-0.0209	-0.74957	-0.91351
566.6	-0.02088	-0.74557	-0.91461
566.8	-0.02085	-0.74158	-0.91578
567	-0.02082	-0.73752	-0.91698
567.2	-0.02078	-0.73354	-0.91824
567.4	-0.02075	-0.72948	-0.91945
567.6	-0.02072	-0.72543	-0.92065
567.8	-0.02069	-0.72134	-0.92188
568	-0.02067	-0.7173	-0.92313
568.2	-0.02064	-0.71312	-0.92421
568.4	-0.02061	-0.70889	-0.92533
568.6	-0.02057	-0.70481	-0.92662
568.8	-0.02053	-0.70004	-0.92788
569	-0.02048	-0.6958	-0.92911
569.2	-0.02045	-0.69161	-0.93031
569.4	-0.02041	-0.6874	-0.93149
569.6	-0.02038	-0.68308	-0.93266
569.8	-0.02035	-0.67884	-0.93385
570	-0.02031	-0.67453	-0.93497
570.2	-0.02027	-0.67037	-0.93628
570.4	-0.02024	-0.66602	-0.93745
570.6	-0.0202	-0.66166	-0.93852
570.8	-0.02017	-0.65744	-0.93983
571	-0.02014	-0.65313	-0.94101
571.2	-0.02011	-0.6488	-0.94213
571.4	-0.02008	-0.64456	-0.94343
571.6	-0.02005	-0.64006	-0.94469
571.8	-0.02001	-0.63568	-0.94591
572	-0.01998	-0.6314	-0.94716
572.2	-0.01994	-0.62709	-0.94839
572.4	-0.01992	-0.6227	-0.94956
572.6	-0.01988	-0.61831	-0.95062
572.8	-0.01985	-0.61392	-0.95182
573	-0.01982	-0.60959	-0.9529
573.2	-0.01978	-0.60518	-0.95389
573.4	-0.01975	-0.60072	-0.95487
573.6	-0.01972	-0.59643	-0.95596
573.8	-0.01968	-0.59202	-0.95701
574	-0.01964	-0.58828	-0.95808
574.2	-0.01961	-0.58399	-0.9592
574.4	-0.01959	-0.57978	-0.96039
574.6	-0.01956	-0.57545	-0.96151
574.8	-0.01953	-0.57112	-0.96251
575	-0.01949	-0.56688	-0.96372
575.2	-0.01946	-0.56257	-0.96469
575.4	-0.01944	-0.55829	-0.96583
575.6	-0.01942	-0.55458	-0.96674
575.8	-0.01938	-0.55018	-0.96765
576	-0.01936	-0.54598	-0.96878
576.2	-0.01932	-0.54162	-0.96967
576.4	-0.01928	-0.5374	-0.97071
576.6	-0.01926	-0.53314	-0.97173
576.8	-0.01923	-0.52893	-0.97273
577	-0.01921	-0.52468	-0.97364
577.2	-0.01919	-0.52042	-0.97462
577.4	-0.01916	-0.51617	-0.97545
577.6	-0.01914	-0.5119	-0.97631
577.8	-0.01911	-0.50776	-0.97724
578	-0.01907	-0.50359	-0.97813
578.2	-0.01904	-0.50001	-0.97905
578.4	-0.01903	-0.4953	-0.97993
578.6	-0.01901	-0.49117	-0.98088
578.8	-0.01898	-0.48714	-0.98185
579	-0.01894	-0.48292	-0.98249
579.2	-0.0189	-0.47889	-0.98333
579.4	-0.01887	-0.47487	-0.98418
579.6	-0.01884	-0.47072	-0.9849
579.8	-0.01881	-0.46673	-0.98572
580	-0.01878	-0.46268	-0.98654
580.2	-0.01876	-0.45863	-0.98721
580.4	-0.01872	-0.45451	-0.98775
580.6	-0.0187	-0.45044	-0.9883
580.8	-0.01867	-0.44647	-0.98897
581	-0.01864	-0.44242	-0.98953
581.2	-0.01861	-0.43856	-0.99035
581.4	-0.01859	-0.43466	-0.99111
581.6	-0.01857	-0.43082	-0.9919
581.8	-0.01854	-0.42696	-0.99249
582	-0.01852	-0.42262	-0.99323
582.2	-0.0185	-0.41872	-0.99375
582.4	-0.01847	-0.41495	-0.99438
582.6	-0.01845	-0.41109	-0.99488
582.8	-0.01841	-0.40731	-0.99527
583	-0.01839	-0.40347	-0.99566
583.2	-0.01836	-0.39975	-0.99613
583.4	-0.01834	-0.39604	-0.99648
583.6	-0.01832	-0.39227	-0.99678
583.8	-0.01828	-0.38861	-0.99712
584	-0.01825	-0.38495	-0.99747
584.2	-0.01822	-0.38132	-0.9977
584.4	-0.01819	-0.37774	-0.99816
584.6	-0.01817	-0.37421	-0.99845
584.8	-0.01815	-0.37068	-0.99874
585	-0.01812	-0.36711	-0.99896
585.2	-0.01809	-0.36362	-0.99915
585.4	-0.01806	-0.36007	-0.99923
585.6	-0.01803	-0.35665	-0.99941
585.8	-0.018	-0.35329	-0.99971
586	-0.01798	-0.34983	-0.99981
586.2	-0.01796	-0.34644	-0.9999
586.4	-0.01793	-0.34302	-0.99996
586.6	-0.01789	-0.33969	-0.99997
586.8	-0.01786	-0.33677	-1
587	-0.01783	-0.33346	-0.9999
587.2	-0.01782	-0.33016	-0.99991
587.4	-0.0178	-0.32696	-1.00002
587.6	-0.01779	-0.32368	-0.99989
587.8	-0.01776	-0.32047	-0.99973
588	-0.01774	-0.3173	-0.99978
588.2	-0.01772	-0.31418	-0.99966
588.4	-0.0177	-0.31106	-0.9994
588.6	-0.01767	-0.30798	-0.9994
588.8	-0.01765	-0.30494	-0.99921
589	-0.01762	-0.30185	-0.99896
589.2	-0.0176	-0.29883	-0.99863
589.4	-0.01758	-0.29583	-0.99822
589.6	-0.01755	-0.29282	-0.99787
589.8	-0.01752	-0.28988	-0.99745
590	-0.0175	-0.2874	-0.99713
590.2	-0.01747	-0.2844	-0.99683
590.4	-0.01744	-0.2815	-0.99627
590.6	-0.01741	-0.27866	-0.99582
590.8	-0.01738	-0.2758	-0.99543
591	-0.01734	-0.27299	-0.99493
591.2	-0.01732	-0.2702	-0.99454
591.4	-0.01729	-0.26745	-0.99405
591.6	-0.01727	-0.26469	-0.99355
591.8	-0.01724	-0.262	-0.99313
592	-0.01721	-0.25932	-0.99255
592.2	-0.01719	-0.25658	-0.99188
592.4	-0.01717	-0.25398	-0.99139
592.6	-0.01714	-0.25131	-0.99071
592.8	-0.01711	-0.24869	-0.98991
593	-0.01708	-0.24615	-0.98932
593.2	-0.01704	-0.24359	-0.98869
593.4	-0.01701	-0.24105	-0.98784
593.6	-0.01699	-0.23852	-0.9871
593.8	-0.01697	-0.23608	-0.98644
594	-0.01694	-0.23359	-0.98557
594.2	-0.01692	-0.2312	-0.98488
594.4	-0.01689	-0.22883	-0.98413
594.6	-0.01687	-0.22642	-0.98324
594.8	-0.01686	-0.22409	-0.98241
595	-0.01683	-0.2217	-0.98137
595.2	-0.01682	-0.21942	-0.9805
595.4	-0.01679	-0.21712	-0.9797
595.6	-0.01676	-0.21485	-0.97861
595.8	-0.01672	-0.21264	-0.97768
596	-0.01669	-0.21042	-0.97684
596.2	-0.01666	-0.20822	-0.97569
596.4	-0.01664	-0.20604	-0.97466
596.6	-0.01661	-0.20388	-0.97353
596.8	-0.01658	-0.20175	-0.97249
597	-0.01656	-0.19964	-0.97146
597.2	-0.01652	-0.19755	-0.97025
597.4	-0.01651	-0.19551	-0.96928
597.6	-0.01647	-0.19349	-0.9682
597.8	-0.01646	-0.19145	-0.96703
598	-0.01644	-0.1895	-0.96605
598.2	-0.01642	-0.18757	-0.96505
598.4	-0.01639	-0.18563	-0.96395
598.6	-0.01637	-0.18368	-0.96269
598.8	-0.01636	-0.18178	-0.96159
599	-0.01634	-0.17992	-0.96046
599.2	-0.01632	-0.17801	-0.95908
599.4	-0.0163	-0.17616	-0.95776
599.6	-0.01627	-0.17437	-0.95663
599.8	-0.01625	-0.17254	-0.95531
600	-0.01624	-0.17079	-0.95416
600.2	-0.01621	-0.16899	-0.95279
600.4	-0.01619	-0.16729	-0.95164
600.6	-0.01617	-0.16558	-0.95041
600.8	-0.01614	-0.16387	-0.94902
601	-0.01612	-0.16218	-0.94772
601.2	-0.01611	-0.16053	-0.94639
601.4	-0.01608	-0.15904	-0.94507
601.6	-0.01606	-0.15745	-0.94375
601.8	-0.01603	-0.15588	-0.94246
602	-0.01601	-0.15431	-0.94124
602.2	-0.01599	-0.15274	-0.93971
602.4	-0.01596	-0.15119	-0.93836
602.6	-0.01594	-0.14968	-0.937
602.8	-0.0159	-0.14815	-0.93558
603	-0.01587	-0.14666	-0.93413
603.2	-0.01584	-0.14519	-0.93274
603.4	-0.01583	-0.14373	-0.93146
603.6	-0.0158	-0.14229	-0.93
603.8	-0.01578	-0.14101	-0.92866
604	-0.01576	-0.13958	-0.92731
604.2	-0.01575	-0.1382	-0.92598
604.4	-0.01572	-0.13682	-0.92445
604.6	-0.01569	-0.13545	-0.92306
604.8	-0.01568	-0.13412	-0.92177
605	-0.01565	-0.13276	-0.92021
605.2	-0.01562	-0.13147	-0.91898
605.4	-0.0156	-0.13019	-0.91761
605.6	-0.01557	-0.12889	-0.91617
605.8	-0.01554	-0.12763	-0.91486
606	-0.01553	-0.12635	-0.91345
606.2	-0.0155	-0.12523	-0.91205
606.4	-0.01546	-0.12402	-0.91073
606.6	-0.01544	-0.12277	-0.90915
606.8	-0.01542	-0.12153	-0.90765
607	-0.0154	-0.12036	-0.90635
607.2	-0.01537	-0.11917	-0.90486
607.4	-0.01534	-0.11799	-0.90333
607.6	-0.01532	-0.11684	-0.90195
607.8	-0.01531	-0.1157	-0.9007
608	-0.01528	-0.11454	-0.89915
608.2	-0.01526	-0.11343	-0.89776
608.4	-0.01522	-0.11232	-0.89628
608.6	-0.01521	-0.11118	-0.89494
608.8	-0.01519	-0.1101	-0.89344
609	-0.01515	-0.109	-0.89194
609.2	-0.01514	-0.10799	-0.89076
609.4	-0.01512	-0.10697	-0.88959
609.6	-0.01509	-0.10593	-0.88827
609.8	-0.01507	-0.10481	-0.88695
610	-0.01505	-0.10381	-0.88559
610.2	-0.01503	-0.1028	-0.88429
610.4	-0.015	-0.1018	-0.88278
610.6	-0.01497	-0.10082	-0.88145
610.8	-0.01496	-0.09983	-0.88009
611	-0.01494	-0.09886	-0.87875
611.2	-0.01492	-0.09792	-0.87766
611.4	-0.01491	-0.097	-0.87651
611.6	-0.01488	-0.09606	-0.87517
611.8	-0.01485	-0.09516	-0.87402
612	-0.01483	-0.09428	-0.8729
612.2	-0.0148	-0.0933	-0.87166
612.4	-0.01477	-0.09241	-0.87038
612.6	-0.01475	-0.09155	-0.86922
612.8	-0.01472	-0.09069	-0.86807
613	-0.01469	-0.08985	-0.86693
613.2	-0.01467	-0.08902	-0.86581
613.4	-0.01465	-0.08818	-0.86467
613.6	-0.01463	-0.08729	-0.86353
613.8	-0.01461	-0.08648	-0.86249
614	-0.01459	-0.08567	-0.86124
614.2	-0.01457	-0.0849	-0.86021
614.4	-0.01454	-0.08412	-0.85911
614.6	-0.01452	-0.08332	-0.85794
614.8	-0.01449	-0.08243	-0.85672
615	-0.01445	-0.08167	-0.85573
615.2	-0.01443	-0.08091	-0.85472
615.4	-0.01442	-0.08018	-0.85383
615.6	-0.01439	-0.07944	-0.85295
615.8	-0.01437	-0.07871	-0.85197
616	-0.01436	-0.07797	-0.85092
616.2	-0.01433	-0.07716	-0.84985
616.4	-0.01431	-0.07645	-0.84896
616.6	-0.01428	-0.07575	-0.8481
616.8	-0.01426	-0.07502	-0.84701
617	-0.01423	-0.07432	-0.84603
617.2	-0.01421	-0.07363	-0.84517
617.4	-0.01417	-0.07293	-0.84421
617.6	-0.01416	-0.07225	-0.84317
617.8	-0.01415	-0.07157	-0.84237
618	-0.01412	-0.0708	-0.84119
618.2	-0.01408	-0.07014	-0.8403
618.4	-0.01407	-0.06948	-0.83943
618.6	-0.01405	-0.06884	-0.83874
618.8	-0.01402	-0.06819	-0.83784
619	-0.014	-0.06755	-0.83701
619.2	-0.01396	-0.06691	-0.83616
619.4	-0.01395	-0.06629	-0.83524
619.6	-0.01392	-0.06565	-0.83425
619.8	-0.0139	-0.06503	-0.83344
620	-0.01387	-0.06442	-0.83259
620.2	-0.01385	-0.06381	-0.83191
620.4	-0.01383	-0.06322	-0.83097
620.6	-0.01381	-0.06264	-0.83031
620.8	-0.01379	-0.06202	-0.82946
621	-0.01377	-0.06144	-0.82859
621.2	-0.01375	-0.06085	-0.82762
621.4	-0.01372	-0.06027	-0.82674
621.6	-0.0137	-0.05969	-0.82593
621.8	-0.01368	-0.05912	-0.82506
622	-0.01366	-0.05862	-0.82434
622.2	-0.01364	-0.05809	-0.82374
622.4	-0.01362	-0.05755	-0.82311
622.6	-0.0136	-0.057	-0.82244
622.8	-0.01358	-0.05648	-0.82172
623	-0.01358	-0.05595	-0.82112
623.2	-0.01355	-0.05544	-0.82033
623.4	-0.01353	-0.05491	-0.81949
623.6	-0.01352	-0.05441	-0.81895
623.8	-0.01349	-0.0539	-0.81808
624	-0.01346	-0.0534	-0.81739
624.2	-0.01342	-0.05291	-0.81656
624.4	-0.0134	-0.05243	-0.81604
624.6	-0.01337	-0.05195	-0.81529
624.8	-0.01334	-0.05153	-0.81451
625	-0.01332	-0.05107	-0.81382
625.2	-0.0133	-0.05061	-0.81328
625.4	-0.01326	-0.05015	-0.81245
625.6	-0.01324	-0.0497	-0.81179
625.8	-0.01321	-0.04927	-0.81128
626	-0.01318	-0.04883	-0.81057
626.2	-0.01315	-0.04839	-0.80976
626.4	-0.01313	-0.04799	-0.80929
626.6	-0.01311	-0.04755	-0.80863
626.8	-0.01309	-0.04714	-0.80802
627	-0.01306	-0.04673	-0.80737
627.2	-0.01306	-0.04632	-0.80669
627.4	-0.01304	-0.04598	-0.80622
627.6	-0.01303	-0.04558	-0.80559
627.8	-0.013	-0.04519	-0.80489
628	-0.01298	-0.0448	-0.80412
628.2	-0.01295	-0.04441	-0.80326
628.4	-0.01293	-0.04403	-0.80238
628.6	-0.01291	-0.04365	-0.80164
628.8	-0.01289	-0.04326	-0.80083
629	-0.01287	-0.04291	-0.80029
629.2	-0.01283	-0.04254	-0.79957
629.4	-0.0128	-0.04218	-0.799
629.6	-0.01277	-0.04183	-0.79826
629.8	-0.01275	-0.04149	-0.79752
630	-0.01272	-0.04115	-0.79678
630.2	-0.0127	-0.0408	-0.79593
630.4	-0.01267	-0.04047	-0.79508
630.6	-0.01265	-0.04016	-0.79424
630.8	-0.01262	-0.03982	-0.79325
631	-0.01259	-0.03949	-0.79247
631.2	-0.01257	-0.03917	-0.79184
631.4	-0.01254	-0.03885	-0.7909
631.6	-0.01252	-0.03853	-0.79026
631.8	-0.0125	-0.03822	-0.78953
632	-0.01247	-0.0379	-0.78849
632.2	-0.01245	-0.0376	-0.78765
632.4	-0.01242	-0.03731	-0.78678
632.6	-0.0124	-0.037	-0.78605
632.8	-0.01237	-0.0367	-0.78496
633	-0.01235	-0.03642	-0.78406
633.2	-0.01233	-0.03612	-0.78305
633.4	-0.01232	-0.03583	-0.78212
633.6	-0.0123	-0.03555	-0.78113
633.8	-0.01227	-0.03528	-0.78025
634	-0.01226	-0.03501	-0.77938
634.2	-0.01224	-0.03472	-0.77821
634.4	-0.01222	-0.03445	-0.77718
634.6	-0.01218	-0.03418	-0.77611
634.8	-0.01215	-0.03392	-0.77507
635	-0.01212	-0.03367	-0.774
635.2	-0.0121	-0.03341	-0.77283
635.4	-0.01208	-0.03316	-0.77172
635.6	-0.01206	-0.0329	-0.77051
635.8	-0.01203	-0.03266	-0.76942
636	-0.01201	-0.03242	-0.76811
636.2	-0.01199	-0.03219	-0.76717
636.4	-0.01196	-0.03196	-0.76606
636.6	-0.01193	-0.0317	-0.76491
636.8	-0.01191	-0.03146	-0.76389
637	-0.01187	-0.03124	-0.76272
637.2	-0.01184	-0.03101	-0.76153
637.4	-0.01182	-0.03078	-0.76025
637.6	-0.01181	-0.03056	-0.75906
637.8	-0.0118	-0.03035	-0.75794
638	-0.01177	-0.03014	-0.75679
638.2	-0.01175	-0.02994	-0.7558
638.4	-0.01172	-0.02969	-0.75433
638.6	-0.01169	-0.02949	-0.75322
638.8	-0.01165	-0.02929	-0.75223
639	-0.01163	-0.02909	-0.75108
639.2	-0.01161	-0.02891	-0.75011
639.4	-0.01159	-0.0287	-0.74875
639.6	-0.01158	-0.02849	-0.74751
639.8	-0.01156	-0.0283	-0.74614
640	-0.01153	-0.0281	-0.74476
640.2	-0.01152	-0.02791	-0.74356
640.4	-0.01151	-0.02773	-0.74235
640.6	-0.01149	-0.02753	-0.74112
640.8	-0.01147	-0.02735	-0.73988
641	-0.01146	-0.02716	-0.73864
641.2	-0.01143	-0.02696	-0.73727
641.4	-0.01141	-0.0268	-0.73602
641.6	-0.01138	-0.02664	-0.73486
641.8	-0.01137	-0.02646	-0.73362
642	-0.01135	-0.0263	-0.73239
642.2	-0.01133	-0.02614	-0.73105
642.4	-0.01131	-0.02598	-0.72976
642.6	-0.01129	-0.02583	-0.72854
642.8	-0.01127	-0.02567	-0.72717
643	-0.01126	-0.0255	-0.7256
643.2	-0.01125	-0.02535	-0.72415
643.4	-0.01123	-0.02519	-0.72272
643.6	-0.01119	-0.02504	-0.72112
643.8	-0.01116	-0.02491	-0.71974
644	-0.01114	-0.02476	-0.71843
644.2	-0.01111	-0.02463	-0.71699
644.4	-0.01109	-0.02448	-0.71551
644.6	-0.01107	-0.02434	-0.71393
644.8	-0.01105	-0.02421	-0.71243
645	-0.01102	-0.02408	-0.7107
645.2	-0.01102	-0.02394	-0.70912
645.4	-0.011	-0.02381	-0.70751
645.6	-0.01096	-0.02367	-0.7058
645.8	-0.01093	-0.02355	-0.70425
646	-0.01091	-0.02344	-0.70284
646.2	-0.01089	-0.02332	-0.70128
646.4	-0.01086	-0.02319	-0.69946
646.6	-0.01082	-0.02307	-0.69764
646.8	-0.01082	-0.02295	-0.69602
647	-0.0108	-0.02283	-0.69416
647.2	-0.01078	-0.02269	-0.69203
647.4	-0.01076	-0.02257	-0.6899
647.6	-0.01073	-0.02246	-0.68792
647.8	-0.01071	-0.02235	-0.68607
648	-0.01068	-0.02224	-0.68427
648.2	-0.01066	-0.02212	-0.68221
648.4	-0.01064	-0.02201	-0.6802
648.6	-0.01061	-0.02192	-0.67843
648.8	-0.01058	-0.02181	-0.67647
649	-0.01056	-0.0217	-0.67435
649.2	-0.01054	-0.02158	-0.67215
649.4	-0.01051	-0.02148	-0.67032
649.6	-0.01049	-0.02138	-0.66826
649.8	-0.01045	-0.02125	-0.66595
650	-0.01042	-0.02113	-0.66348
650.2	-0.0104	-0.02102	-0.66114
650.4	-0.01036	-0.0209	-0.65867
650.6	-0.01034	-0.0208	-0.65669
650.8	-0.01031	-0.02069	-0.65423
651	-0.01029	-0.02059	-0.65193
651.2	-0.01026	-0.02048	-0.64968
651.4	-0.01022	-0.02039	-0.64744
651.6	-0.01019	-0.02029	-0.64523
651.8	-0.01016	-0.02019	-0.64266
652	-0.01013	-0.0201	-0.64019
652.2	-0.01011	-0.02	-0.63763
652.4	-0.0101	-0.01989	-0.63487
652.6	-0.0101	-0.01978	-0.63232
652.8	-0.01008	-0.01966	-0.62957
653	-0.01007	-0.01958	-0.62721
653.2	-0.01006	-0.01948	-0.62465
653.4	-0.01006	-0.01938	-0.62211
653.6	-0.01004	-0.01929	-0.61943
653.8	-0.01001	-0.0192	-0.61678
654	-0.01	-0.01911	-0.61398
654.2	-0.00997	-0.019	-0.61095
654.4	-0.00994	-0.01891	-0.60803
654.6	-0.00991	-0.01881	-0.60503
654.8	-0.00989	-0.01871	-0.60196
655	-0.00987	-0.01863	-0.5991
655.2	-0.00983	-0.01855	-0.59588
655.4	-0.0098	-0.01849	-0.59287
655.6	-0.00978	-0.01842	-0.58988
655.8	-0.00976	-0.01834	-0.58691
656	-0.00974	-0.01827	-0.58397
656.2	-0.00971	-0.0182	-0.58086
656.4	-0.00971	-0.01814	-0.57773
656.6	-0.00967	-0.01806	-0.57456
656.8	-0.00965	-0.01799	-0.57147
657	-0.00962	-0.01792	-0.56818
657.2	-0.00958	-0.01784	-0.56465
657.4	-0.00958	-0.01774	-0.56063
657.6	-0.00956	-0.01767	-0.55721
657.8	-0.00954	-0.01759	-0.55367
658	-0.00954	-0.01751	-0.55028
658.2	-0.00951	-0.01745	-0.54698
658.4	-0.00949	-0.01736	-0.54342
658.6	-0.00947	-0.01729	-0.53993
658.8	-0.00943	-0.01722	-0.53639
659	-0.00941	-0.01715	-0.5329
659.2	-0.00938	-0.01708	-0.52906
659.4	-0.00936	-0.01702	-0.52529
659.6	-0.00933	-0.01695	-0.52152
659.8	-0.00931	-0.01687	-0.51766
660	-0.00928	-0.01681	-0.51386
660.2	-0.00925	-0.01674	-0.51013
660.4	-0.00922	-0.01668	-0.50632
660.6	-0.0092	-0.01664	-0.50253
660.8	-0.00917	-0.01658	-0.49857
661	-0.00913	-0.01653	-0.49463
661.2	-0.0091	-0.01647	-0.49056
661.4	-0.00906	-0.0164	-0.48648
661.6	-0.00903	-0.01632	-0.48231
661.8	-0.00903	-0.01626	-0.47825
662	-0.00903	-0.0162	-0.47418
662.2	-0.00902	-0.01613	-0.47008
662.4	-0.00901	-0.01606	-0.466
662.6	-0.00902	-0.01599	-0.46185
662.8	-0.00901	-0.01593	-0.4578
663	-0.009	-0.01586	-0.45366
663.2	-0.00898	-0.0158	-0.4495
663.4	-0.00896	-0.01572	-0.44535
663.6	-0.00893	-0.01565	-0.44114
663.8	-0.0089	-0.01557	-0.43688
664	-0.00886	-0.01551	-0.43192
664.2	-0.00882	-0.01544	-0.42753
664.4	-0.00876	-0.01538	-0.42312
664.6	-0.00872	-0.01531	-0.41868
664.8	-0.0087	-0.01526	-0.41429
665	-0.00868	-0.01521	-0.40982
665.2	-0.00866	-0.01517	-0.40545
665.4	-0.00865	-0.01513	-0.401
665.6	-0.00861	-0.01508	-0.39606
665.8	-0.0086	-0.01503	-0.3916
666	-0.00858	-0.01497	-0.38705
666.2	-0.00855	-0.01491	-0.38254
666.4	-0.00854	-0.01484	-0.37799
666.6	-0.00854	-0.01479	-0.37343
666.8	-0.00853	-0.01473	-0.36831
667	-0.00853	-0.01467	-0.36375
667.2	-0.0085	-0.01461	-0.35901
667.4	-0.00849	-0.01456	-0.35451
667.6	-0.00848	-0.01449	-0.34992
667.8	-0.00846	-0.01443	-0.34478
668	-0.00843	-0.01437	-0.34033
668.2	-0.00841	-0.01432	-0.33592
668.4	-0.00839	-0.01426	-0.33134
668.6	-0.00836	-0.01421	-0.32687
668.8	-0.00832	-0.01413	-0.32191
669	-0.00828	-0.01408	-0.31747
669.2	-0.00826	-0.01403	-0.31305
669.4	-0.00824	-0.01398	-0.30847
669.6	-0.00821	-0.01394	-0.30409
669.8	-0.00819	-0.01389	-0.2997
670	-0.00812	-0.01384	-0.2946
670.2	-0.00809	-0.01378	-0.29014
670.4	-0.00806	-0.01373	-0.28583
670.6	-0.00805	-0.01369	-0.28147
670.8	-0.00802	-0.01363	-0.27711
671	-0.008	-0.01357	-0.27289
671.2	-0.00798	-0.01352	-0.26861
671.4	-0.00797	-0.01346	-0.2644
671.6	-0.00798	-0.01342	-0.26004
671.8	-0.00796	-0.01336	-0.25589
672	-0.00794	-0.0133	-0.25175
672.2	-0.00793	-0.01323	-0.24752
672.4	-0.00793	-0.01317	-0.24354
672.6	-0.00791	-0.01312	-0.23947
672.8	-0.00789	-0.01305	-0.23553
673	-0.00785	-0.01299	-0.23152
673.2	-0.00781	-0.01294	-0.2277
673.4	-0.00778	-0.01289	-0.22434
673.6	-0.00775	-0.01284	-0.22054
673.8	-0.00772	-0.0128	-0.21668
674	-0.00767	-0.01275	-0.213
674.2	-0.00765	-0.01271	-0.2093
674.4	-0.00763	-0.01268	-0.20571
674.6	-0.00761	-0.01265	-0.20259
674.8	-0.00757	-0.01262	-0.1991
675	-0.00755	-0.01258	-0.19559
675.2	-0.00752	-0.01255	-0.19221
675.4	-0.00751	-0.01249	-0.18919
675.6	-0.00749	-0.01246	-0.18587
675.8	-0.00748	-0.01241	-0.1825
676	-0.00747	-0.01237	-0.17926
676.2	-0.00746	-0.01234	-0.17631
676.4	-0.00748	-0.01229	-0.17306
676.6	-0.00747	-0.01224	-0.16983
676.8	-0.00746	-0.01219	-0.16668
677	-0.00744	-0.01215	-0.16393
677.2	-0.00743	-0.01211	-0.16086
677.4	-0.0074	-0.01207	-0.15791
677.6	-0.00737	-0.01204	-0.15497
677.8	-0.00733	-0.01202	-0.1525
678	-0.0073	-0.01198	-0.14963
678.2	-0.00727	-0.01195	-0.14689
678.4	-0.00726	-0.01192	-0.1441
678.6	-0.00723	-0.01189	-0.14138
678.8	-0.00719	-0.01187	-0.13908
679	-0.00718	-0.01184	-0.13648
679.2	-0.00714	-0.01181	-0.13379
679.4	-0.00713	-0.01179	-0.13128
679.6	-0.0071	-0.01175	-0.12867
679.8	-0.00706	-0.01173	-0.12619
680	-0.00702	-0.01169	-0.12372
680.2	-0.00699	-0.01166	-0.12132
680.4	-0.00699	-0.01163	-0.11922
680.6	-0.00697	-0.01159	-0.11689
680.8	-0.00697	-0.01156	-0.11457
681	-0.00698	-0.01152	-0.11232
681.2	-0.00698	-0.01149	-0.1101
681.4	-0.00696	-0.01145	-0.10787
681.6	-0.00695	-0.01139	-0.10567
681.8	-0.00692	-0.01135	-0.10355
682	-0.00692	-0.0113	-0.10128
682.2	-0.00689	-0.01124	-0.09926
682.4	-0.00688	-0.0112	-0.0972
682.6	-0.00684	-0.01117	-0.09526
682.8	-0.00679	-0.01114	-0.09335
683	-0.00676	-0.0111	-0.09144
683.2	-0.00672	-0.01107	-0.08956
683.4	-0.00668	-0.01103	-0.08772
683.6	-0.00665	-0.011	-0.08591
683.8	-0.00661	-0.01096	-0.08414
684	-0.00659	-0.01092	-0.08243
684.2	-0.00654	-0.01089	-0.08076
684.4	-0.0065	-0.01084	-0.0789
684.6	-0.00647	-0.0108	-0.07727
684.8	-0.00644	-0.01077	-0.07572
685	-0.00641	-0.01073	-0.07414
685.2	-0.00639	-0.01069	-0.0726
685.4	-0.00637	-0.01065	-0.0711
685.6	-0.00637	-0.0106	-0.06958
685.8	-0.00637	-0.01055	-0.06812
686	-0.00639	-0.0105	-0.06667
686.2	-0.0064	-0.01045	-0.06522
686.4	-0.00637	-0.01041	-0.06383
686.6	-0.00636	-0.01036	-0.06231
686.8	-0.00633	-0.01032	-0.06095
687	-0.0063	-0.01027	-0.05962
687.2	-0.00631	-0.01024	-0.05835
687.4	-0.00627	-0.01019	-0.05711
687.6	-0.00624	-0.01015	-0.05588
687.8	-0.0062	-0.01012	-0.0547
688	-0.00618	-0.01008	-0.05356
688.2	-0.00614	-0.01004	-0.0524
688.4	-0.00612	-0.01002	-0.05128
688.6	-0.00607	-0.00999	-0.05019
688.8	-0.00603	-0.00997	-0.04913
689	-0.00598	-0.00994	-0.04819
689.2	-0.00592	-0.00992	-0.04715
689.4	-0.00587	-0.00988	-0.04613
689.6	-0.00585	-0.00985	-0.04515
689.8	-0.00582	-0.00982	-0.04418
690	-0.00581	-0.00978	-0.04323
690.2	-0.00577	-0.00976	-0.04231
690.4	-0.00577	-0.00974	-0.04142
690.6	-0.00576	-0.0097	-0.04053
690.8	-0.00575	-0.00964	-0.03965
691	-0.00575	-0.0096	-0.03882
691.2	-0.00577	-0.00956	-0.03811
691.4	-0.00577	-0.00952	-0.03731
691.6	-0.00576	-0.00949	-0.03653
691.8	-0.00576	-0.00945	-0.03575
692	-0.00573	-0.00942	-0.03499
692.2	-0.0057	-0.00937	-0.03423
692.4	-0.00569	-0.00934	-0.03351
692.6	-0.00568	-0.0093	-0.0328
692.8	-0.00566	-0.00927	-0.03214
693	-0.00563	-0.00924	-0.03154
693.2	-0.00559	-0.00921	-0.03088
693.4	-0.00554	-0.00919	-0.03026
693.6	-0.0055	-0.00916	-0.02966
693.8	-0.00546	-0.00914	-0.02905
694	-0.00543	-0.00913	-0.02846
694.2	-0.00538	-0.00911	-0.02786
694.4	-0.00535	-0.00908	-0.02729
694.6	-0.00531	-0.00904	-0.02673
694.8	-0.00529	-0.00901	-0.02617
695	-0.00525	-0.00897	-0.02563
695.2	-0.00522	-0.00894	-0.0251
695.4	-0.00519	-0.0089	-0.02457
695.6	-0.00517	-0.00885	-0.02406
695.8	-0.00517	-0.00881	-0.02357
696	-0.00514	-0.00878	-0.02306
696.2	-0.00515	-0.00873	-0.0226
696.4	-0.00514	-0.0087	-0.02212
696.6	-0.00514	-0.00866	-0.02166
696.8	-0.00513	-0.00862	-0.02121
697	-0.00512	-0.00858	-0.02076
697.2	-0.00514	-0.00854	-0.02036
697.4	-0.00515	-0.00852	-0.01995
697.6	-0.00513	-0.00848	-0.01955
697.8	-0.00511	-0.00845	-0.01915
698	-0.00508	-0.00844	-0.01876
698.2	-0.00506	-0.00842	-0.01836
698.4	-0.00502	-0.00839	-0.01798
698.6	-0.00498	-0.00837	-0.01761
698.8	-0.0049	-0.00835	-0.01722
699	-0.00488	-0.00834	-0.01688
699.2	-0.00484	-0.00832	-0.01653
699.4	-0.00479	-0.00831	-0.01619
699.6	-0.00475	-0.00828	-0.01587
699.8	-0.00474	-0.00826	-0.01556
700	-0.00472	-0.00824	-0.01525

## Sheet: Figure2e
Wavelength(nm)	CD(mdeg)	CD(mdeg)	CD(mdeg)	CD(mdeg)	CD(mdeg)	CD(mdeg)
200	-184.72	-221.602	-421.311	-671.022	-1343.3	-1529.47
200.2	-162.25	-197.903	-387.723	-607.702	-1233.75	-1407.6
200.4	-144.74	-177.843	-358.764	-552.848	-1135.58	-1299.9
200.6	-125.248	-155.761	-326.605	-491.093	-1028.24	-1177.77
200.8	-106.949	-134.381	-295.631	-430.5	-920.579	-1057.08
201	-91.2062	-115.544	-267.828	-374.816	-822.593	-948.052
201.2	-75.2305	-97.2154	-238.848	-320.073	-724.537	-836.805
201.4	-62.0405	-80.7521	-214.133	-270.094	-636.307	-735.836
201.6	-44.7911	-60.132	-181.861	-204.447	-520.364	-603.243
201.8	-27.9578	-38.692	-148.278	-138.242	-402.422	-467.848
202	-11.2148	-17.7357	-114.894	-71.4717	-281.968	-328.841
202.2	5.15308	3.6291	-80.9119	-3.48935	-159.521	-187.671
202.4	21.1851	24.973	-46.58	66.3509	-34.7943	-43.3623
202.6	37.02	46.0312	-11.7501	137.463	91.8656	104.157
202.8	52.5104	66.3488	22.9581	208.741	220.336	253.599
203	68.0148	87.6573	58.3991	281.713	351.147	406.037
203.2	81.6071	106.18	90.464	347.047	468.043	544.309
203.4	96.3262	126.848	126.99	420.762	601.421	700.97
203.6	110.923	148.009	163.686	495.291	737.11	859.898
203.8	123.857	166.458	196.009	561.698	859.751	1001.26
204	137.85	187.092	233.113	637.121	996.789	1162.4
204.2	150.366	205.498	266.497	703.634	1119.13	1306.01
204.4	162.479	223.888	299.396	771.441	1243.22	1452.39
204.6	174.662	242.432	332.893	838.298	1366.48	1598.14
204.8	186.136	260.615	366.407	906.221	1489.11	1745.68
205	198.097	278.552	399.626	973.713	1614.49	1891.28
205.2	209.626	296.896	433.03	1041.59	1738.12	2039.75
205.4	221.112	314.804	466.117	1108.85	1862.68	2186.01
205.6	232.497	332.588	499.723	1176.11	1985.47	2332.02
205.8	244.241	351.726	535.671	1249.24	2119.96	2492.74
206	253.887	368.003	565.576	1309.64	2231.64	2625.51
206.2	264.4	385.414	598.643	1376.4	2352.2	2772.27
206.4	274.4	402.475	631.031	1441.44	2474.38	2915.58
206.6	285.108	419.609	663.808	1507.11	2593.95	3060.51
206.8	297.879	441.049	704.246	1587.04	2743.65	3237.82
207	307.833	457.955	736.591	1649.95	2860.64	3379.73
207.2	318.991	476.69	772.152	1720.5	2991.2	3535.98
207.4	328.402	492.437	803.206	1782.59	3106.13	3672.01
207.6	338.631	510.688	837.771	1850.68	3231.95	3823.49
207.8	347.684	526.216	867.867	1909.31	3340.74	3955.21
208	356.013	541.734	898.054	1967.84	3449.46	4086.79
208.2	364.831	557.116	927.25	2024.16	3554.59	4213.52
208.4	372.241	570.215	952.837	2073.3	3645.31	4322.53
208.6	381.842	586.944	984.617	2134.22	3759.12	4459.83
208.8	391.108	603.165	1015.6	2193.7	3869.09	4592.74
209	399.342	617.52	1042.68	2244.2	3963.4	4708.56
209.2	407.076	630.819	1068.92	2294.03	4056.5	4819.11
209.4	414.268	643.53	1094.16	2341.06	4144.03	4925.2
209.6	423.403	659.294	1125.09	2398.59	4251.42	5055.53
209.8	430.306	671.531	1149.06	2442.29	4332.77	5154.04
210	436.882	682.905	1172.31	2484.45	4411.79	5249.72
210.2	443.298	694.082	1194.65	2524.64	4486.5	5340.08
210.4	450.332	706.027	1218.94	2567.36	4566.99	5438
210.6	456.209	716.359	1239.09	2602.67	4633.91	5519.56
210.8	462.242	726.398	1258.82	2636.95	4697.64	5597.17
211	467.793	735.798	1277.87	2669.45	4757.47	5671.45
211.2	473.215	744.966	1295.72	2699.51	4813.15	5740.17
211.4	479.348	755.213	1315.15	2731.77	4874.25	5813.61
211.6	484.433	763.261	1330.52	2757.33	4922.45	5872.31
211.8	488.943	770.873	1345.38	2781.39	4967.43	5927.62
212	493.428	778.046	1359.2	2803.03	5008.08	5977.34
212.2	497.548	785.063	1372.06	2823.28	5045.1	6023.05
212.4	502.282	792.184	1385.31	2843.18	5082.16	6068.37
212.6	505.95	797.747	1395.87	2858.75	5110.89	6103.37
212.8	509.611	802.671	1405.84	2872.15	5135.83	6133.89
213	512.308	806.75	1413.51	2881.93	5154.5	6157.19
213.2	515.577	810.757	1421.4	2891.43	5172.18	6179.34
213.4	518.205	814.158	1427.84	2898.84	5185.69	6196.27
213.6	520.952	816.965	1433.66	2903.88	5195.18	6208.45
213.8	523.445	819.623	1438.76	2907.28	5201.46	6215.63
214	526.078	821.64	1442.88	2908.67	5203.57	6218.3
214.2	527.609	823.008	1445.48	2907.76	5201.76	6216.14
214.4	529.633	824.172	1447.52	2905.17	5196.53	6209.79
214.6	530.923	824.694	1448.09	2900.54	5187.33	6198.47
214.8	532.142	824.487	1447.74	2893.89	5174.49	6182.81
215	533.131	823.737	1446.54	2885.43	5158.45	6162.5
215.2	534.009	822.857	1444.18	2873.73	5136.17	6135.81
215.4	534.513	821.433	1441.22	2861.25	5112.45	6107.21
215.6	534.859	819.542	1436.78	2845.16	5082.58	6070.82
215.8	535.201	816.801	1431.4	2827.43	5048.92	6028.85
216	534.714	813.994	1425.21	2809.92	5016.05	5988.1
216.2	534.447	811.467	1419.8	2793.52	4984.66	5949.73
216.4	533.682	807.953	1412.27	2773.22	4946.62	5902.25
216.6	533.054	804.299	1405.37	2754.08	4911.06	5858.35
216.8	531.869	799.745	1396.57	2731.13	4867.39	5805.51
217	530.721	794.967	1387.52	2707.4	4822.33	5749.41
217.2	529.384	790.664	1379.19	2686.03	4781.28	5700.09
217.4	527.684	784.573	1367.15	2656.25	4724.89	5630.71
217.6	525.974	778.953	1355.64	2628.47	4672.85	5566.39
217.8	524.012	772.762	1343.7	2600.14	4619.74	5500.45
218	522.072	767.339	1333.19	2575.29	4573.21	5443.21
218.2	519.836	760.709	1320.19	2545.54	4516.83	5374
218.4	517.402	754.241	1306.51	2514.97	4459.26	5303.15
218.6	514.918	747.651	1293.71	2485.91	4404.12	5235.45
218.8	512.101	740.369	1279.67	2454.33	4343.75	5161.05
219	508.687	732.404	1264.51	2420.64	4282.57	5084.14
219.2	505.26	724.518	1249.68	2387.37	4219.31	5007.31
219.4	502.179	717.233	1235.97	2357.59	4163.35	4938.57
219.6	498.867	709.787	1222.18	2327.2	4106.81	4868.98
219.8	495.154	701.154	1205.81	2292.37	4041.79	4789.03
220	490.956	692.093	1189.14	2256.57	3974.91	4706.73
220.2	486.799	683.076	1172.46	2221.08	3908.74	4625.57
220.4	481.922	672.914	1153.39	2180.41	3833.15	4532.85
220.6	477.389	663.191	1136.13	2143.29	3765.92	4448.81
220.8	473.082	654.972	1120.68	2111.39	3706	4376.85
221	468.17	645.206	1102.57	2073.6	3636.59	4291.83
221.2	463.306	635.423	1084.53	2036.46	3568.47	4208.21
221.4	457.267	623.941	1063.71	1994.11	3490.88	4113.14
221.6	450.982	612.392	1042.77	1951.45	3412.73	4017.55
221.8	443.708	599.44	1019.18	1903.55	3325.68	3910.72
222	437.844	588.954	1000.24	1865.49	3256.59	3826.77
222.2	430.838	576.751	978.272	1822.19	3178.33	3731.67
222.4	424.391	565.921	958.638	1783.38	3109.42	3646.46
222.6	417.849	555.135	939.263	1745.08	3039.41	3562.7
222.8	411.145	543.955	919.143	1706.58	2970.3	3477.77
223	404.136	532.981	899.551	1667.08	2900.12	3394.47
223.2	395.998	520.335	877.247	1623.79	2823.04	3301.57
223.4	388.788	508.826	857.098	1585.14	2754.06	3218.19
223.6	381.052	497.243	836.354	1546.23	2685.26	3135.09
223.8	373.377	485.4	815.951	1506.51	2616.42	3050.81
224	365.351	473.463	795.241	1467	2546.39	2968.05
224.2	357.345	461.444	774.42	1427.61	2477.45	2885.26
224.4	349.172	449.234	753.443	1387.71	2408.41	2802.15
224.6	340.522	436.1	731.19	1345.68	2335.54	2714.88
224.8	331.58	423.561	709.377	1305.38	2266.02	2631.64
225	323.965	412.568	690.902	1269.88	2204.51	2558.14
225.2	314.496	399.682	668.631	1228.01	2134.79	2473.11
225.4	306.364	388.326	649.467	1191.62	2072.84	2398.76
225.6	296.921	375.324	627.252	1150.12	2000.87	2314.4
225.8	287.214	362.175	604.816	1108.72	1929.95	2229.8
226	275.887	347.167	579.099	1060.61	1848.62	2133.18
226.2	265.855	333.391	556.246	1017.07	1775.18	2045.71
226.4	255.486	319.806	533.077	973.673	1702.48	1959.16
226.6	243.628	303.948	506.578	923.989	1619.32	1860.29
226.8	232.757	289.39	482.445	878.476	1545.17	1770.66
227	221.921	274.997	458.331	833.34	1468.79	1681.79
227.2	210.936	260.425	433.73	787.181	1392.93	1590.49
227.4	199.733	245.449	408.912	741.062	1314.96	1499.51
227.6	188.273	230.576	383.558	694.276	1237.59	1407.84
227.8	176.572	215.142	358.259	646.186	1158.1	1313.44
228	166.508	201.649	335.938	604.06	1088.41	1230.82
228.2	154.571	186.064	310.185	555.604	1008.24	1136.25
228.4	142.534	170.172	283.604	505.557	927.522	1038.87
228.6	130.325	154.414	257.137	455.949	844.417	942.049
228.8	116.448	136.366	226.845	399.213	750.5	831.548
229	103.989	120.084	199.526	348.393	667.087	732.95
229.2	91.6384	103.604	172.681	296.403	581.473	631.823
229.4	79.0971	87.1921	145.303	244.579	496.468	531.258
229.6	66.1102	70.1737	117.151	191.308	408.887	427.801
229.8	55.4112	56.0925	93.5467	146.473	335.25	340.798
230	42.5748	39.3731	65.6502	93.3552	247.932	237.636
230.2	29.6182	22.2175	36.8514	38.7034	159.716	131.705
230.4	16.7553	5.46133	8.40251	-15.4156	71.0003	26.9
230.6	3.85981	-11.5627	-20.1828	-69.9107	-19.9184	-78.9482
230.8	-9.92597	-29.8861	-50.3624	-127.829	-114.746	-190.764
231	-22.936	-47.0994	-79.1605	-183.194	-205.503	-298.003
231.2	-37.4231	-66.8205	-112.132	-246.218	-308.553	-419.955
231.4	-50.5263	-84.4329	-141.702	-302.705	-400.054	-529.815
231.6	-63.423	-101.716	-170.686	-358.864	-493.426	-638.451
231.8	-76.4339	-118.889	-200.142	-414.942	-585.337	-749.209
232	-89.2882	-136.414	-229.143	-471.919	-678.93	-858.326
232.2	-102.268	-153.865	-258.335	-528.197	-771.458	-967.86
232.4	-114.928	-171.506	-287.862	-585.341	-865.455	-1079.12
232.6	-127.615	-188.703	-316.967	-641.567	-957.802	-1188.41
232.8	-140.42	-206.207	-346.378	-698.527	-1050.01	-1299.48
233	-153.053	-223.233	-375.188	-754.422	-1143.43	-1408.51
233.2	-165.495	-240.431	-404.419	-810.114	-1235.31	-1519.02
233.4	-177.56	-257.417	-433.091	-866.63	-1328.43	-1627.44
233.6	-188.243	-272.038	-458.252	-915.287	-1408.95	-1722.78
233.8	-200.262	-288.689	-486.456	-970.231	-1499.64	-1830.08
234	-212.129	-305.281	-514.944	-1025.69	-1589.44	-1938.29
234.2	-223.684	-321.543	-542.546	-1079.63	-1679.9	-2043.95
234.4	-235.072	-337.773	-570.277	-1133.89	-1768.03	-2150.43
234.6	-244.724	-351.313	-593.998	-1179.55	-1845.32	-2239.96
234.8	-254.227	-365.173	-617.255	-1225.92	-1922.04	-2330.73
235	-261.18	-375.028	-634.036	-1258.85	-1976.46	-2395.27
235.2	-270.553	-388.479	-657.068	-1304.03	-2051.57	-2484.21
235.4	-278.431	-399.578	-676.353	-1341.86	-2114.57	-2558.91
235.6	-287.588	-412.451	-698.313	-1385.16	-2186.44	-2644.32
235.8	-296.489	-425.513	-720.86	-1429.48	-2260.12	-2731.49
236	-307.46	-441.353	-748.231	-1483.49	-2349.94	-2837.92
236.2	-319.341	-458.623	-778.123	-1542.68	-2448.57	-2954.66
236.4	-330.307	-474.5	-805.538	-1596.6	-2537.28	-3061.33
236.6	-339.909	-488.508	-830.489	-1645.03	-2619.84	-3157.85
236.8	-348.726	-501.598	-852.87	-1689.74	-2693.52	-3246.46
237	-357.497	-514.524	-875.473	-1734.07	-2769	-3334.21
237.2	-365.646	-526.767	-896.47	-1776.5	-2840	-3418.47
237.4	-372.56	-537.082	-914.546	-1812.41	-2899.23	-3490.04
237.6	-380.081	-548.318	-934.617	-1851.87	-2966.89	-3568.94
237.8	-387.692	-559.687	-954.326	-1890.99	-3031.94	-3646.84
238	-394.713	-570.291	-972.941	-1927.9	-3095.77	-3720.95
238.2	-401.612	-580.494	-991.201	-1963.81	-3156.5	-3792.74
238.4	-407.311	-589.222	-1006.4	-1994.53	-3208.63	-3854.29
238.6	-412.794	-597.576	-1021.25	-2024.21	-3258.95	-3913.53
238.8	-419.037	-606.947	-1037.85	-2057.14	-3314.32	-3979.82
239	-424.051	-614.63	-1051.52	-2084.08	-3361.2	-4034.17
239.2	-429.436	-623.109	-1066.49	-2114.38	-3413.12	-4095.3
239.4	-433.997	-630.248	-1079.2	-2139.67	-3456.41	-4146.45
239.6	-438.992	-638.021	-1092.93	-2167.13	-3503.63	-4202.07
239.8	-443.623	-645.162	-1106.11	-2193.56	-3548.6	-4255.94
240	-448.486	-652.822	-1120.11	-2221.66	-3596.97	-4312.69
240.2	-452.401	-659.242	-1131.77	-2244.92	-3637.94	-4360.01
240.4	-456.253	-665.345	-1143	-2266.94	-3676.29	-4404.87
240.6	-459.617	-671.067	-1153.33	-2287.98	-3712.98	-4447.69
240.8	-462.912	-676.298	-1163.04	-2307.37	-3746.83	-4487.31
241	-465.86	-681.122	-1172.12	-2325.71	-3779.08	-4525.02
241.2	-468.285	-685.104	-1179.56	-2340.57	-3804.88	-4555.62
241.4	-470.764	-689.158	-1187.31	-2356.24	-3833.1	-4587.94
241.6	-472.949	-692.937	-1194.54	-2370.64	-3858.81	-4617.69
241.8	-474.723	-695.931	-1200.51	-2382.39	-3879.81	-4642.11
242	-476.043	-698.503	-1205.46	-2392.64	-3898.57	-4663.92
242.2	-477.652	-701.447	-1211.01	-2403.74	-3918.53	-4687.28
242.4	-478.889	-703.901	-1215.92	-2413.61	-3936.33	-4707.76
242.6	-480.073	-706.25	-1220.77	-2423.34	-3954.79	-4728.59
242.8	-480.905	-707.908	-1224.55	-2430.65	-3968.62	-4744.33
243	-481.332	-709.194	-1227.53	-2436.68	-3980.38	-4757.52
243.2	-481.709	-710.225	-1229.95	-2441.59	-3990.04	-4768.38
243.4	-481.694	-710.674	-1231.72	-2445.31	-3998.03	-4777.22
243.6	-481.447	-710.867	-1233.18	-2448.23	-4004.59	-4784.37
243.8	-481.103	-710.896	-1233.93	-2449.66	-4008.67	-4788.49
244	-480.473	-710.435	-1234.05	-2449.99	-4010.9	-4790.62
244.2	-479.885	-709.783	-1233.81	-2449.45	-4011.46	-4790.59
244.4	-478.953	-708.99	-1233.18	-2447.73	-4010.37	-4788.72
244.6	-477.585	-707.561	-1231.71	-2444.56	-4006.94	-4784
244.8	-476.297	-705.833	-1229.88	-2440.85	-4002.14	-4777.66
245	-474.952	-704.018	-1227.72	-2436.14	-3995.66	-4769.25
245.2	-473.162	-701.763	-1224.86	-2430.32	-3987.56	-4758.93
245.4	-471.203	-699.28	-1221.58	-2423.35	-3977.85	-4746.51
245.6	-468.864	-696.26	-1217.47	-2414.64	-3965.07	-4730.54
245.8	-466.412	-692.941	-1212.79	-2404.78	-3950.34	-4712.08
246	-463.986	-689.708	-1208.09	-2395.1	-3935.43	-4693.93
246.2	-461.058	-685.768	-1202.39	-2383.17	-3916.97	-4671.44
246.4	-458.214	-682.005	-1196.8	-2371.63	-3899.15	-4649.36
246.6	-455.273	-677.93	-1190.73	-2358.95	-3879.53	-4625.7
246.8	-452.559	-674.244	-1185.27	-2347.23	-3861.29	-4603.6
247	-449.349	-669.707	-1178.53	-2333.2	-3839.35	-4576.85
247.2	-445.932	-664.806	-1171.27	-2318.06	-3816.06	-4547.83
247.4	-442.875	-660.513	-1164.58	-2304.5	-3794.24	-4521.95
247.6	-439.274	-655.322	-1156.78	-2287.84	-3768.38	-4489.84
247.8	-435.653	-649.887	-1148.61	-2270.58	-3740.86	-4456.7
248	-431.782	-644.37	-1140.03	-2252.54	-3712.48	-4421.97
248.2	-428.376	-639.314	-1131.81	-2235.67	-3685.71	-4389.54
248.4	-424.272	-633.231	-1122.38	-2216.21	-3654.67	-4351.97
248.6	-420.15	-626.952	-1112.57	-2195.75	-3622.82	-4312.5
248.8	-415.815	-620.561	-1102.57	-2174.88	-3589	-4272.32
249	-411.282	-613.976	-1092.01	-2153.2	-3554.5	-4230.6
249.2	-406.375	-606.528	-1080.35	-2128.51	-3515.18	-4182.93
249.4	-401.455	-599.159	-1068.5	-2104.13	-3476.51	-4135.96
249.6	-397.199	-592.83	-1058.32	-2083.03	-3442.94	-4095.18
249.8	-392.384	-585.545	-1046.66	-2058.69	-3403.96	-4047.8
250	-387.265	-577.875	-1034.24	-2032.94	-3363.78	-3998.07
250.2	-382.296	-570.222	-1021.86	-2007.05	-3321.79	-3948.02
250.4	-376.463	-561.12	-1007.24	-1976.86	-3273.58	-3889.61
250.6	-371.085	-552.971	-993.797	-1949.54	-3230.03	-3836.72
250.8	-365.78	-544.478	-980.243	-1921.19	-3184.76	-3781.61
251	-361.002	-537.156	-968.117	-1896.23	-3144.49	-3732.83
251.2	-355.617	-528.574	-954.097	-1867.27	-3098.03	-3676.54
251.4	-349.957	-519.712	-939.502	-1837.02	-3050.81	-3617.98
251.6	-344.487	-511.017	-924.894	-1806.86	-3001.76	-3559.38
251.8	-338.084	-500.925	-908.092	-1772.05	-2945.97	-3491.56
252	-331.555	-490.628	-890.962	-1736.55	-2888.94	-3422.27
252.2	-325.028	-480.171	-873.465	-1700.36	-2830.85	-3351.8
252.4	-318.188	-469.423	-855.516	-1663.37	-2771.58	-3280
252.6	-312.074	-459.764	-839.098	-1630.3	-2718.26	-3215.41
252.8	-306.023	-449.903	-822.791	-1596.13	-2663.45	-3148.84
253	-299.909	-440.155	-806.313	-1562.13	-2608.79	-3082.55
253.2	-293.44	-429.917	-789.131	-1526.92	-2553.14	-3014.14
253.4	-287.929	-421.203	-774.12	-1496.04	-2503.71	-2954.13
253.6	-281.649	-411.109	-756.951	-1460.92	-2446.05	-2885.6
253.8	-274.431	-399.526	-737.208	-1421.16	-2382	-2806.75
254	-268.094	-389.25	-719.604	-1384.52	-2323.94	-2736.5
254.2	-261.683	-378.783	-701.722	-1347.99	-2264.21	-2665.32
254.4	-255.104	-368.256	-683.646	-1311.27	-2204.88	-2593.46
254.6	-249.233	-358.794	-667.257	-1277.86	-2150.96	-2528.18
254.8	-242.537	-347.895	-648.672	-1240.05	-2090.69	-2454.06
255	-235.87	-337.108	-630.237	-1202.36	-2028.89	-2380.48
255.2	-228.984	-326.244	-611.22	-1164.41	-1967.41	-2306.35
255.4	-222.331	-315.194	-592.465	-1125.66	-1904.64	-2230.61
255.6	-215.472	-304.217	-573.566	-1087.08	-1842.48	-2155.46
255.8	-208.702	-292.962	-554.141	-1047.75	-1778.8	-2078.57
256	-200.801	-280.359	-532.245	-1003.67	-1707.26	-1992.35
256.2	-192.919	-267.646	-510.323	-959.329	-1635.32	-1905.77
256.4	-186.033	-256.468	-490.97	-920.003	-1571.59	-1829.08
256.6	-179.778	-246.496	-473.689	-885.035	-1514.97	-1760.94
256.8	-172.534	-235.193	-453.58	-845.351	-1450.42	-1683.16
257	-166.33	-225.257	-436.478	-810.285	-1393.4	-1614.42
257.2	-159.305	-213.63	-416.382	-769.841	-1328.64	-1535.18
257.4	-151.315	-200.776	-393.991	-724.705	-1253.97	-1446.71
257.6	-144.106	-189.388	-374.081	-684.771	-1188.71	-1368.35
257.8	-135.954	-176.381	-351.379	-639.497	-1114.56	-1279.44
258	-127.817	-163.293	-328.684	-594.106	-1040.31	-1190.4
258.2	-119.57	-150.287	-305.867	-548.876	-965.973	-1101.28
258.4	-112.13	-138.625	-285.467	-508.1	-900.29	-1022.56
258.6	-103.811	-125.678	-262.667	-462.663	-825.958	-932.038
258.8	-96.3744	-114.124	-242.462	-422.68	-759.135	-853.358
259	-88.9042	-102.631	-221.952	-382.52	-693.446	-774.579
259.2	-80.6509	-89.6506	-199.125	-337.119	-618.885	-685.47
259.4	-73.2739	-78.1108	-179.003	-296.63	-551.979	-605.649
259.6	-65.7718	-66.6099	-158.79	-256.781	-486.203	-527.151
259.8	-58.3207	-55.1562	-138.554	-216.925	-420.584	-448.873
260	-51.5561	-44.9325	-120.354	-181.145	-362.664	-378.412
260.2	-44.1179	-33.4848	-100.206	-141.556	-296.083	-300.15
260.4	-36.4781	-22.0894	-79.7196	-101.892	-230.59	-221.969
260.6	-29.0243	-10.5499	-59.6227	-61.818	-164.156	-142.731
260.8	-22.6489	-0.85946	-42.5106	-28.2377	-108.63	-76.506
261	-15.0916	10.4736	-22.5214	11.0108	-43.486	1.01581
261.2	-7.16863	21.8501	-1.94456	50.3438	21.6078	79.9246
261.4	0.28287	33.2547	17.9904	89.9812	86.4532	157.195
261.6	8.32307	44.9091	38.8985	130.23	154.603	236.911
261.8	16.0374	56.3944	58.8912	169.875	220.385	315.317
262	23.7555	67.6334	78.8258	208.644	284.869	392.151
262.2	31.4941	79.0302	99.0846	247.978	350.484	470.134
262.4	39.995	91.5784	121.508	291.495	423.292	556.704
262.6	46.7181	101.422	139.046	325.493	478.88	624.001
262.8	54.2313	112.467	158.756	363.737	543.842	699.919
263	62.002	123.698	178.835	401.965	607.646	777.009
263.2	68.7294	133.278	196.322	435.606	663.864	842.648
263.4	76.3449	144.388	216.004	474.152	728.266	919.31
263.6	83.9673	155.304	235.637	511.929	791.468	994.532
263.8	91.6631	166.344	255.544	550.192	854.452	1070.69
264	98.4388	176.014	272.796	583.347	910.063	1136.77
264.2	106.032	186.811	292.188	620.717	973.846	1211.21
264.4	114.701	199.003	314.175	663.015	1044.65	1295.6
264.6	122.463	209.795	333.906	700.192	1107.01	1369.69
264.8	130.047	220.589	353.194	737.759	1170.11	1444.84
265	137.679	231.195	372.405	774.649	1232.04	1518.42
265.2	144.375	240.589	389.352	807.077	1286.51	1583.24
265.4	152.076	251.285	408.772	844.422	1347.98	1657.64
265.6	159.71	261.9	428	880.949	1410.41	1730.7
265.8	167.488	272.37	447.399	917.473	1471.64	1803.52
266	175.098	282.933	466.393	954.452	1533.59	1877.37
266.2	182.609	293.313	485.355	990.705	1594.2	1949.74
266.4	189.198	302.295	501.764	1022.07	1646.66	2012.23
266.6	196.918	312.725	520.883	1058.07	1707	2084.15
266.8	204.295	323.115	539.587	1094.39	1767.02	2156.95
267	211.783	333.348	558.327	1130.04	1828.05	2228.31
267.2	219.138	343.475	576.877	1165.49	1887.7	2299.35
267.4	226.578	353.589	595.389	1200.69	1947.06	2370.15
267.6	234.145	363.525	614.021	1235.88	2006.09	2440.72
267.8	242.777	375.371	635.344	1277.37	2075.65	2523.88
268	250.154	385.249	653.509	1312.17	2134.21	2593.88
268.2	257.527	395.342	671.969	1347.36	2192.52	2664.82
268.4	264.873	405.292	690.009	1381.97	2251.58	2734.05
268.6	272.29	415.004	708.311	1416.28	2309.28	2802.91
268.8	279.478	424.856	725.95	1450.9	2367.5	2872.52
269	286.75	434.556	743.664	1484.87	2424.5	2940.89
269.2	293.949	444.228	761.577	1519.04	2482.16	3009.8
269.4	301.024	453.658	779.012	1552.5	2538.44	3077.16
269.6	308.092	463.224	796.641	1586.3	2594.39	3145.41
269.8	315.072	472.541	813.937	1619.29	2651.07	3212.19
270	321.993	481.79	831.341	1652.11	2706.28	3279.62
270.2	328.875	491.179	848.373	1685.28	2762.25	3345.49
270.4	335.797	500.249	865.262	1717.64	2816.75	3410.98
270.6	342.549	509.482	882.266	1750.28	2871.9	3477.01
270.8	349.294	518.54	898.907	1782.16	2925.77	3541.6
271	356.022	527.525	915.587	1814.23	2979.08	3606.77
271.2	362.653	536.307	931.955	1845.54	3033	3670.34
271.4	369.271	544.972	948.35	1876.42	3085.55	3734.45
271.6	375.669	553.615	964.177	1907.53	3138.43	3796.92
271.8	382.161	562.094	979.987	1937.99	3190.14	3858.89
272	388.47	570.539	995.856	1968.63	3241.36	3921.38
272.2	394.714	578.765	1011.26	1998.36	3292.04	3982.22
272.4	400.77	586.763	1026.52	2027.82	3342.96	4042.4
272.6	406.768	594.712	1041.59	2056.82	3392.55	4102
272.8	413.603	603.689	1058.58	2089.85	3449.04	4169.86
273	419.419	611.615	1073.44	2118.11	3497.55	4229.08
273.2	425.126	619.193	1087.86	2146.51	3546.27	4286.73
273.4	430.873	626.8	1102.11	2174.11	3593.7	4343.8
273.6	436.379	634.261	1116.35	2201.76	3641.24	4400.92
273.8	441.838	641.598	1130.07	2228.57	3687.35	4456.6
274	447.28	648.924	1143.81	2255.4	3732.82	4512.47
274.2	452.319	655.905	1157.03	2281.4	3778.48	4566.52
274.4	457.443	662.851	1170.28	2306.97	3822.78	4620.74
274.6	461.848	668.58	1181.59	2329.15	3861.28	4666.3
274.8	466.77	675.221	1194.22	2354.28	3905.11	4718.97
275	471.48	681.593	1206.61	2378.59	3947.41	4769.85
275.2	476.241	688.126	1219.02	2402.94	3988.91	4820.99
275.4	480.23	693.556	1229.39	2423.72	4024.94	4864.55
275.6	484.591	699.625	1241.04	2446.89	4065.79	4913.12
275.8	489.057	705.63	1252.76	2469.6	4105.33	4960.82
276	493.305	711.561	1264.09	2492.15	4144.86	5008.57
276.2	497.374	717.116	1275.03	2513.78	4182.76	5054.49
276.4	501.46	722.75	1285.79	2535.34	4219.98	5100.18
276.6	505.196	727.993	1296.12	2555.91	4256.97	5144.24
276.8	508.853	733.161	1306.3	2576.38	4292.62	5188.13
277	512.488	738.201	1316.18	2596.04	4328.08	5230.36
277.2	515.915	742.893	1325.81	2615.13	4361.96	5271.37
277.4	519.132	747.589	1334.98	2633.91	4395.4	5311.97
277.6	522.175	752.081	1343.82	2651.84	4427.42	5350.74
277.8	525.238	756.53	1352.52	2669.55	4459.2	5389.21
278	528.016	760.536	1360.73	2686.28	4489.26	5425.81
278.2	530.729	764.525	1368.71	2702.54	4518.48	5461.33
278.4	533.293	768.295	1376.39	2718.03	4546.73	5496.06
278.6	535.93	772.374	1384.62	2735.18	4577.79	5533.45
278.8	538.137	775.735	1391.58	2749.43	4603.74	5565.02
279	540.281	779.006	1398.17	2763.23	4629.05	5595.88
279.2	542.158	781.982	1404.42	2776.16	4652.78	5625.09
279.4	543.901	784.826	1410.35	2788.64	4675.87	5653.33
279.6	545.429	787.462	1415.87	2800.18	4697.47	5679.73
279.8	546.902	789.98	1421.21	2811.35	4717.93	5705.13
280	548.185	792.272	1426.03	2821.57	4737.57	5728.96
280.2	549.233	794.231	1430.48	2831	4755.46	5751.14
280.4	550.158	796.11	1434.56	2839.9	4772.62	5772.4
280.6	550.74	797.668	1438.11	2847.93	4788.14	5791.7
280.8	551.254	798.888	1440.98	2854.35	4800.91	5807.65
281	551.696	800.215	1444.15	2861.14	4814.31	5824.42
281.2	551.855	801.181	1446.41	2866.29	4825.01	5837.76
281.4	551.989	802.014	1448.64	2871.63	4835.98	5851.36
281.6	551.886	802.576	1450.5	2876.11	4845.4	5863.4
281.8	551.657	802.984	1451.99	2879.9	4853.85	5874.04
282	551.219	803.17	1453.11	2882.71	4860.92	5882.99
282.2	550.636	803.159	1453.78	2884.81	4866.57	5890.22
282.4	549.837	802.94	1454.06	2885.98	4870.85	5895.71
282.6	548.886	802.438	1453.97	2886.42	4873.81	5899.76
282.8	547.784	801.73	1453.33	2885.98	4875.36	5901.96
283	546.305	800.798	1452.19	2884.63	4875.38	5902.49
283.2	544.912	799.733	1450.79	2882.39	4873.9	5901.21
283.4	543.221	798.269	1448.79	2879.29	4871	5898.05
283.6	541.382	796.541	1446.43	2875.31	4866.62	5893.02
283.8	539.354	794.732	1443.66	2870.43	4860.94	5886.36
284	537.213	792.558	1440.53	2864.73	4853.62	5877.98
284.2	534.708	790.099	1436.8	2858.16	4844.88	5867.53
284.4	532.147	787.571	1432.72	2850.63	4834.54	5855.29
284.6	529.733	785.18	1428.81	2843.38	4824.28	5843.3
284.8	526.821	782.145	1423.84	2834.13	4811.24	5827.91
285	523.739	778.872	1418.53	2824.05	4796.69	5810.37
285.2	520.48	775.389	1412.75	2813.18	4780.21	5791.21
285.4	517.041	771.729	1406.64	2801.49	4762.58	5770.39
285.6	513.456	767.847	1400.03	2788.87	4743.44	5747.54
285.8	509.703	763.629	1392.97	2775.42	4722.8	5722.99
286	505.751	759.151	1385.61	2760.9	4700.65	5696.32
286.2	501.59	754.435	1377.49	2745.2	4675.84	5667.08
286.4	497.232	749.513	1369.03	2728.78	4650.54	5636.51
286.6	492.782	744.457	1360.24	2711.77	4623.5	5604.64
286.8	488.236	739.177	1351.12	2693.85	4595.58	5570.68
287	483.499	733.634	1341.6	2675.18	4565.64	5535.31
287.2	478.432	727.817	1331.42	2655.6	4534.64	5498.16
287.4	473.354	721.736	1321.09	2634.96	4501.66	5458.51
287.6	468.154	715.564	1310.25	2613.89	4467.79	5417.67
287.8	462.758	709.133	1298.83	2591.53	4432.37	5374.39
288	457.372	702.563	1287.23	2568.78	4394.93	5330.02
288.2	451.613	695.602	1274.96	2544.62	4356.68	5283.01
288.4	445.859	688.558	1262.62	2520.05	4316.2	5234.93
288.6	439.867	681.305	1249.52	2494.56	4274.82	5185.2
288.8	434.618	674.79	1238.14	2471.4	4237.24	5139.64
289	428.431	667.157	1224.44	2443.93	4193.21	5085.52
289.2	422.126	659.315	1210.44	2416.12	4146.77	5030.54
289.4	415.648	651.186	1195.77	2386.99	4099.73	4972.82
289.6	409.095	642.845	1180.94	2357.37	4050.3	4914.22
289.8	403.18	635.371	1167.54	2330.59	4006.32	4860.96
290	396.25	626.738	1151.87	2299.41	3955	4798.9
290.2	389.303	617.738	1135.6	2266.94	3901.34	4734.13
290.4	382.315	608.695	1119.3	2234.31	3847.11	4668.65
290.6	375.049	599.269	1102.37	2200.34	3791.55	4600.51
290.8	367.902	589.864	1085.29	2166.12	3733.72	4531.67
291	360.352	580.076	1067.5	2130.95	3675.33	4459.91
291.2	352.898	570.343	1049.7	2094.53	3614.47	4387.76
291.4	345.101	560.266	1031.16	2057.93	3553.3	4313.93
291.6	337.347	549.859	1012.54	2019.92	3489.75	4237.08
291.8	329.534	539.513	993.664	1981.8	3425.92	4159.89
292	321.487	528.836	974.15	1942.32	3360.84	4079.9
292.2	313.547	518.147	954.691	1902.76	3293.32	3999.62
292.4	305.296	507.268	934.298	1861.57	3225.56	3916.26
292.6	297.135	496	914.022	1820.46	3155.41	3832.81
292.8	288.724	484.768	893.058	1778.64	3085.18	3747.99
293	280.275	473.089	872.117	1735.43	3012.55	3660.07
293.2	271.883	461.635	850.908	1692.35	2939.79	3571.96
293.4	263.21	449.627	828.868	1647.63	2865.79	3480.9
293.6	254.5	437.756	806.953	1603.03	2789.34	3389.85
293.8	245.615	425.477	784.379	1556.89	2712.93	3295.82
294	237.938	414.957	764.499	1517.21	2644.66	3214.69
294.2	229.083	402.444	741.602	1469.85	2564.94	3118.01
294.4	220.235	389.94	718.425	1422.68	2485.38	3021.52
294.6	211.194	377.078	694.684	1374.09	2404.84	2922.09
294.8	202.124	364.227	670.929	1325.68	2321.63	2822.71
295	191.843	349.545	643.817	1270.05	2227.45	2708.65
295.2	182.501	336.191	619.044	1219.4	2143.19	2604.66
295.4	173.35	323.024	594.478	1169.03	2056.56	2501.2
295.6	164.045	309.655	569.18	1118.08	1970.19	2396.46
295.8	154.834	296.109	544.219	1065.69	1881.51	2288.81
296	145.457	282.501	518.917	1013.56	1793.15	2181.54
296.2	135.882	268.464	492.835	960.004	1703.67	2071.43
296.4	126.382	254.573	466.914	906.805	1611.94	1961.96
296.6	116.937	240.617	440.39	853.081	1520.81	1851.41
296.8	107.273	226.3	414.079	797.933	1428.79	1737.86
297	97.8364	212.163	387.641	743.233	1334.31	1625.01
297.2	88.2019	197.852	360.876	688.044	1240.6	1511.29
297.4	78.6658	183.482	333.91	632.497	1145.99	1396.51
297.6	68.9452	168.997	306.343	576.411	1050.63	1280.82
297.8	59.386	154.209	278.97	518.895	954.486	1162.18
298	49.7024	139.514	251.373	461.895	855.922	1044.43
298.2	40.0248	124.71	223.671	404.475	758.287	926.005
298.4	30.2972	109.84	195.758	346.589	659.956	806.661
298.6	20.0568	94.132	166.202	285.443	556.023	680.559
298.8	10.3366	79.0644	137.892	226.814	456.361	559.509
299	0.3789	63.6844	108.98	166.836	354.314	435.689
299.2	-10.669	46.3722	76.4848	99.652	239.967	296.946
299.4	-20.3061	31.1299	47.7202	40.0256	138.511	173.595
299.6	-30.1624	15.5637	18.4003	-20.8297	36.5723	47.698
299.8	-39.8816	0.13766	-10.6373	-81.0598	-67.7211	-76.8769
300	-49.736	-15.3943	-40.3564	-141.686	-170.77	-202.078
300.2	-59.4098	-31.2378	-69.6724	-203.597	-276.215	-329.991
300.4	-69.1464	-46.7936	-99.233	-264.84	-380.504	-456.499
300.6	-78.9675	-62.6381	-129.139	-327.096	-486.801	-585.584
300.8	-87.5521	-76.4629	-155.384	-381.528	-577.737	-698.148
301	-97.1674	-92.0641	-184.972	-443.186	-684.771	-826.057
301.2	-106.919	-107.769	-215.283	-505.198	-790.541	-956.697
301.4	-116.53	-123.785	-245.221	-568.527	-898.41	-1085.63
301.6	-126.097	-139.66	-275.145	-630.889	-1004.85	-1215.08
301.8	-134.483	-153.644	-301.641	-686.055	-1099.12	-1329.59
302	-144.134	-169.826	-332.181	-749.718	-1206.1	-1461.68
302.2	-154.983	-187.982	-366.471	-820.955	-1327.73	-1609.39
302.4	-164.538	-203.991	-396.791	-884.004	-1437.17	-1740.1
302.6	-174.163	-220.292	-427.583	-947.142	-1544.97	-1873.24
302.8	-183.596	-236.268	-457.961	-1011.42	-1654.94	-2004.54
303	-193.022	-252.161	-488.693	-1074.68	-1763.06	-2135.86
303.2	-202.38	-268.449	-519.165	-1139.15	-1873.31	-2269.69
303.4	-211.602	-284.529	-549.681	-1202.71	-1981.91	-2401.6
303.6	-221.048	-300.922	-580.705	-1267.47	-2090.66	-2535.77
303.8	-228.944	-314.562	-606.691	-1321.5	-2184.96	-2648.04
304	-238.169	-330.725	-637.306	-1385.11	-2293.88	-2780.28
304.2	-247.471	-347.2	-668.493	-1448.81	-2402.92	-2914.77
304.4	-256.575	-363.386	-699.077	-1513.59	-2511.89	-3047.17
304.6	-265.65	-379.509	-729.577	-1577.12	-2622.54	-3179.44
304.8	-275.087	-396.393	-761.661	-1643.91	-2735.07	-3318.2
305	-283.019	-410.613	-788.619	-1699.89	-2831.15	-3434.82
305.2	-291.982	-426.705	-819.082	-1763.28	-2941.52	-3566.71
305.4	-301.014	-442.747	-850.011	-1826.55	-3049.95	-3698.37
305.6	-309.85	-459.084	-880.35	-1890.78	-3160.04	-3832.01
305.8	-318.598	-475.096	-910.582	-1953.71	-3268.1	-3963.29
306	-327.525	-491.313	-941.321	-2017.59	-3377.82	-4096.46
306.2	-336.115	-507.231	-971.349	-2080.17	-3485.3	-4226.9
306.4	-344.8	-523.353	-1001.95	-2143.68	-3592.52	-4359.29
306.6	-353.292	-539.164	-1031.84	-2205.9	-3701.24	-4489.12
306.8	-361.859	-554.927	-1062.15	-2267.93	-3807.77	-4618.59
307	-370.146	-570.827	-1091.77	-2330.71	-3915.87	-4749.67
307.2	-378.397	-586.432	-1121.34	-2392.2	-4021.66	-4878.3
307.4	-386.693	-602.257	-1151.3	-2454.41	-4128.84	-5008.52
307.6	-394.859	-617.853	-1180.64	-2515.37	-4233.83	-5135.99
307.8	-403.098	-633.584	-1210.33	-2577.08	-4338.45	-5265.05
308	-411.067	-648.92	-1239.39	-2637.31	-4444.25	-5391.46
308.2	-419.1	-664.196	-1268.77	-2697.24	-4547.77	-5517.16
308.4	-427.025	-679.667	-1297.49	-2757.88	-4652.69	-5644.35
308.6	-434.819	-694.736	-1326	-2816.96	-4754.82	-5768.57
308.8	-442.636	-710.103	-1354.84	-2876.6	-4858.15	-5894.27
309	-450.222	-725.102	-1383.04	-2935.06	-4959.17	-6016.91
309.2	-457.649	-739.973	-1411.03	-2993.03	-5059.49	-6138.86
309.4	-465.276	-754.748	-1439.31	-3050.5	-5159.14	-6259.93
309.6	-473.567	-771.571	-1470.49	-3116.03	-5272.73	-6398.02
309.8	-480.981	-786.182	-1498.37	-3172.51	-5370.75	-6517.07
310	-488.243	-800.85	-1525.57	-3229.47	-5469.45	-6637.24
310.2	-495.374	-815.035	-1552.43	-3284.94	-5565.78	-6754.28
310.4	-502.49	-829.41	-1579.43	-3340.79	-5662.72	-6872.18
310.6	-509.322	-843.377	-1605.68	-3395.12	-5757.25	-6987.1
310.8	-516.168	-857.317	-1632.11	-3449.79	-5850.74	-7102.63
311	-522.072	-869.31	-1654.95	-3495.98	-5932.6	-7202.02
311.2	-528.715	-883.251	-1680.56	-3549.54	-6025.78	-7313.38
311.4	-535.36	-896.728	-1705.89	-3601.54	-6116.36	-7423.53
311.6	-541.767	-910.299	-1731.27	-3653.69	-6207.16	-7533.91
311.8	-548.117	-923.435	-1755.87	-3704.13	-6295.18	-7641.1
312	-553.616	-934.914	-1777.33	-3748.21	-6372.08	-7734.74
312.2	-559.784	-947.942	-1801.68	-3798.19	-6457.96	-7840.81
312.4	-565.843	-960.555	-1825.25	-3846.73	-6544	-7943.79
312.6	-571.875	-972.935	-1848.9	-3894.59	-6627.32	-8045.32
312.8	-577.68	-985.33	-1871.86	-3942.27	-6710.81	-8146.77
313	-583.371	-997.377	-1894.35	-3988.49	-6791.51	-8244.89
313.2	-588.992	-1009.37	-1916.93	-4034.77	-6871.05	-8343.14
313.4	-594.435	-1021.11	-1938.8	-4079.58	-6950.58	-8438.34
313.6	-599.906	-1032.86	-1960.68	-4124.26	-7027.47	-8533.38
313.8	-605.108	-1044.1	-1981.7	-4167.11	-7103.96	-8625.04
314	-610.342	-1055.18	-2002.7	-4209.42	-7177.96	-8715.05
314.2	-615.378	-1066.26	-2023.01	-4251.56	-7251.45	-8804.62
314.4	-620.263	-1076.96	-2042.72	-4292.07	-7322.46	-8890.94
314.6	-625.145	-1087.64	-2062.56	-4332.48	-7392.04	-8977.18
314.8	-629.776	-1097.86	-2081.62	-4371.28	-7461.18	-9059.93
315	-634.456	-1108.09	-2100.65	-4409.82	-7527.86	-9142.29
315.2	-638.34	-1116.63	-2116.73	-4441.87	-7585.3	-9210.95
315.4	-642.688	-1126.43	-2134.58	-4478.64	-7649.99	-9289.61
315.6	-646.952	-1135.81	-2151.94	-4513.84	-7711.88	-9364.91
315.8	-651.159	-1145.09	-2169.13	-4548.66	-7772.95	-9439.43
316	-655.152	-1153.92	-2185.56	-4582.05	-7831.8	-9511.14
316.2	-658.537	-1161.51	-2199.59	-4610.35	-7880.58	-9571.62
316.4	-662.378	-1170.11	-2215.28	-4642.06	-7937.3	-9639.36
316.6	-665.616	-1177.42	-2228.91	-4669.55	-7985.9	-9698.47
316.8	-668.643	-1184.32	-2241.54	-4694.94	-8030.75	-9753.09
317	-671.8	-1191.5	-2254.75	-4721.51	-8077.68	-9810.09
317.2	-675.082	-1199.11	-2268.84	-4749.79	-8126.96	-9871.13
317.4	-677.936	-1205.48	-2280.81	-4773.17	-8169.31	-9921.66
317.6	-681.529	-1213.55	-2295.65	-4802.65	-8221.98	-9985.54
317.8	-684.919	-1221.42	-2309.85	-4831.23	-8272.5	-10046.7
318	-688.196	-1228.89	-2323.31	-4858.31	-8320.76	-10105.2
318.2	-691.255	-1235.9	-2336.12	-4884.12	-8366.78	-10160.9
318.4	-693.775	-1242.01	-2347.23	-4906.23	-8406.19	-10208.6
318.6	-696.574	-1248.65	-2359.15	-4929.51	-8448.09	-10259.6
318.8	-698.883	-1254.12	-2369.12	-4948.97	-8483.29	-10302.2
319	-701.085	-1259.34	-2378.58	-4967.51	-8516.45	-10343
319.2	-703.064	-1264.22	-2387.39	-4984.54	-8548.29	-10381.2
319.4	-705.108	-1268.75	-2395.85	-5000.6	-8577.84	-10417.7
319.6	-706.985	-1273.22	-2403.71	-5015.87	-8606.08	-10451.3
319.8	-708.792	-1277.41	-2411.14	-5030.02	-8632.21	-10483.2
320	-710.425	-1281.31	-2418.16	-5043.28	-8657.14	-10513.6
320.2	-711.881	-1284.91	-2424.66	-5055.37	-8680.16	-10541.4
320.4	-713.284	-1288.3	-2430.72	-5066.67	-8701.36	-10567.6
320.6	-714.562	-1291.37	-2436.21	-5076.6	-8720.87	-10591.2
320.8	-715.624	-1294.19	-2441.15	-5085.31	-8738.29	-10612.6
321	-716.493	-1296.47	-2445.01	-5092.04	-8751.99	-10628.7
321.2	-717.382	-1298.77	-2448.95	-5098.92	-8766.1	-10646
321.4	-718.186	-1300.92	-2452.57	-5104.85	-8778.64	-10661.4
321.6	-718.918	-1302.71	-2455.58	-5109.68	-8789.24	-10674.5
321.8	-719.347	-1304.19	-2458.06	-5113.45	-8798.25	-10685.4
322	-719.755	-1305.5	-2460.19	-5116.33	-8805.48	-10694.6
322.2	-720.019	-1306.53	-2461.83	-5118.22	-8811.27	-10701.5
322.4	-720.109	-1307.23	-2462.98	-5118.87	-8815.04	-10706.3
322.6	-720.198	-1307.75	-2463.64	-5118.67	-8817.31	-10709.4
322.8	-720.106	-1307.87	-2463.77	-5117.2	-8817.63	-10710
323	-719.896	-1307.72	-2463.29	-5114.6	-8816.14	-10708.2
323.2	-719.585	-1307.42	-2462.36	-5111.18	-8812.81	-10704.8
323.4	-719.146	-1306.84	-2460.99	-5106.71	-8807.97	-10699
323.6	-718.664	-1306.05	-2459.3	-5101.32	-8801.68	-10691.7
323.8	-718.001	-1305.02	-2457.04	-5095.02	-8793.79	-10682.4
324	-717.143	-1303.47	-2453.85	-5086.6	-8782.94	-10669.4
324.2	-716.257	-1301.84	-2450.59	-5078.05	-8771.28	-10655.4
324.4	-715.199	-1299.98	-2446.88	-5068.79	-8758.34	-10640.2
324.6	-714.086	-1297.85	-2442.7	-5058.49	-8743.96	-10622.8
324.8	-713.034	-1295.6	-2438.23	-5047.51	-8727.83	-10603.9
325	-711.761	-1293.02	-2433.22	-5035.38	-8710.28	-10582.6
325.2	-710.165	-1289.91	-2427.25	-5021.06	-8688.84	-10557
325.4	-708.683	-1286.93	-2421.37	-5007.45	-8667.98	-10532.3
325.6	-707.078	-1283.73	-2414.96	-4992.93	-8645.9	-10505.7
325.8	-705.347	-1280.19	-2408.26	-4977.24	-8621.69	-10476.8
326	-703.493	-1276.51	-2401.21	-4960.93	-8596.43	-10446.4
326.2	-701.508	-1272.49	-2393.43	-4943.37	-8569.63	-10413.6
326.4	-699.536	-1268.43	-2385.56	-4925.3	-8541.11	-10379.9
326.6	-697.629	-1264.55	-2378.22	-4908.7	-8515.23	-10348.8
326.8	-695.395	-1260.01	-2369.39	-4889.19	-8484.58	-10311.8
327	-693.096	-1255.18	-2360.29	-4868.49	-8451.79	-10272.4
327.2	-690.763	-1250.29	-2350.92	-4847.46	-8418.49	-10232.3
327.4	-688.685	-1245.92	-2342.47	-4828.56	-8388.28	-10196
327.6	-686.149	-1240.72	-2332.38	-4806.2	-8352.66	-10153.1
327.8	-683.424	-1235.05	-2321.68	-4782.57	-8315.59	-10107.6
328	-680.668	-1229.28	-2310.86	-4758.61	-8277.28	-10061.3
328.2	-678.163	-1223.98	-2300.91	-4736.79	-8241.69	-10019.1
328.4	-675.241	-1217.77	-2289.18	-4711.01	-8200.38	-9968.92
328.6	-671.846	-1210.83	-2275.96	-4682.18	-8153.83	-9912.7
328.8	-668.675	-1204.29	-2263.42	-4655.3	-8110.45	-9859.94
329	-665.541	-1197.58	-2250.91	-4627.55	-8065.98	-9805.39
329.2	-662.307	-1190.8	-2238.07	-4599.7	-8019.86	-9750.65
329.4	-659.056	-1183.82	-2225.04	-4571.46	-7973.68	-9694.38
329.6	-655.41	-1176.25	-2210.86	-4540.92	-7923.78	-9633.86
329.8	-651.455	-1167.92	-2195.22	-4507.09	-7868.1	-9566.65
330	-648.412	-1161.29	-2182.79	-4479.99	-7824	-9513.06
330.2	-644.79	-1153.58	-2168.37	-4448.9	-7772.93	-9451.12
330.4	-641.08	-1145.66	-2153.52	-4416.88	-7721.13	-9387.14
330.6	-637.344	-1137.8	-2138.62	-4384.73	-7667.37	-9322.94
330.8	-633.401	-1129.66	-2123.08	-4351.91	-7613.35	-9256.11
331	-629.88	-1122.34	-2109.68	-4322.4	-7564.68	-9198.22
331.2	-625.941	-1113.9	-2093.84	-4288.22	-7508.09	-9129.52
331.4	-621.888	-1105.3	-2077.89	-4253.82	-7451.39	-9060.4
331.6	-617.748	-1096.41	-2061.41	-4218.46	-7393.78	-8988.92
331.8	-613.574	-1087.53	-2044.87	-4183.04	-7334.04	-8917.66
332	-609.275	-1078.35	-2027.79	-4146.5	-7274.39	-8844
332.2	-604.931	-1069.25	-2010.84	-4110.22	-7213.04	-8770.55
332.4	-600.439	-1060.05	-1993.42	-4073.55	-7151.98	-8696.21
332.6	-595.381	-1049.4	-1973.61	-4031.2	-7081.59	-8610.41
332.8	-590.882	-1039.8	-1955.93	-3992.76	-7017.57	-8532.22
333	-586.292	-1030.16	-1937.98	-3954.57	-6953.67	-8454.53
333.2	-581.512	-1020.28	-1919.6	-3915.47	-6889.26	-8374.76
333.4	-576.163	-1009.01	-1898.56	-3870.95	-6815.07	-8284.31
333.6	-571.433	-999.006	-1879.91	-3831.28	-6747.64	-8203.42
333.8	-566.701	-988.928	-1861.2	-3791.32	-6680.56	-8121.81
334	-562.327	-979.851	-1844.07	-3755.6	-6620.74	-8048.91
334.2	-557.44	-969.356	-1824.86	-3714.17	-6551.25	-7964.26
334.4	-552.401	-958.84	-1805.45	-3672.91	-6482.19	-7880.07
334.6	-547.298	-948.152	-1785.69	-3630.79	-6412.72	-7793.96
334.8	-542.163	-937.435	-1765.97	-3588.91	-6341.33	-7708.3
335	-536.99	-926.54	-1745.78	-3546.12	-6270.58	-7620.51
335.2	-532.58	-917.523	-1728.81	-3510.8	-6209.97	-7548.01
335.4	-527.317	-906.513	-1708.68	-3467.47	-6138.39	-7459.18
335.6	-521.804	-895.135	-1687.72	-3423.13	-6062.39	-7367.88
335.8	-517.115	-885.353	-1669.79	-3385.01	-5998.13	-7289.31
336	-511.726	-874.078	-1649.07	-3341.13	-5925.25	-7198.79
336.2	-506.411	-863.059	-1628.55	-3297.8	-5850.93	-7109.5
336.4	-500.986	-852.016	-1607.62	-3254.39	-5777.45	-7019.72
336.6	-496.294	-842.152	-1589.73	-3215.87	-5712.02	-6939.99
336.8	-490.761	-830.662	-1568.6	-3171.27	-5636.24	-6847.48
337	-485.295	-819.313	-1547.77	-3127.35	-5561.78	-6756.22
337.2	-479.699	-807.788	-1526.49	-3082.37	-5486.87	-6663.05
337.4	-473.451	-794.866	-1502.66	-3032.1	-5401.6	-6558.68
337.6	-467.916	-783.418	-1481.59	-2987.57	-5324.68	-6466.3
337.8	-462.275	-771.972	-1460.09	-2943.06	-5249.04	-6373.86
338	-456.693	-760.27	-1438.99	-2897.72	-5172.05	-6279.64
338.2	-451.009	-748.725	-1417.76	-2853.1	-5096.34	-6186.86
338.4	-444.606	-735.654	-1393.61	-2802.59	-5010.28	-6081.54
338.6	-438.783	-723.835	-1371.84	-2757.04	-4932.7	-5986.58
338.8	-433.119	-712.308	-1350.53	-2712.23	-4856.34	-5893.06
339	-427.366	-700.517	-1328.87	-2666.64	-4780.13	-5798.15
339.2	-421.72	-688.931	-1307.56	-2621.98	-4702.65	-5704.75
339.4	-416.701	-678.785	-1288.76	-2582.6	-4635.37	-5622.36
339.6	-410.938	-667.091	-1267.34	-2537.99	-4559.35	-5529.21
339.8	-405.091	-655.369	-1245.74	-2492.71	-4482.24	-5434.84
340	-399.361	-643.923	-1224.56	-2448.4	-4406.43	-5342
340.2	-394.43	-633.789	-1205.85	-2409.53	-4339.73	-5260.24
340.4	-388.661	-622.121	-1184.26	-2365.45	-4264.24	-5166.07
340.6	-383.064	-610.717	-1163.18	-2320.92	-4187.7	-5073.8
340.8	-377.306	-599.273	-1141.81	-2277.04	-4112.41	-4981.5
341	-371.604	-587.66	-1120.79	-2232.52	-4035.92	-4887.88
341.2	-365.874	-576.237	-1099.74	-2188.84	-3960.87	-4796.04
341.4	-360.041	-564.693	-1078.52	-2144.47	-3886.09	-4702.8
341.6	-354.331	-553.235	-1057.58	-2100.96	-3810.1	-4611.15
341.8	-348.564	-541.792	-1036.46	-2057.08	-3735.8	-4518.63
342	-342.822	-530.447	-1015.77	-2014.02	-3660.5	-4427.91
342.2	-337	-519.29	-994.757	-1971.22	-3586.96	-4337.73
342.4	-331.213	-507.854	-974.069	-1927.74	-3512.26	-4246.21
342.6	-325.507	-496.725	-953.678	-1885.43	-3439.41	-4156.88
342.8	-319.763	-485.5	-932.983	-1842.61	-3366.81	-4066.45
343	-314.16	-474.5	-912.717	-1800.64	-3293.28	-3977.86
343.2	-309.174	-464.907	-894.879	-1763.74	-3229.74	-3899.97
343.4	-303.463	-454.001	-874.451	-1722.07	-3157.83	-3811.92
343.6	-297.895	-442.841	-854.429	-1680.03	-3085.23	-3723.01
343.8	-292.363	-431.938	-834.499	-1638.85	-3014.02	-3635.85
344	-286.77	-421.029	-814.357	-1597.24	-2943.33	-3547.76
344.2	-281.159	-410.352	-794.525	-1556.48	-2871.55	-3461.32
344.4	-275.492	-399.568	-774.559	-1515.23	-2801.27	-3373.99
344.6	-269.947	-388.891	-754.976	-1474.89	-2730.26	-3288.6
344.8	-264.95	-379.466	-737.706	-1439.35	-2668.77	-3213.26
345	-259.489	-368.985	-718.411	-1399.55	-2599.77	-3128.8
345.2	-253.904	-358.497	-698.842	-1359.33	-2530.1	-3043.63
345.4	-248.397	-348.108	-679.691	-1320.06	-2461.78	-2960.24
345.6	-242.831	-337.629	-660.36	-1280.36	-2394.01	-2876.08
345.8	-237.313	-327.355	-641.52	-1241.6	-2325.56	-2793.78
346	-231.198	-315.855	-620.279	-1198.02	-2249.83	-2701.16
346.2	-225.603	-305.759	-601.21	-1159.67	-2183.27	-2619.84
346.4	-220.286	-295.573	-582.641	-1120.94	-2116.03	-2537.72
346.6	-214.89	-285.628	-564.232	-1083.21	-2050.3	-2457.6
346.8	-209.353	-275.487	-545.597	-1045.04	-1983.8	-2376.37
347	-203.984	-265.656	-527.437	-1007.73	-1918.89	-2297.21
347.2	-198.047	-254.747	-507.241	-966.518	-1847.01	-2209.53
347.4	-192.763	-245.087	-489.366	-929.976	-1783.1	-2131.63
347.6	-187.43	-235.402	-471.571	-893.678	-1719.68	-2054.25
347.8	-182.207	-225.88	-453.909	-857.7	-1656.59	-1977.45
348	-176.674	-215.919	-435.505	-820.13	-1590.71	-1897.18
348.2	-171.447	-206.492	-418.01	-784.59	-1528.26	-1821.22
348.4	-166.101	-196.96	-400.401	-748.698	-1465.29	-1744.53
348.6	-161.44	-188.814	-385.274	-717.742	-1412.03	-1678.6
348.8	-156.261	-179.562	-368.276	-682.924	-1350.01	-1604.36
349	-151.026	-170.402	-351.014	-648.43	-1289.48	-1529.56
349.2	-145.818	-161.155	-334.191	-613.711	-1228.32	-1456.54
349.4	-140.668	-152.094	-317.559	-579.882	-1168.78	-1384.17
349.6	-136.329	-144.326	-303.099	-550.264	-1116.7	-1320.89
349.8	-131.205	-135.322	-286.51	-516.499	-1058.13	-1248.59
350	-126.165	-126.56	-270.269	-483.584	-998.939	-1178.12
350.2	-121.054	-117.714	-253.81	-450.298	-941.297	-1107.06
350.4	-116.012	-109.06	-237.831	-417.925	-883.241	-1037.81
350.6	-110.995	-100.584	-221.837	-385.896	-826.658	-969.177
350.8	-106.124	-91.989	-206.239	-353.659	-769.509	-899.964
351	-100.579	-82.5319	-188.6	-318.003	-707.132	-823.444
351.2	-95.7457	-74.2234	-173.193	-286.912	-651.052	-756.574
351.4	-90.7694	-65.7573	-157.625	-255.538	-596.129	-689.059
351.6	-86	-57.6582	-142.559	-225.094	-541.014	-623.516
351.8	-81.0579	-49.5018	-127.295	-194.312	-487.231	-557.355
352	-76.2534	-41.5487	-112.508	-164.362	-433.096	-492.983
352.2	-71.4958	-33.7359	-97.8484	-134.823	-380.231	-429.245
352.4	-66.7284	-25.7176	-83.1617	-104.993	-327.9	-365.097
352.6	-61.9979	-17.9754	-68.7313	-75.957	-275.156	-302.583
352.8	-57.3105	-10.2289	-54.4925	-47.2912	-223.693	-240.558
353	-52.6667	-2.66758	-40.392	-18.9244	-172.804	-179.215
353.2	-47.9983	4.91695	-26.396	9.16757	-122.386	-118.461
353.4	-43.2967	12.5306	-12.3325	37.4216	-72.4524	-57.3576
353.6	-39.1415	19.2046	-0.03748	62.2608	-27.029	-3.80078
353.8	-34.5455	26.544	13.6134	89.5961	21.9734	55.168
354	-29.9991	33.8282	27.2389	116.878	70.4535	114.427
354.2	-25.5307	40.9052	40.4892	143.412	119.253	172.033
354.4	-20.953	48.1113	53.8607	170.243	166.877	230.027
354.6	-16.5431	55.0861	66.8635	196.233	214.739	286.541
354.8	-12.0756	62.0228	79.8935	222.027	261.378	342.522
355	-8.30936	67.9624	90.8789	244.433	302.11	391.402
355.2	-3.84565	74.8573	103.713	270.156	348.66	447.159
355.4	0.43173	81.424	116.034	294.953	393.834	501.333
355.6	4.84566	88.1183	128.514	320.054	438.738	555.928
355.8	9.17973	94.6892	140.734	344.493	483.91	609.085
356	13.9189	101.912	154.394	371.706	533.658	668.441
356.2	18.1192	108.226	166.396	395.437	576.99	720.237
356.4	22.1796	114.528	178.058	419.188	620.552	772.274
356.6	26.2686	120.702	189.656	442.339	662.986	822.894
356.8	30.4912	126.991	201.351	465.685	705.817	874.055
357	34.551	132.965	212.704	488.279	747.395	923.726
357.2	38.7293	139.01	224.119	511.028	788.617	973.694
357.4	42.7475	144.839	235.143	533.071	830.081	1022.21
357.6	46.7336	150.611	246.279	554.945	870.437	1070.28
357.8	50.7044	156.453	257.17	576.819	911.038	1118.69
358	54.631	162.117	267.991	598.135	950.599	1165.65
358.2	58.4942	167.651	278.647	619.451	990.141	1212.77
358.4	62.4543	173.187	289.024	640.218	1028.67	1258.77
358.6	66.2646	178.579	299.493	660.68	1066.89	1304.16
358.8	69.6941	183.307	308.429	678.577	1100.26	1344.55
359	73.471	188.655	318.499	698.89	1138.22	1388.87
359.2	77.2156	193.85	328.377	718.664	1175.15	1432.72
359.4	80.9574	199.164	338.384	738.539	1212.34	1476.68
359.6	84.0309	203.435	346.57	754.949	1243.05	1513
359.8	87.7157	208.401	356.071	773.982	1278.79	1555.29
360	91.4213	213.333	365.746	792.792	1314.2	1597.15
360.2	95.0813	218.317	375.046	811.688	1349.84	1639.2
360.4	98.9264	223.289	384.741	830.582	1385.54	1681.46
360.6	102.468	228.129	393.773	848.827	1419.97	1722.25
360.8	105.968	232.695	402.689	866.469	1453.41	1761.79
361	109.393	237.223	411.515	884.067	1486.48	1801.51
361.2	112.843	241.686	420.2	901.228	1519.68	1840.02
361.4	116.297	246.154	428.886	918.314	1552.01	1878.62
361.6	119.653	250.527	437.27	935.01	1584.4	1916.14
361.8	122.978	254.77	445.635	951.343	1615.8	1953.17
362	126.668	259.455	454.858	969.627	1650.91	1994.42
362.2	129.902	263.596	462.815	985.754	1682.02	2030.97
362.4	133.135	267.642	470.71	1001.45	1712.25	2066.53
362.6	136.43	271.736	478.69	1017.21	1742.16	2102.2
362.8	139.555	275.55	486.259	1032.28	1771.97	2136.58
363	142.727	279.432	493.837	1047.48	1800.94	2171.11
363.2	145.9	283.274	501.209	1062.3	1830.01	2204.71
363.4	148.983	286.944	508.583	1076.66	1858.01	2237.55
363.6	151.973	290.614	515.724	1091.12	1886.16	2270.44
363.8	154.914	294.241	522.806	1105.02	1913.44	2302.48
364	157.819	297.782	529.8	1118.91	1940.28	2334.46
364.2	160.428	300.79	535.799	1130.9	1963.69	2361.84
364.4	163.397	304.162	542.516	1144.21	1990.37	2392.57
364.6	166.34	307.478	549.21	1157.31	2016.14	2422.73
364.8	169.228	310.731	555.764	1170.39	2041.85	2452.86
365	172.03	313.896	562.06	1183	2066.7	2481.98
365.2	174.815	317.022	568.391	1195.53	2091.61	2511.08
365.4	177.469	320.079	574.547	1207.53	2115.61	2539.1
365.6	180.219	323.106	580.614	1219.65	2139.27	2567.14
365.8	182.907	326.05	586.503	1231.31	2162.92	2594.26
366	185.625	328.936	592.369	1242.77	2185.91	2621.03
366.2	187.8	331.343	597.141	1252.35	2205.08	2643.22
366.4	190.372	334.066	602.736	1263.38	2227.25	2669.06
366.6	192.983	336.875	608.384	1274.74	2250.37	2695.74
366.8	195.46	339.482	613.838	1285.59	2271.93	2721.13
367	197.867	342.055	619.078	1295.97	2293.46	2745.59
367.2	199.934	344.1	623.567	1304.88	2311.67	2766.69
367.4	202.431	346.572	628.663	1314.98	2332.14	2790.4
367.6	204.747	348.945	633.623	1324.92	2352.63	2814.14
367.8	207.104	351.242	638.46	1334.6	2372.35	2836.94
368	209.193	353.241	642.684	1342.91	2389.45	2856.68
368.2	211.225	355.261	646.785	1351.09	2406.3	2876.16
368.4	212.843	356.797	650.096	1357.81	2420.25	2892.16
368.6	214.745	358.639	654.053	1365.63	2436.42	2910.83
368.8	216.626	360.46	657.975	1373.31	2452.38	2929.25
369	218.207	361.913	661.292	1379.73	2465.8	2944.66
369.2	220.187	363.739	665.152	1387.43	2481.64	2962.81
369.4	222.921	366.285	670.498	1398.07	2503.7	2988.15
369.6	225.514	368.732	675.666	1408.21	2524.84	3012.46
369.8	228.071	370.988	680.652	1418.36	2545.82	3036.68
370	230.568	373.224	685.531	1427.95	2565.81	3059.72
370.2	232.468	374.924	689.294	1435.48	2581.66	3077.97
370.4	234.658	376.779	693.433	1443.61	2598.83	3097.72
370.6	236.566	378.426	697.074	1450.74	2613.78	3115.03
370.8	238.371	379.888	700.603	1457.77	2628.36	3132.01
371	240.158	381.33	704.003	1464.52	2642.71	3148.47
371.2	241.949	382.791	707.401	1471.35	2657.03	3164.77
371.4	243.62	384.206	710.785	1477.86	2670.9	3180.65
371.6	245.303	385.547	714.057	1484.15	2684.41	3195.96
371.8	246.995	386.95	717.234	1490.52	2697.67	3211.46
372	248.616	388.217	720.342	1496.58	2710.78	3226.23
372.2	250.225	389.443	723.318	1502.59	2723.39	3240.61
372.4	251.638	390.551	726.053	1507.92	2734.48	3253.59
372.6	253.213	391.747	728.967	1513.65	2746.8	3267.54
372.8	254.777	392.894	731.782	1519.26	2758.49	3280.92
373	256.273	394.096	734.567	1524.82	2770.29	3294.33
373.2	257.81	395.339	737.253	1530.19	2781.76	3307.5
373.4	259.305	396.38	740.042	1535.61	2793.19	3320.55
373.6	260.704	397.354	742.585	1540.78	2804.14	3332.95
373.8	262.229	398.459	745.471	1546.56	2816.33	3346.83
374	263.633	399.397	748.092	1551.6	2826.88	3359.16
374.2	264.882	400.302	750.527	1556.44	2837.11	3370.72
374.4	266.281	401.184	752.9	1561.14	2847.03	3382.16
374.6	267.591	402.154	755.329	1565.97	2857.15	3393.87
374.8	268.959	403.073	757.712	1570.73	2866.93	3405.07
375	270.288	403.989	760.026	1575.38	2876.42	3415.97
375.2	271.512	404.724	762.186	1579.71	2885.57	3426.61
375.4	272.751	405.605	764.468	1584.21	2894.57	3437.27
375.6	273.941	406.347	766.594	1588.59	2903.71	3447.56
375.8	275.068	407.046	768.762	1592.76	2912.28	3457.55
376	276.111	407.727	770.731	1596.83	2920.79	3467.45
376.2	277.231	408.494	772.781	1600.93	2929.25	3477.25
376.4	278.417	409.178	774.88	1605.05	2937.61	3487.06
376.6	279.453	409.838	776.874	1609	2945.69	3496.59
376.8	280.597	410.527	778.744	1612.92	2953.57	3505.98
377	281.581	411.133	780.601	1616.84	2961.5	3515.07
377.2	282.542	411.658	782.49	1620.53	2969.07	3524.1
377.4	283.4	412.194	784.236	1624.23	2976.57	3532.78
377.6	284.297	412.7	785.802	1627.38	2982.92	3540.25
377.8	285.205	413.228	787.528	1631.05	2990.27	3548.96
378	286.233	413.971	789.608	1635.09	2998.44	3558.65
378.2	287.071	414.383	791.319	1638.57	3005.41	3566.93
378.4	287.992	414.836	792.974	1642.05	3012.33	3575.07
378.6	288.883	415.344	794.659	1645.6	3019.38	3583.27
378.8	289.774	415.902	796.351	1649.25	3026.46	3591.6
379	290.576	416.446	797.943	1652.69	3033.25	3599.53
379.2	291.368	416.96	799.582	1656.17	3039.98	3607.65
379.4	292.216	417.564	801.286	1659.68	3046.81	3615.68
379.6	292.894	418.017	802.743	1662.92	3053.04	3623.29
379.8	293.633	418.484	804.365	1666.16	3059.38	3630.83
380	294.365	418.961	805.916	1669.38	3065.55	3638.36
380.2	295.121	419.426	807.39	1672.72	3071.97	3645.79
380.4	295.85	419.703	808.813	1675.82	3077.81	3653
380.6	296.504	420.078	810.254	1678.97	3083.82	3660.28
380.8	297.079	420.452	811.692	1682	3089.71	3667.46
381	297.701	420.858	813.162	1685.22	3095.83	3675.06
381.2	298.34	421.281	814.632	1688.41	3101.88	3682.35
381.4	298.864	421.545	816.049	1691.57	3107.69	3689.52
381.6	299.418	421.91	817.381	1694.56	3113.41	3696.34
381.8	299.857	422.179	818.492	1697.09	3118.11	3702.26
382	300.421	422.542	819.904	1700.01	3123.59	3708.99
382.2	300.907	422.893	821.234	1702.98	3129	3715.77
382.4	301.447	423.306	822.538	1705.88	3134.44	3722.47
382.6	301.845	423.548	823.782	1708.8	3139.8	3729.18
382.8	302.269	423.868	824.993	1711.55	3144.98	3735.35
383	302.651	424.088	826.027	1714	3149.42	3740.92
383.2	302.967	424.298	827.236	1716.74	3154.4	3747.18
383.4	303.316	424.621	828.448	1719.49	3159.43	3753.62
383.6	303.596	424.913	829.605	1722.24	3164.43	3759.94
383.8	303.976	425.146	830.768	1725.04	3169.54	3766.26
384	304.355	425.444	831.929	1727.77	3174.47	3772.52
384.2	304.737	425.785	833.102	1730.33	3179.07	3778.21
384.4	305.04	426.073	834.301	1733.09	3184.02	3784.46
384.6	305.329	426.367	835.501	1735.81	3188.88	3790.74
384.8	305.528	426.562	836.551	1738.4	3193.44	3796.52
385	305.753	426.845	837.723	1741.19	3198.01	3802.56
385.2	306.074	427.086	838.899	1743.87	3202.69	3808.55
385.4	306.359	427.431	840.128	1746.56	3207.25	3814.59
385.6	306.528	427.612	841.151	1749.15	3211.61	3820.29
385.8	306.818	427.911	842.271	1751.84	3215.97	3826.15
386	306.897	428.009	843.286	1754.36	3220.17	3831.79
386.2	307.059	428.216	844.375	1756.95	3224.56	3837.46
386.4	307.132	428.319	845.186	1759.18	3228.32	3842.44
386.6	307.35	428.616	846.335	1761.88	3232.74	3848.37
386.8	307.461	428.888	847.398	1764.54	3237.06	3853.99
387	307.467	429.034	848.469	1766.98	3241.06	3859.51
387.2	307.491	429.216	849.352	1769.43	3245.03	3865.04
387.4	307.563	429.392	850.333	1771.92	3249.07	3870.62
387.6	307.64	429.587	851.295	1774.37	3252.92	3875.89
387.8	307.667	429.688	852.05	1776.34	3256.18	3880.42
388	307.781	429.861	853.056	1778.74	3260.09	3885.69
388.2	307.799	429.979	853.868	1781.14	3263.85	3890.94
388.4	307.767	430.149	854.784	1783.6	3267.84	3896.52
388.6	307.771	430.322	855.769	1785.91	3271.55	3901.78
388.8	307.666	430.527	856.535	1787.97	3274.84	3906.34
389	307.725	430.762	857.386	1790.26	3278.37	3911.39
389.2	307.678	430.912	858.153	1792.43	3281.81	3916.25
389.4	307.529	430.911	858.868	1794.54	3285.06	3920.94
389.6	307.461	430.98	859.704	1796.66	3288.3	3925.67
389.8	307.35	431.052	860.336	1798.46	3290.99	3929.6
390	307.229	431.127	861.031	1800.45	3293.99	3934.23
390.2	307.224	431.375	861.941	1802.78	3297.42	3939.23
390.4	306.954	431.434	862.585	1804.9	3300.74	3944.08
390.6	306.912	431.603	863.336	1807.14	3304.12	3949.07
390.8	306.762	431.724	864.072	1809.2	3307.24	3953.64
391	306.525	431.812	864.835	1811.18	3310.14	3958.09
391.2	306.348	431.924	865.626	1813.36	3313.41	3963
391.4	306.068	432.057	866.447	1815.51	3316.72	3967.97
391.6	305.899	432.13	867.112	1817.6	3319.81	3972.61
391.8	305.677	432.188	867.772	1819.61	3322.78	3977.04
392	305.526	432.346	868.553	1821.62	3325.7	3981.65
392.2	305.237	432.407	869.258	1823.65	3328.61	3986.09
392.4	304.911	432.472	869.942	1825.58	3331.41	3990.4
392.6	304.597	432.517	870.539	1827.45	3334	3994.64
392.8	304.286	432.514	871.179	1829.26	3336.59	3998.79
393	303.979	432.617	871.821	1831.14	3339.38	4003.21
393.2	303.693	432.783	872.557	1833.12	3342.31	4007.74
393.4	303.392	432.926	873.17	1834.95	3345	4012.08
393.6	302.82	432.887	873.683	1836.8	3347.91	4016.59
393.8	302.33	432.957	874.181	1838.46	3350.42	4020.61
394	301.965	433.01	874.637	1840.17	3352.94	4024.57
394.2	301.606	433.067	875.247	1841.87	3355.54	4028.64
394.4	301.24	433.188	875.713	1843.52	3357.79	4032.32
394.6	300.802	433.215	876.109	1845.02	3359.76	4035.89
394.8	300.425	433.271	876.524	1846.45	3361.75	4039.41
395	299.819	433.22	876.858	1847.81	3363.67	4042.87
395.2	299.446	433.195	877.309	1849.42	3365.81	4046.46
395.4	298.975	433.157	877.656	1850.71	3367.51	4049.57
395.6	298.48	433.118	877.925	1851.98	3369.03	4052.48
395.8	297.856	433.104	878.158	1852.99	3370.24	4055.05
396	297.321	432.972	878.397	1854.02	3371.43	4057.65
396.2	296.699	432.827	878.515	1854.95	3372.48	4059.92
396.4	296.119	432.733	878.777	1855.93	3373.34	4062.14
396.6	295.37	432.555	878.788	1856.64	3373.87	4063.95
396.8	294.652	432.468	878.73	1857.41	3374.42	4065.68
397	293.962	432.315	878.763	1858.13	3375.08	4067.5
397.2	293.375	432.179	878.912	1858.95	3375.72	4069.25
397.4	292.659	432.05	878.937	1859.69	3376.18	4070.8
397.6	291.971	431.865	878.934	1860.27	3376.34	4072.23
397.8	291.217	431.703	878.908	1860.89	3376.56	4073.69
398	290.531	431.566	878.808	1861.28	3376.46	4074.84
398.2	289.807	431.43	878.708	1861.68	3376.33	4075.78
398.4	288.941	431.156	878.516	1861.88	3375.96	4076.64
398.6	288.155	430.901	878.351	1862.08	3375.31	4077.21
398.8	287.35	430.516	877.999	1861.94	3374.31	4077.09
399	286.516	430.245	877.682	1861.91	3373.27	4077.11
399.2	285.679	429.951	877.356	1861.97	3372.18	4077.09
399.4	284.649	429.539	876.798	1861.67	3370.61	4076.65
399.6	283.736	429.183	876.258	1861.28	3368.94	4075.96
399.8	282.762	428.856	875.86	1860.85	3367.16	4075.21
400	281.858	428.458	875.382	1860.42	3365.22	4074.35
400.2	280.888	428.022	874.822	1859.91	3363.41	4073.28
400.4	279.747	427.592	874.059	1858.9	3360.56	4071.39
400.6	278.772	427.174	873.346	1858.07	3357.98	4069.54
400.8	277.838	426.705	872.637	1857.14	3355.22	4067.56
401	276.755	426.286	871.796	1856.1	3352.29	4065.17
401.2	275.678	425.761	870.939	1854.93	3348.88	4062.4
401.4	274.49	425.083	869.911	1853.55	3345.3	4059.37
401.6	273.341	424.455	868.97	1852.24	3341.75	4056.42
401.8	272.359	423.921	868.122	1850.84	3337.97	4053.21
402	271.298	423.25	867.068	1849.22	3334.03	4049.69
402.2	270.111	422.645	865.991	1847.49	3329.75	4045.83
402.4	268.793	421.962	864.754	1845.47	3325.23	4041.55
402.6	267.747	421.356	863.772	1843.85	3321.22	4037.91
402.8	266.459	420.61	862.538	1841.91	3316.63	4033.4
403	265.17	419.895	861.215	1839.8	3311.67	4028.58
403.2	263.937	419.206	859.965	1837.63	3306.37	4023.44
403.4	262.626	418.451	858.614	1835.26	3301.04	4018.13
403.6	261.33	417.659	857.168	1832.95	3295.84	4012.97
403.8	259.907	416.771	855.649	1830.35	3290.03	4007.16
404	258.57	415.878	854.205	1827.7	3284.04	4001.12
404.2	257.237	415.021	852.726	1825	3278.15	3995.03
404.4	255.855	414.179	851.075	1822.21	3271.84	3988.61
404.6	254.574	413.356	849.443	1819.39	3265.64	3982.29
404.8	253.15	412.392	847.857	1816.5	3259.36	3975.6
405	251.86	411.531	846.213	1813.53	3252.7	3968.67
405.2	250.425	410.66	844.464	1810.37	3245.76	3961.41
405.4	248.852	409.618	842.678	1806.97	3238.45	3953.98
405.6	247.478	408.711	840.874	1803.74	3231.36	3946.43
405.8	245.941	407.693	838.934	1800.21	3223.97	3938.37
406	244.305	406.548	836.687	1796	3215.04	3928.76
406.2	242.83	405.473	834.729	1792.25	3207.13	3920.08
406.4	241.14	404.339	832.589	1788.29	3198.87	3910.98
406.6	239.584	403.231	830.456	1784.34	3190.43	3901.81
406.8	238.137	402.158	828.323	1780.27	3181.92	3892.12
407	236.598	401.107	826.167	1776.09	3173.09	3882.46
407.2	235.055	399.928	823.935	1771.81	3164.22	3872.64
407.4	233.405	398.63	821.497	1767.26	3154.97	3862.36
407.6	232.062	397.612	819.492	1763.33	3146.91	3853.2
407.8	230.704	396.572	817.481	1759.28	3138.43	3843.57
408	229.617	395.652	815.606	1755.65	3130.92	3835.32
408.2	228.229	394.525	813.336	1751.36	3122.25	3825.46
408.4	226.916	393.486	811.306	1747.46	3114.62	3816.48
408.6	225.696	392.532	809.35	1743.61	3106.56	3807.44
408.8	224.47	391.613	807.403	1739.65	3098.56	3798.41
409	222.514	390.049	804.315	1733.59	3086.43	3784.31
409.2	220.352	388.289	800.82	1726.63	3072.28	3768.48
409.4	218.036	386.309	796.91	1718.89	3056.93	3750.82
409.6	215.824	384.494	793.171	1711.55	3042.11	3733.92
409.8	214.056	382.943	790.019	1705.21	3029.45	3719.28
410	212.327	381.411	786.838	1698.86	3016.82	3704.52
410.2	210.766	380.052	784.065	1693.22	3005.6	3691.39
410.4	208.939	378.515	780.805	1686.73	2992.36	3676.15
410.6	207.166	376.988	777.471	1680.05	2979.07	3660.81
410.8	205.27	375.234	774.017	1673.1	2965.35	3644.76
411	203.438	373.554	770.458	1665.97	2951.57	3628.66
411.2	201.823	372.078	767.398	1659.64	2939.18	3614.15
411.4	200.013	370.361	763.885	1652.4	2925.09	3597.46
411.6	198.078	368.492	760.241	1644.87	2910.18	3580.24
411.8	196.162	366.661	756.388	1637.09	2894.98	3562.1
412	194.34	364.875	752.692	1629.13	2879.47	3544.1
412.2	192.535	363.119	748.836	1621.22	2863.97	3525.8
412.4	190.575	361.266	744.791	1612.9	2847.86	3506.76
412.6	188.549	359.294	740.76	1604.45	2831.61	3487.61
412.8	186.564	357.371	736.674	1595.86	2815.21	3467.9
413	184.649	355.464	732.586	1587.28	2798.46	3448.26
413.2	182.644	353.451	728.257	1578.34	2781.35	3427.62
413.4	180.566	351.29	723.907	1569.15	2763.79	3407.15
413.6	178.57	349.088	719.509	1560.07	2746.41	3386.42
413.8	176.686	347.084	715.078	1550.9	2728.71	3365.27
414	174.279	344.647	709.969	1540.21	2708.5	3341.31
414.2	172.245	342.465	705.563	1530.84	2690.6	3319.94
414.4	170.181	340.331	701.057	1521.37	2672.63	3298.35
414.6	168.107	338.225	696.386	1511.83	2654.56	3276.63
414.8	166.109	336	691.758	1501.98	2636.09	3254.02
415	164.302	334.025	687.59	1493.2	2619.15	3233.98
415.2	162.209	331.649	682.711	1482.88	2599.74	3210.7
415.4	160.077	329.286	677.796	1472.63	2580.4	3187.43
415.6	157.946	326.896	672.799	1462.05	2560.7	3163.3
415.8	155.834	324.645	667.938	1451.61	2540.62	3139.25
416	153.615	322.185	662.738	1440.69	2520.63	3114.49
416.2	151.703	319.966	658.173	1431.23	2502.7	3093.06
416.4	149.478	317.475	653.032	1419.98	2481.7	3067.47
416.6	147.252	314.955	647.798	1408.76	2460.83	3042.11
416.8	145.267	312.609	643.083	1398.6	2442.1	3019.35
417	142.981	309.946	637.478	1386.94	2420.66	2992.68
417.2	140.788	307.353	632.01	1375.24	2398.5	2966.13
417.4	138.4	304.735	626.31	1363.39	2376.52	2939.15
417.6	136.109	302.031	620.708	1351.22	2353.84	2911.42
417.8	134.056	299.619	615.596	1340.39	2333.78	2886.91
418	131.794	296.855	609.851	1327.93	2311.03	2859
418.2	129.507	294.07	604.004	1315.38	2288.24	2830.56
418.4	127.196	291.258	598.198	1302.71	2264.81	2802.15
418.6	124.845	288.437	592.107	1290.02	2241.38	2773.02
418.8	122.269	285.267	585.469	1275.57	2214.66	2740.74
419	119.982	282.241	579.484	1262.46	2190.49	2710.88
419.2	117.717	279.354	573.364	1249.45	2166.34	2681.29
419.4	115.333	276.423	567.123	1236.07	2141.54	2650.96
419.6	112.956	273.494	560.948	1222.68	2116.88	2620.69
419.8	110.578	270.421	554.46	1208.86	2091.97	2589.59
420	108.232	267.584	548.205	1195.39	2066.89	2559.28
420.2	105.54	264.248	541.006	1180.02	2038.6	2524.4
420.4	103.057	261.082	534.388	1166.14	2013.33	2493.2
420.6	100.738	257.982	528.028	1152.01	1987.38	2461.32
420.8	98.3816	255.002	521.591	1138.23	1961.87	2429.85
421	95.9864	251.911	514.974	1123.95	1935.75	2397.43
421.2	93.5099	248.776	508.309	1109.66	1909.62	2365.24
421.4	91.0574	245.565	501.567	1095.02	1883.36	2332.25
421.6	88.6525	242.395	494.915	1080.58	1856.41	2299.62
421.8	86.3195	239.282	488.107	1065.99	1829.8	2266.16
422	83.8186	235.934	481.271	1050.72	1802.1	2232.44
422.2	81.358	232.612	474.359	1035.63	1774.55	2198.39
422.4	78.9762	229.231	467.284	1020.26	1746.39	2163.59
422.6	76.564	225.875	460.093	1004.8	1718.19	2128.92
422.8	73.9714	222.27	452.79	988.938	1689.77	2093.21
423	71.3995	218.82	445.543	973.134	1660.74	2057.84
423.2	68.8857	215.392	438.203	957.433	1631.95	2021.78
423.4	66.3356	211.803	430.897	941.218	1602.41	1985.89
423.6	63.764	208.229	423.329	925.259	1573.22	1949.75
423.8	61.3062	204.704	415.976	908.911	1543.49	1912.94
424	58.715	201.102	408.417	892.595	1513.96	1876.42
424.2	56.1675	197.427	400.79	876.084	1484.28	1839.08
424.4	53.6708	193.951	393.372	859.706	1453.93	1802.11
424.6	51.1294	190.258	385.639	843.019	1423.87	1764.51
424.8	48.6562	186.661	378.001	826.52	1393.27	1727.23
425	46.0316	183.097	370.126	809.773	1362.91	1689.42
425.2	43.5271	179.396	362.393	792.74	1331.9	1651.07
425.4	41.0287	175.693	354.609	775.947	1301.38	1613.27
425.6	38.5478	171.964	346.732	758.666	1270.74	1574.57
425.8	36.1045	168.262	338.871	741.602	1239.46	1536.29
426	33.5872	164.497	331.013	724.309	1208.49	1497.17
426.2	31.0951	160.747	323.101	707.33	1176.75	1458.51
426.4	28.4582	156.994	315.023	689.989	1145.37	1419.56
426.6	25.9277	153.222	307.023	672.362	1113.88	1379.93
426.8	23.3294	149.395	299.069	654.976	1081.78	1340.7
427	20.743	145.524	290.948	637.352	1050.02	1301.15
427.2	18.1458	141.736	282.783	619.652	1018.16	1261.51
427.4	15.5786	137.955	274.78	601.88	986.071	1221.64
427.6	13.103	133.999	266.532	583.842	953.875	1180.91
427.8	10.5459	130.07	258.259	565.915	920.888	1140.55
428	7.97532	126.124	249.994	547.941	888.385	1100.03
428.2	5.44407	122.184	241.663	529.914	855.797	1059.37
428.4	2.49211	117.406	231.966	508.625	817.378	1011.64
428.6	-0.09754	113.392	223.499	489.996	784.33	969.918
428.8	-2.67141	109.34	215.063	471.532	750.623	928.639
429	-5.27311	105.169	206.383	452.664	717.29	886.449
429.2	-7.8502	101.028	197.76	433.942	683.295	844.814
429.4	-10.477	96.8579	189.015	415.165	649.64	802.993
429.6	-12.933	92.667	180.397	396.163	615.303	760.303
429.8	-15.4791	88.7185	171.91	377.385	581.604	718.102
430	-18.116	84.445	163.075	358.1	547.503	674.829
430.2	-20.7342	80.2538	154.362	339.139	512.854	632.294
430.4	-23.6244	75.5426	144.527	317.595	474.235	583.932
430.6	-26.3031	71.3219	135.602	298.12	439.928	540.237
430.8	-28.9746	66.9976	126.727	278.839	404.909	497.027
431	-31.5943	62.8158	117.742	259.521	370.222	453.867
431.2	-34.0768	58.5624	108.923	239.894	335.02	409.848
431.4	-36.6763	54.2672	100.007	220.409	300.237	366.358
431.6	-39.267	50.0364	90.9525	200.623	265.422	322.176
431.8	-41.7919	45.739	82.0299	180.99	229.88	278.605
432	-44.4249	41.3852	72.9642	161.087	194.901	234.193
432.2	-46.9819	37.1329	63.9903	141.517	159.183	190.384
432.4	-49.5613	32.863	54.8318	121.735	123.927	146.384
432.6	-52.1857	28.3844	45.7068	101.531	87.9172	101.392
432.8	-54.725	24.12	36.6857	81.7866	52.5605	57.2085
433	-57.4394	19.6925	27.4197	61.4977	16.3688	12.1322
433.2	-59.5675	15.8713	19.6348	44.2433	-14.4289	-26.4064
433.4	-62.1156	11.5617	10.504	24.2631	-50.0509	-70.887
433.6	-64.7154	7.19183	1.29179	4.17773	-85.8928	-115.577
433.8	-67.3012	2.83319	-7.84732	-15.8704	-121.833	-160.375
434	-69.8782	-1.6151	-17.1425	-36.3035	-157.834	-205.999
434.2	-72.2101	-5.64084	-25.4578	-54.5336	-190.981	-246.51
434.4	-74.7206	-10.1331	-34.8487	-75.1455	-227.067	-292.367
434.6	-77.298	-14.5967	-44.1241	-95.6186	-264	-337.688
434.8	-79.8994	-19.1128	-53.5769	-116.083	-300.283	-383.902
435	-82.4744	-23.712	-62.9821	-136.892	-337.413	-429.444
435.2	-84.7123	-27.7143	-71.2376	-155.1	-369.701	-469.76
435.4	-87.2137	-32.2496	-80.6155	-175.626	-406.315	-515.432
435.6	-89.8176	-36.9353	-90.1726	-196.625	-443.009	-561.965
435.8	-92.4073	-41.5433	-99.645	-217.287	-480.385	-607.776
436	-94.9994	-46.2424	-109.183	-238.332	-517.029	-654.417
436.2	-97.4768	-50.8013	-118.589	-259.037	-554.395	-700.293
436.4	-100.197	-55.5309	-128.191	-279.802	-591.229	-746.335
436.6	-102.632	-60.1693	-137.545	-300.947	-628.609	-793.127
436.8	-105.162	-64.7158	-147.066	-321.808	-665.539	-839.264
437	-107.786	-69.4165	-156.738	-342.975	-702.451	-886.123
437.2	-110.352	-74.0608	-166.258	-363.835	-740.079	-932.353
437.4	-113.004	-78.7163	-175.871	-385.068	-777.143	-979.429
437.6	-115.558	-83.3571	-185.375	-405.9	-814.875	-1025.87
437.8	-118.124	-87.9892	-195.024	-426.827	-851.927	-1072.14
438	-120.699	-92.8022	-204.613	-448.308	-889.849	-1119.36
438.2	-123.265	-97.4893	-214.354	-469.406	-927.198	-1165.78
438.4	-125.834	-102.152	-224.117	-490.821	-964.421	-1212.94
438.6	-128.309	-106.815	-233.817	-511.823	-1002.35	-1259.48
438.8	-130.729	-111.523	-243.582	-533.149	-1039.72	-1306.61
439	-132.909	-115.613	-251.935	-551.529	-1072.86	-1347.04
439.2	-134.807	-119.064	-259.099	-567.331	-1100.8	-1381.79
439.4	-136.924	-123.166	-267.83	-586.407	-1133.8	-1423.75
439.6	-138.688	-126.59	-275.054	-602.212	-1162.46	-1458.68
439.8	-140.824	-130.664	-283.437	-620.508	-1194.89	-1499.14
440	-143.055	-134.943	-292.151	-639.554	-1227.88	-1541.06
440.2	-146.066	-140.834	-304.28	-666.034	-1275.28	-1599.34
440.4	-149.19	-146.794	-316.482	-692.987	-1323	-1658.7
440.6	-152.215	-152.687	-328.658	-719.795	-1370.03	-1717.35
440.8	-155.354	-158.67	-341.007	-746.921	-1417.82	-1776.94
441	-157.763	-163.416	-350.862	-768.262	-1455.36	-1823.74
441.2	-160.27	-168.286	-360.751	-789.948	-1492.86	-1871.3
441.4	-162.528	-172.95	-370.277	-811.227	-1530.82	-1917.85
441.6	-165.049	-177.823	-380.077	-832.844	-1568.25	-1965.08
441.8	-167.383	-182.67	-389.684	-853.995	-1606.22	-2011.63
442	-169.81	-187.462	-399.589	-875.357	-1643.77	-2058.32
442.2	-172.22	-192.368	-409.258	-897.035	-1681.87	-2105.6
442.4	-174.479	-197.055	-418.954	-918.256	-1719.32	-2152.11
442.6	-176.615	-201.313	-427.511	-937.123	-1752.4	-2193.27
442.8	-179.039	-206.152	-437.368	-958.802	-1789.88	-2240.66
443	-181.358	-210.78	-447.002	-979.918	-1827.81	-2286.98
443.2	-183.701	-215.459	-456.844	-1001.19	-1865.2	-2334.2
443.4	-186.059	-220.223	-466.434	-1022.74	-1903.02	-2380.55
443.6	-188.402	-224.937	-476.084	-1043.93	-1940.27	-2426.85
443.8	-190.731	-229.701	-485.803	-1065.45	-1978.31	-2474.13
444	-193.067	-234.413	-495.567	-1086.86	-2015.91	-2521.05
444.2	-195.181	-238.659	-504.207	-1105.86	-2049.25	-2562.48
444.4	-197.614	-243.54	-514.186	-1127.47	-2087.26	-2610.51
444.6	-200	-248.28	-524	-1149.48	-2125.89	-2657.73
444.8	-202.424	-253.061	-534.058	-1171.08	-2163.8	-2705.04
445	-204.766	-257.912	-543.907	-1192.97	-2202.32	-2753.04
445.2	-207.12	-262.741	-553.748	-1214.57	-2240.42	-2800.43
445.4	-209.453	-267.535	-563.571	-1236.16	-2278.36	-2847.63
445.6	-211.797	-272.446	-573.454	-1257.8	-2316.4	-2895
445.8	-214.078	-277.38	-583.478	-1279.37	-2354.32	-2942.96
446	-216.437	-282.228	-593.354	-1301.41	-2392.24	-2990.16
446.2	-218.831	-287.12	-603.302	-1323.11	-2431.06	-3037.69
446.4	-221.247	-292.025	-613.316	-1344.86	-2469.29	-3085.32
446.6	-223.541	-296.929	-623.115	-1366.46	-2507.42	-3132.8
446.8	-225.962	-301.953	-633.248	-1388.42	-2545.79	-3180.4
447	-228.453	-307.206	-643.443	-1411.28	-2585.73	-3230.18
447.2	-230.839	-312.23	-653.474	-1433.35	-2623.6	-3278.21
447.4	-233.197	-317.111	-663.371	-1454.92	-2662.16	-3325.44
447.6	-235.777	-322.755	-674.344	-1479.3	-2704.92	-3378.55
447.8	-238.178	-327.725	-684.38	-1500.94	-2742.56	-3425.39
448	-240.503	-332.78	-694.265	-1522.95	-2781.08	-3473.34
448.2	-242.854	-337.724	-704.164	-1544.74	-2819.21	-3521.01
448.4	-245.339	-342.764	-714.274	-1566.8	-2856.95	-3568.86
448.6	-247.578	-347.627	-724.126	-1588.28	-2895.11	-3615.6
448.8	-249.918	-352.626	-734.121	-1610.11	-2932.69	-3663.06
449	-252.226	-357.534	-743.809	-1631.48	-2970.71	-3709.56
449.2	-254.415	-362.438	-753.451	-1652.65	-3007.81	-3755.73
449.4	-256.654	-367.352	-763.226	-1674.14	-3045.46	-3802.4
449.6	-258.83	-372.163	-773.015	-1695.3	-3082.57	-3848.33
449.8	-261.108	-377.106	-782.95	-1716.91	-3119.57	-3895.32
450	-263.351	-382.011	-792.842	-1738.27	-3157.48	-3941.54
450.2	-265.596	-386.994	-802.77	-1759.87	-3194.52	-3988.36
450.4	-267.801	-391.92	-812.547	-1781.07	-3232.09	-4034.38
450.6	-270.145	-396.922	-822.547	-1802.54	-3269.27	-4080.77
450.8	-272.429	-401.97	-832.401	-1824.25	-3307.07	-4127.83
451	-274.634	-406.8	-842.124	-1845.52	-3344.05	-4173.83
451.2	-276.919	-411.856	-852.085	-1867.11	-3381.05	-4220.7
451.4	-279.267	-416.915	-861.972	-1888.59	-3418.98	-4267.02
451.6	-281.592	-421.902	-871.898	-1909.99	-3456.12	-4313.05
451.8	-283.885	-426.993	-881.829	-1931.49	-3493.35	-4359.47
452	-286.069	-432.045	-891.766	-1953.01	-3530.55	-4405.81
452.2	-288.315	-437.128	-901.759	-1974.37	-3567.64	-4452.4
452.4	-290.501	-442.116	-911.543	-1996.02	-3604.57	-4498.23
452.6	-292.669	-447.081	-921.305	-2017.11	-3641.73	-4543.6
452.8	-294.771	-452.106	-931.069	-2038.18	-3678.23	-4590.42
453	-297.113	-457.312	-941.317	-2060.33	-3715.95	-4636.27
453.2	-299.351	-462.292	-950.955	-2081.25	-3752.74	-4680.98
453.4	-301.42	-467.192	-960.611	-2101.89	-3788.38	-4725.26
453.6	-303.559	-472.127	-970.233	-2122.92	-3824.63	-4770.08
453.8	-305.573	-476.863	-979.577	-2143.2	-3859.7	-4813.69
454	-307.872	-482.274	-990.268	-2166.34	-3899.54	-4862.87
454.2	-310.01	-487.149	-999.755	-2186.91	-3934.94	-4906.61
454.4	-312.012	-491.865	-1008.82	-2206.74	-3969.04	-4948.99
454.6	-314.021	-496.714	-1018.05	-2226.84	-4002.98	-4991.82
454.8	-316.028	-501.409	-1027.27	-2246.76	-4037.68	-5033.96
455	-318.031	-505.988	-1036.58	-2266.52	-4071.64	-5076.13
455.2	-320.03	-510.769	-1045.79	-2286.72	-4106.4	-5119.35
455.4	-322.031	-515.458	-1055	-2306.77	-4140.64	-5161.88
455.6	-324.256	-520.751	-1065.37	-2329.47	-4179.64	-5210.21
455.8	-326.401	-525.545	-1074.84	-2349.98	-4214.76	-5253.86
456	-328.505	-530.262	-1084.1	-2370.09	-4249.3	-5296.86
456.2	-330.605	-535.158	-1093.56	-2390.56	-4283.83	-5340.39
456.4	-332.612	-539.901	-1102.81	-2410.7	-4319	-5383.07
456.6	-334.844	-545.356	-1113.36	-2433.58	-4358.47	-5432.03
456.8	-336.996	-550.264	-1122.92	-2453.89	-4393.45	-5475.5
457	-339.043	-555.213	-1132.39	-2474.54	-4428.95	-5519.62
457.2	-341.134	-560.076	-1141.86	-2494.9	-4464.01	-5563.01
457.4	-343.422	-564.945	-1151.45	-2515.24	-4499.03	-5606.25
457.6	-345.612	-569.912	-1160.98	-2536.27	-4534.51	-5650.92
457.8	-347.768	-574.795	-1170.51	-2556.78	-4570.38	-5694.8
458	-350.258	-580.452	-1181.42	-2580.12	-4610.24	-5744.78
458.2	-352.313	-585.23	-1190.62	-2600.16	-4645.24	-5787.58
458.4	-354.342	-589.962	-1199.95	-2619.94	-4679.29	-5829.7
458.6	-356.36	-594.68	-1209.01	-2639.75	-4713.47	-5872
458.8	-358.282	-599.163	-1217.53	-2658.38	-4745.76	-5911.92
459	-360.146	-603.699	-1226.27	-2677.1	-4777.89	-5951.66
459.2	-362.067	-608.171	-1234.79	-2695.43	-4809.45	-5990.61
459.4	-363.898	-612.64	-1243.24	-2713.68	-4840.27	-6029.36
459.6	-365.603	-616.899	-1251.35	-2731.22	-4870.85	-6066.76
459.8	-367.373	-621.212	-1259.67	-2748.97	-4901.35	-6104.5
460	-369.049	-625.441	-1267.58	-2766.47	-4931.75	-6141.96
460.2	-370.865	-629.654	-1275.58	-2783.8	-4961.58	-6178.75
460.4	-372.63	-633.893	-1283.65	-2801.25	-4991.59	-6216.06
460.6	-374.443	-638.051	-1291.59	-2818.41	-5021.12	-6252.53
460.8	-376.224	-642.302	-1299.81	-2836.24	-5051.57	-6290.66
461	-378.009	-646.487	-1308	-2853.94	-5082.46	-6328.32
461.2	-379.871	-650.806	-1316.42	-2871.8	-5113.36	-6367.32
461.4	-381.687	-655.262	-1324.92	-2890.4	-5145.73	-6406.71
461.6	-383.742	-659.783	-1333.48	-2908.88	-5177.89	-6446.48
461.8	-385.708	-664.359	-1342.18	-2927.67	-5210.7	-6486.93
462	-387.715	-668.941	-1350.91	-2946.45	-5243.33	-6527.19
462.2	-389.719	-673.514	-1359.72	-2965.27	-5275.9	-6568.18
462.4	-391.69	-678.031	-1368.54	-2983.98	-5309.35	-6608.79
462.6	-393.758	-682.688	-1377.69	-3002.99	-5342.97	-6650.8
462.8	-395.756	-687.236	-1386.52	-3022.2	-5376.78	-6691.82
463	-397.816	-691.846	-1395.21	-3040.78	-5409.72	-6732.65
463.2	-399.827	-696.623	-1404.13	-3059.79	-5443.22	-6773.75
463.4	-401.582	-700.566	-1411.79	-3075.98	-5471.37	-6808.86
463.6	-403.557	-705.06	-1420.36	-3094.01	-5504.04	-6848.17
463.8	-405.508	-709.653	-1429.04	-3111.96	-5535.45	-6886.74
464	-407.303	-713.813	-1436.98	-3128.84	-5566.09	-6924.13
464.2	-409.096	-717.925	-1444.89	-3145.22	-5595.39	-6959.88
464.4	-410.656	-721.966	-1452.48	-3161.39	-5624.34	-6995.05
464.6	-412.349	-725.898	-1459.75	-3176.88	-5652.04	-7028.54
464.8	-413.804	-729.232	-1465.84	-3189.66	-5674.97	-7056.17
465	-415.392	-733.053	-1472.95	-3204.27	-5701.02	-7088.45
465.2	-416.932	-736.673	-1479.65	-3218.76	-5726.76	-7119.58
465.4	-418.503	-740.42	-1486.62	-3233.33	-5753.25	-7151.15
465.6	-419.698	-743.539	-1492.36	-3245.6	-5775.19	-7177.72
465.8	-421.005	-747.052	-1498.87	-3259.05	-5799.34	-7207.14
466	-422.332	-750.431	-1505.07	-3272.07	-5822.86	-7235.41
466.2	-423.758	-753.947	-1511.31	-3285.27	-5846.13	-7263.92
466.4	-424.942	-756.814	-1516.81	-3296.39	-5866.71	-7288.3
466.6	-426.404	-760.305	-1523.16	-3309.93	-5891.26	-7317.91
466.8	-427.879	-763.862	-1529.57	-3323.53	-5915.72	-7347.41
467	-429.397	-767.563	-1536.39	-3337.67	-5941.27	-7378.06
467.2	-431.044	-771.29	-1543.41	-3352.05	-5967.37	-7409.68
467.4	-432.556	-774.648	-1549.66	-3365.1	-5991.15	-7438.28
467.6	-434.109	-778.449	-1556.81	-3379.71	-6017.82	-7470.76
467.8	-435.803	-782.27	-1563.9	-3394.54	-6044.98	-7502.96
468	-437.621	-786.204	-1571.13	-3409.47	-6072.43	-7535.82
468.2	-439.355	-790.121	-1578.32	-3424.16	-6099.69	-7568.21
468.4	-441.125	-794.014	-1585.5	-3438.89	-6126.85	-7600.6
468.6	-442.885	-797.95	-1592.85	-3453.7	-6153.78	-7633.36
468.8	-444.532	-801.701	-1599.78	-3467.82	-6180.61	-7664.56
469	-446.105	-805.44	-1606.55	-3481.54	-6206.03	-7695.14
469.2	-447.615	-808.797	-1612.73	-3494.08	-6229.93	-7723.07
469.4	-449.171	-812.498	-1619.23	-3507.22	-6255.06	-7752.42
469.6	-450.433	-815.571	-1624.76	-3518.32	-6276.26	-7777.18
469.8	-451.666	-818.636	-1630.12	-3528.9	-6296.5	-7800.85
470	-452.796	-821.454	-1635.09	-3538.75	-6315.36	-7822.89
470.2	-453.97	-824.221	-1640.03	-3548.29	-6333.76	-7844.74
470.4	-455.079	-827.156	-1645.06	-3558.44	-6353.64	-7867.67
470.6	-456.207	-829.816	-1649.5	-3567.36	-6371.08	-7887.34
470.8	-457.175	-832.329	-1653.73	-3575.77	-6387.58	-7906.4
471	-458.046	-834.714	-1657.73	-3583.48	-6403.03	-7923.87
471.2	-458.906	-836.894	-1661.52	-3590.87	-6417.92	-7940.67
471.4	-459.768	-839.071	-1665.32	-3598.3	-6432.6	-7957.22
471.6	-460.721	-841.474	-1669.21	-3605.76	-6447.95	-7974.38
471.8	-461.392	-843.5	-1672.56	-3612.21	-6461.39	-7989.44
472	-462.132	-845.608	-1675.88	-3618.83	-6474.75	-8004.73
472.2	-463.031	-847.714	-1679.51	-3625.58	-6488.65	-8020.14
472.4	-463.833	-849.798	-1682.97	-3632.1	-6502.19	-8035.39
472.6	-464.619	-851.846	-1686.4	-3638.73	-6516.07	-8050.82
472.8	-465.54	-853.866	-1689.91	-3645.39	-6529.75	-8066.34
473	-466.254	-855.856	-1693.44	-3652.11	-6543.72	-8082.44
473.2	-467.046	-857.856	-1696.89	-3658.82	-6557.68	-8098.17
473.4	-467.853	-859.933	-1700.39	-3665.47	-6571.37	-8113.71
473.6	-468.643	-861.894	-1703.82	-3671.84	-6585.04	-8128.96
473.8	-469.497	-863.916	-1707.38	-3678.37	-6598.79	-8144.92
474	-470.283	-866.103	-1710.92	-3685.27	-6613.55	-8161.48
474.2	-471.301	-868.281	-1714.87	-3692.64	-6628.77	-8178.75
474.4	-472.222	-870.528	-1718.71	-3699.86	-6644.12	-8196.15
474.6	-473.12	-872.717	-1722.51	-3707.22	-6659.35	-8213.5
474.8	-474.036	-874.937	-1726.28	-3714.17	-6674	-8230.21
475	-474.89	-876.949	-1729.88	-3720.69	-6688.37	-8246.05
475.2	-475.801	-878.945	-1733.22	-3726.98	-6701.7	-8261.35
475.4	-476.659	-880.956	-1736.52	-3733.24	-6715.46	-8276.41
475.6	-477.471	-882.728	-1739.34	-3738.43	-6726.76	-8288.99
475.8	-478.337	-884.681	-1742.58	-3744.2	-6739.37	-8303.09
476	-479.144	-886.641	-1745.8	-3750.38	-6752.41	-8317.69
476.2	-479.89	-888.456	-1748.94	-3756.15	-6765.44	-8331.84
476.4	-480.729	-890.426	-1752.26	-3762.22	-6778.27	-8346.58
476.6	-481.383	-892.157	-1755.23	-3767.74	-6790.57	-8360.05
476.8	-482.053	-893.942	-1758.07	-3773.11	-6802.53	-8373.05
477	-482.781	-895.516	-1760.61	-3777.95	-6812.61	-8384.43
477.2	-483.524	-897.358	-1763.66	-3783.55	-6824.91	-8398.03
477.4	-484.315	-899.294	-1766.86	-3789.54	-6837.81	-8412.33
477.6	-485.19	-901.421	-1770.5	-3796.26	-6851.78	-8428.6
477.8	-486.153	-903.499	-1774.01	-3802.84	-6865.8	-8444.24
478	-486.965	-905.411	-1777.43	-3809.13	-6879.2	-8459.06
478.2	-487.996	-907.523	-1780.91	-3815.74	-6893.05	-8474.5
478.4	-488.942	-909.637	-1784.39	-3822.4	-6907.11	-8490.05
478.6	-489.875	-911.636	-1787.98	-3829.17	-6921.36	-8505.9
478.8	-490.699	-913.675	-1791.37	-3835.51	-6934.75	-8520.83
479	-491.58	-915.736	-1794.92	-3841.87	-6948.27	-8536.16
479.2	-492.51	-917.769	-1798.36	-3848.37	-6961.98	-8551.34
479.4	-493.48	-919.94	-1801.92	-3855.17	-6975.87	-8566.89
479.6	-494.492	-922.276	-1805.59	-3861.99	-6990.09	-8582.58
479.8	-495.498	-924.471	-1809.18	-3868.75	-7004.26	-8598.5
480	-496.53	-926.63	-1812.75	-3875.6	-7018.48	-8614.41
480.2	-497.69	-928.974	-1816.84	-3883.19	-7034.3	-8632.06
480.4	-498.83	-931.127	-1820.57	-3889.88	-7048.45	-8647.87
480.6	-499.837	-933.293	-1824.25	-3896.84	-7062.6	-8664
480.8	-500.948	-935.548	-1827.89	-3903.65	-7076.77	-8679.42
481	-502.121	-937.956	-1831.95	-3911.07	-7092.27	-8696.64
481.2	-503.147	-940.229	-1835.68	-3917.88	-7106.38	-8712.67
481.4	-504.057	-942.376	-1839.16	-3924.55	-7120.07	-8727.57
481.6	-505.071	-944.457	-1842.72	-3931.18	-7133.82	-8742.89
481.8	-506.301	-946.975	-1846.87	-3938.62	-7149.48	-8760.24
482	-507.322	-949.096	-1850.28	-3944.96	-7162.55	-8774.53
482.2	-508.303	-951.098	-1853.56	-3951.1	-7175.3	-8788.6
482.4	-509.175	-953.029	-1856.61	-3956.53	-7187.12	-8801.3
482.6	-510.236	-955.22	-1859.99	-3962.55	-7199.73	-8815.04
482.8	-511.107	-957.01	-1862.75	-3967.43	-7210.34	-8826.22
483	-511.909	-958.605	-1865.32	-3971.84	-7219.8	-8836.55
483.2	-512.658	-960.203	-1867.73	-3976	-7228.95	-8846.36
483.4	-513.341	-961.852	-1870.31	-3980.35	-7238.73	-8856.44
[truncated: 1,583 more rows]

## Sheet: Figure4b
panel b
[truncated: 52 more rows]

[truncated: 41 more sheets: Figure5b, Figure5c, Figure5d, Figure5e, Figure6, Figure7a, Figure7b, Figure8c, Figure8d, Figure8e, Figure8f, FigureS1, FigureS2, FigureS3a, FigureS3b, FigureS3c, FigureS4a, FigureS4b, FigureS5a, FigureS5c …]
